# Supplementary material for: Transcriptome-wide comparison of the impact of Atoh1 and miR-183 family on pluripotent stem cells and multipotent otic progenitor cells
Source: PLoS One. 2017 Jul 7;12(7):e0180855. doi: 10.1371/journal.pone.0180855 (PMC5501616; doi:10.1371/journal.pone.0180855)
Supplement: S1 Table — (XLSX) [file pone.0180855.s001.xlsx]

## Sheet: mESC data
Transcript Cluster ID	Gene Symbol	UT Bi-weight Avg Signal (log2)	pT Bi-weight Avg Signal (log2)	p183T Bi-weight Avg Signal (log2)	pAT Bi-weight Avg Signal (log2)	p183AT Bi-weight Avg Signal (log2)	Fold Change (linear) (p183T vs. pT)	ANOVA p-value (p183T vs. pT)	Fold Change (linear) (pAT vs. pT)	ANOVA p-value (pAT vs. pT)	Fold Change (linear) (p183AT vs. pT)	ANOVA p-value (p183AT vs. pT)	Public Gene IDs
17490889	0610005C13Rik	4.53	4.51	4.53	4.53	4.59	1.01	0.580095	1.01	0.917748	1.06	0.205849	AK002217; AK085337; NR_038165; NR_038166; ENSMUST00000130094; ENSMUST00000145208; ENSMUST00000133678; ENSMUST00000123549; ENSMUST00000132138; ENSMUST00000142260; ENSMUST00000144570; ENSMUST00000135933; ENSMUST00000148383
17316345	0610007N19Rik	4.69	5.19	5.02	5.14	5.25	-1.13	0.613312	-1.04	0.717871	1.04	0.375501	AK002304; AK007520; AK007719; NR_038186; ENSMUST00000181536
17282732	0610007P14Rik	10.23	10.24	10.32	10.22	10.23	1.06	0.518079	-1.01	0.833005	-1	0.522268	AK004480; AK051673; AK152230; AF270646; BC004591; NM_021446; ENSMUST00000021676; ENSMUST00000131681; ENSMUST00000124311; ENSMUST00000148323; ENSMUST00000142331
17394041	0610008F07Rik	5.04	4.8	4.79	4.57	4.82	-1.01	0.703709	-1.17	0.146217	1.01	0.743965	AK002328; BC025862; NR_027970; ENSMUST00000125811; ENSMUST00000141329; ENSMUST00000128896
17282281	0610009B14Rik	4.56	4.55	4.52	4.57	4.56	-1.02	0.313082	1.02	0.355545	1.01	0.574153	NR_037995; ENSMUST00000153297
17262516	0610009B22Rik	7.54	7.05	6.97	7.02	6.9	-1.05	0.792349	-1.02	0.746805	-1.11	0.499357	AK002369; AK004363; AK007568; BC024353; ENSMUST00000007921; ENSMUST00000109098
17273806	0610009D07Rik	8.26	8.08	8.42	7.94	7.99	1.27	0.167688	-1.1	0.284396	-1.06	0.297634	AK002375; AK003683; AK020052; AK151648; BC019535; NM_025323; ENSMUST00000046207; AK034275
17368322	0610009E02Rik	4.36	4.24	4.22	4.19	4.1	-1.01	0.440262	-1.04	0.27142	-1.1	0.186213	AK075572; BC023886; ENSMUST00000133463; ENSMUST00000151521; ENSMUST00000139144; ENSMUST00000156099
17259311	0610009L18Rik	4.79	4.83	4.8	4.88	4.93	-1.01	0.390026	1.04	0.681394	1.08	0.813949	NR_038126; ENSMUST00000143813
17349979	0610009O20Rik	7.82	8.17	8.2	8.09	8.14	1.02	0.856156	-1.06	0.272648	-1.02	0.790524	AK035876; AK141675; BC002117; NM_024179; ENSMUST00000025314
17261069	0610010F05Rik	7.11	7.25	7.11	7.28	7.48	-1.11	0.995081	1.02	0.841163	1.17	0.26497	AK002465; AK053838; BC065122; BC072622; BC079876; NM_027860; ENSMUST00000155903; ENSMUST00000043356; ENSMUST00000093267; ENSMUST00000123909; ENSMUST00000141353; ENSMUST00000109532; ENSMUST00000180260; AK029538
17265175	0610010K14Rik	9.08	9.3	9.23	9.32	9.29	-1.05	0.90286	1.01	0.825543	-1.01	0.742532	BC037772; AL355701; BC055357; NM_145758; NM_001177603; NM_001177606; NM_026757; NM_001177601; NM_001177607; ENSMUST00000176116; ENSMUST00000176268; ENSMUST00000135390; ENSMUST00000134700; ENSMUST00000108575; ENSMUST00000108579; ENSMUST00000021181; ENSMUST00000108578; ENSMUST00000102569; ENSMUST00000108577; ENSMUST00000100950; ENSMUST00000148878; ENSMUST00000138658; ENSMUST00000108576; ENSMUST0000…
17334819	0610011F06Rik	6.72	7.2	6.99	7.16	7.17	-1.16	0.734396	-1.02	0.905087	-1.02	0.638889	BC069266; NM_026686; ENSMUST00000110456; ENSMUST00000026827; ENSMUST00000169308; ENSMUST00000169085; ENSMUST00000163356
17347925	0610012D04Rik	4.56	4.71	4.61	4.64	4.72	-1.07	0.34584	-1.05	0.780281	1.01	0.964339	AK002586; ENSMUST00000159031
17329774	0610012G03Rik	6.96	7.04	6.96	6.92	6.93	-1.05	0.506601	-1.09	0.485567	-1.07	0.101829	AK002600; BC021536; NR_027897; ENSMUST00000179515
17373930	0610012H03Rik	5.46	5.69	5.72	5.73	5.66	1.02	0.487175	1.03	0.858095	-1.02	0.792963	BC057916; NM_028747; NM_001159638; ENSMUST00000068813; ENSMUST00000131060
17415629	0610025J13Rik	3.75	3.58	3.69	3.72	3.44	1.08	0.249002	1.11	0.313095	-1.1	0.443839	XR_104914; AK002663; AK021025; ENSMUST00000131516; ENSMUST00000131324; ENSMUST00000180374
17459614	0610030E20Rik	7.37	7.36	7.33	7.6	7.51	-1.02	0.989201	1.18	0.58272	1.11	0.616087	BC064080; BC066053; BC117811; BC117812; NM_026696; ENSMUST00000077783
17399033	0610031J06Rik	9.28	9.3	9.2	9.18	9.21	-1.08	0.179087	-1.08	0.120774	-1.07	0.111038	AK002728; AK007803; AK075614; AK080538; AK150794; AK154340; AK160793; AK170696; AK171042; AK171142; AK172606; AK189139; AB027141; AB027142; BC021547; NM_020003; ENSMUST00000177005; ENSMUST00000153716; ENSMUST00000152801; ENSMUST00000131666; ENSMUST00000176519; ENSMUST00000001454; ENSMUST00000176425; ENSMUST00000140039; ENSMUST00000154381
17410672	0610031O16Rik	2.84	2.85	2.85	2.85	3	1	0.568659	-1	0.469106	1.1	0.266851	BC044770; AK002733
17416576	0610037L13Rik	7.31	7.24	7.12	7.17	7.1	-1.09	0.149279	-1.04	0.312491	-1.1	0.343268	BC037649; AK003575; AK032590; AK050486; BC019215; BC049353; ENSMUST00000135454; ENSMUST00000106726; ENSMUST00000030347; ENSMUST00000106727; ENSMUST00000120473; ENSMUST00000132417; ENSMUST00000125107; ENSMUST00000128474; ENSMUST00000030346; ENSMUST00000127715; ENSMUST00000153593; ENSMUST00000156888; ENSMUST00000134254
17343070	0610038L08Rik	4.06	3.44	3.92	3.77	3.74	1.4	0.808686	1.26	0.773667	1.23	0.987044	AK002805; NR_045447; ENSMUST00000163069; ENSMUST00000159875
17378387	0610038P03Rik	3.55	3.77	3.56	3.33	3.5	-1.16	0.172621	-1.36	0.224719	-1.2	0.266434	AK002817; ENSMUST00000130859; ENSMUST00000155884; ENSMUST00000142509
17379300	0610039K10Rik	3.19	3.16	3.25	3.23	3.25	1.07	0.684122	1.05	0.379008	1.06	0.46612	NR_028113; ENSMUST00000076667
17268313	0610040B09Rik	5.26	5.16	5.17	4.98	5.17	1.01	0.898639	-1.13	0.816933	1.01	0.249525	AK002860; ENSMUST00000150698; ENSMUST00000140952
17444304	0610040B10Rik	5.4	5.35	5.36	5.36	5.28	1.01	0.686312	1.01	0.508903	-1.05	0.751095	AK002861; AK009603; AK053264; NR_027874; ENSMUST00000160231; ENSMUST00000162890
17469589	0610040F04Rik	6.41	5.79	5.9	5.43	5.51	1.08	0.3106	-1.28	0.214135	-1.21	0.369528	AK039720; NR_040758; ENSMUST00000137478
17437598	0610040J01Rik	4.89	4.85	4.85	4.87	4.68	1	0.91105	1.01	0.828958	-1.12	0.197349	BC004797; NM_029554; ENSMUST00000081747
17549274	0610042G04Rik	5.87	5.7	5.77	5.91	5.75	1.05	0.631035	1.16	0.983104	1.04	0.690933	XR_108174
17415922	0610043K17Rik	4.97	4.71	4.75	4.69	4.73	1.03	0.248785	-1.01	0.799602	1.02	0.205823	AK002929; ENSMUST00000123107
17450947	1010001B22Rik	5.21	4.41	4.35	4.34	4.49	-1.04	0.548406	-1.05	0.338625	1.05	0.662433	AK003103
17352697	1010001N08Rik	4.43	4.52	4.62	4.66	4.64	1.07	0.764433	1.1	0.636629	1.09	0.325879	AK003136; AK033147
17254300	1100001G20Rik	3.76	3.77	3.72	3.72	3.53	-1.04	0.95829	-1.04	0.973504	-1.18	0.603165	AK003352; NM_183249; ENSMUST00000070832; AK155780
17339858	1110001A16Rik	8.26	8.32	8.67	7.94	7.92	1.28	0.090035	-1.3	0.021131	-1.32	0.074882	AK027910; NM_001177402; NM_001177403; ENSMUST00000063817; ENSMUST00000180077
17457430	1110001J03Rik	4.92	5.26	5.22	5.29	5.23	-1.03	0.62401	1.02	0.193098	-1.02	0.758376	AK008291; AK009186; AK041305; BC059710; NM_025363; ENSMUST00000147651; ENSMUST00000019833
17403039	1110002E22Rik	3.87	3.62	3.89	3.92	3.9	1.2	0.47609	1.23	0.524605	1.21	0.611243	AK003290; ENSMUST00000163080
17241618	1110002J07Rik	3.8	3.76	3.82	3.72	3.53	1.04	0.70123	-1.03	0.164482	-1.18	0.677998	AK137587
17279749	1110002L01Rik	7.53	7.43	7.2	7.7	7.13	-1.17	0.64354	1.21	0.696601	-1.23	0.883768	AK031200; NR_030694; ENSMUST00000168012; ENSMUST00000095903; ENSMUST00000179637; ENSMUST00000180149
17332038	1110004E09Rik	6.08	6.08	6.02	5.85	6.06	-1.04	0.645721	-1.17	0.145393	-1.02	0.308778	AK003413; AK018510; AK045905; BC019533; NM_026502; ENSMUST00000023694; ENSMUST00000129345; ENSMUST00000125519; ENSMUST00000149833; ENSMUST00000142340; ENSMUST00000131583
17482083	1110004F10Rik	8.49	8.43	8.59	8.45	8.46	1.12	0.168916	1.02	0.275734	1.02	0.33796	AK003415; AK144059; AK167571; AK168206; AK169309; AK170172; AB025407; BC072575; NM_019772; ENSMUST00000032899; ENSMUST00000106608; ENSMUST00000106607; ENSMUST00000151254
17482079	1110006G14Rik	4.6	4.51	4.51	4.5	4.47	-1	0.718167	-1.01	0.72984	-1.03	0.839136	XR_168884; XR_168440; ENSMUST00000032900; AK003497
17451746	1110006O24Rik	4.85	5.02	5.16	5.04	5.01	1.1	0.086019	1.02	0.68142	-1.01	0.981211	AK003508; AK006095; NR_027810
17292426	1110007C09Rik	5.96	7.18	7.19	7.28	7.28	1	0.87948	1.07	0.327719	1.07	0.330807	BC023485; BC038930; BC147073; BC147074; NM_026738; ENSMUST00000048946
17326979	1110008E08Rik	4.25	4.1	4.16	3.9	3.95	1.04	0.974574	-1.15	0.177125	-1.11	0.21224	XR_105793; ENSMUST00000060246; AK003565
17452018	1110008J03Rik	5.84	5.72	5.75	5.62	5.58	1.02	0.792319	-1.07	0.009847	-1.1	0.108431	BC021365; NM_133908; NM_029096; ENSMUST00000111884; ENSMUST00000156356; ENSMUST00000147596; ENSMUST00000136070; ENSMUST00000031599; ENSMUST00000140554; ENSMUST00000177800
17275545	1110008L16Rik	9	8.58	8.62	8.67	8.67	1.02	0.227593	1.07	0.179899	1.06	0.203358	AK003589; AK008749; AK045209; AK045434; AK151976; AK172942; BC034876; NM_025373; ENSMUST00000021411
17383886	1110008P14Rik	6.87	6.7	6.74	6.75	6.63	1.03	0.722267	1.04	0.844339	-1.05	0.78389	AK079725; AK081091; BC024615; BC049639; NM_198001; ENSMUST00000146423; ENSMUST00000048792
17535274	1110012L19Rik	6.84	6.97	7.33	6.98	6.71	1.28	0.349933	1	0.776797	-1.2	0.157656	BC024574; NM_026787; ENSMUST00000053981
17395973	1110015O18Rik	2.07	2.04	2.08	2.06	2.52	1.02	0.567484	1.01	0.784097	1.4	0.19544	AK003731; NR_045272
17424249	1110017D15Rik	4.87	5.01	5.03	4.8	4.31	1.02	0.37228	-1.16	0.881603	-1.62	0.394235	AK003742; AB231294; DQ873295; DQ873296; NM_001048005; NM_001253778; NM_001253788; NM_001253780; NM_028624; NM_001253777; NR_045551; NR_045549; ENSMUST00000123356; ENSMUST00000123865; ENSMUST00000124019; ENSMUST00000125303; ENSMUST00000030152; ENSMUST00000095126; ENSMUST00000134546
17379877	1110018N20Rik	5.11	5.06	5.18	5.18	5.18	1.09	0.652274	1.09	0.409167	1.09	0.809638	AK044157; AY672066; ENSMUST00000147446
17456074	1110019D14Rik	4.54	4.51	4.59	4.71	4.85	1.06	0.35333	1.14	0.211755	1.26	0.333438	AK003812; ENSMUST00000181225
17347794	1110020A21Rik	3.98	3.55	3.75	3.75	3.69	1.15	0.974501	1.15	0.883401	1.1	0.684524	AK003841; AK011222; NR_027929; NR_027930
17547831	1110020C17Rik	3.95	3.6	3.86	3.61	3.95	1.19	0.016449	1	0.906701	1.28	0.220673	XR_105618; AK003851
17331898	1110025L11Rik	5.95	4.75	5.15	4.8	4.78	1.32	0.259581	1.04	0.907847	1.02	0.910636	AK003924; NM_001276278; ENSMUST00000089104
17254822	1110028F11Rik	3.7	3.58	3.59	3.59	3.56	1	0.264218	1	0.992134	-1.01	0.771047	NR_045139; ENSMUST00000137077; ENSMUST00000142895
17505144	1110028F18Rik	4.33	4.14	4.39	4.03	4.55	1.19	0.000192	-1.07	0.181657	1.33	0.55545	AK003944; NR_045470
17526929	1110032A03Rik	6.14	5.95	6.14	5.63	5.88	1.13	0.963182	-1.25	0.058576	-1.05	0.481914	AK004016; AK079767; AK161835; NM_023483; ENSMUST00000042468; ENSMUST00000177546; ENSMUST00000042576; ENSMUST00000176894; ENSMUST00000176682; ENSMUST00000176238; ENSMUST00000177142; ENSMUST00000177022; AK015671; AK167038
17398229	1110032F04Rik	5.14	5.25	5.21	5.34	5.2	-1.03	0.675961	1.06	0.236966	-1.04	0.150616	NM_001167996; ENSMUST00000054551
17376608	1110034G24Rik	6.35	6.02	5.8	6.07	5.96	-1.16	0.234682	1.03	0.662999	-1.04	0.365961	BC100475; BC138171; ENSMUST00000061891; ENSMUST00000148271; ENSMUST00000110132; ENSMUST00000141460
17268224	1110035M17Rik	4.59	4.78	4.79	4.9	4.77	1	0.97296	1.09	0.929918	-1.01	0.665652	AK027957; NR_045780; ENSMUST00000155531
17518270	1110036E04Rik	3.87	3.92	3.76	3.93	3.89	-1.12	0.256969	1.01	0.830284	-1.02	0.743858	AK004124; NR_040713; ENSMUST00000181151
17411786	1110037F02Rik	7.99	7.48	7.57	7.53	7.83	1.07	0.865324	1.04	0.770026	1.27	0.427291	AK052499; AK155623; AK162531; AK170075; BC028830; BC033309; NM_001081183; ENSMUST00000055372; ENSMUST00000059914; ENSMUST00000108307
17344124	1110038B12Rik	11.55	11.37	11.24	11.59	10.63	-1.1	0.211743	1.17	0.797124	-1.67	0.110688	ENSMUST00000173811; ENSMUST00000174039
17344122	1110038B12Rik	10.29	9.37	9.36	9.31	8.92	-1.01	0.899097	-1.04	0.953602	-1.37	0.75924	ENSMUST00000174039; ENSMUST00000172531
17344114	1110038B12Rik	10.46	10.01	10.24	10.01	10.05	1.17	0.555456	1	0.658096	1.03	0.687166	AK002372; AK003073; AK004150; NR_027943; NR_015536; ENSMUST00000174464; ENSMUST00000174714; ENSMUST00000173811; ENSMUST00000173070; ENSMUST00000174039; ENSMUST00000172501; ENSMUST00000174173; ENSMUST00000172531
17312630	1110038F14Rik	7.37	7.5	7.4	7.72	7.57	-1.07	0.837892	1.17	0.420483	1.05	0.890662	AK004154; BC038324; BC091734; ENSMUST00000071792; AK153059
17286454	1110046J04Rik	2.67	2.67	2.74	2.81	2.63	1.05	0.376531	1.1	0.610006	-1.03	0.353	AK004186; AK087085; NR_040707; ENSMUST00000147622; ENSMUST00000181800
17388215	1110051M20Rik	6.09	6.45	6.45	6.49	6.36	1	0.986015	1.03	0.457863	-1.07	0.33363	BC032255; AK029191; BC049648; BC085239; BC089006; NM_175123; ENSMUST00000064652; ENSMUST00000102594; ENSMUST00000094835; ENSMUST00000132092; ENSMUST00000145573; ENSMUST00000139807; ENSMUST00000139490; ENSMUST00000141262
17329445	1110054M08Rik	4.68	5.16	5.02	5.18	4.75	-1.1	0.208758	1.01	0.966313	-1.33	0.065593	AK004252; AK039760; NR_037954; ENSMUST00000181640
17273899	1110057K04Rik	7.81	7.83	8.01	7.79	7.78	1.13	0.482377	-1.03	0.362498	-1.04	0.620276	BC046986; BC057311; NM_172401; NM_001167767; NM_001167768; ENSMUST00000037383; ENSMUST00000169104; AK162850
17326946	1110057P08Rik	2.31	2.46	2.31	2.21	2.43	-1.11	0.995158	-1.19	0.692572	-1.02	0.930473	AK004289; ENSMUST00000089097
17221786	1110058L19Rik	6.08	6.34	6.93	6.04	6.35	1.51	0.071311	-1.23	0.306938	1.01	0.45624	BC028981; NM_026503; ENSMUST00000027338; ENSMUST00000155767
17363488	1110059E24Rik	7.68	7.22	7.19	7.25	7.13	-1.02	0.466965	1.02	0.706427	-1.07	0.620146	AK016266; BC023385; ENSMUST00000177577; ENSMUST00000038830; ENSMUST00000179553; ENSMUST00000178012; ENSMUST00000179768; ENSMUST00000178523; ENSMUST00000180304; ENSMUST00000178781
17532455	1110059G10Rik	6.22	6.08	6.34	5.98	5.6	1.2	0.282593	-1.07	0.857522	-1.4	0.681844	AK012115; AK083316; AK140383; BC034133; NM_025419; ENSMUST00000035154; ENSMUST00000118422
17534489	1110059M19Rik	2.45	2.64	2.47	2.55	2.48	-1.12	0.101554	-1.06	0.586401	-1.12	0.216772	NM_026841; ENSMUST00000040002
17429880	1110065P20Rik	7.26	7.38	7.36	7.28	7.4	-1.01	0.473252	-1.07	0.714222	1.02	0.952534	AK004382; AK021268; NM_001142727; ENSMUST00000106190; ENSMUST00000125776; ENSMUST00000137769; ENSMUST00000163946
17463724	1190002F15Rik	5.79	5.38	5.15	5.47	5	-1.17	0.96494	1.07	0.62626	-1.3	0.094711	AK012387; AK138072; NR_037955; NR_037956
17529699	1190002N15Rik	7.76	7.76	7.45	7.38	7.37	-1.24	0.327933	-1.3	0.235246	-1.31	0.329318	NM_001033145; ENSMUST00000113028
17484601	1190003J15Rik	6.74	6.27	6.25	6.23	6.06	-1.02	0.721211	-1.03	0.292759	-1.16	0.206856	BC051545; DQ225768; NM_029821; ENSMUST00000106050; ENSMUST00000026554; ENSMUST00000127986
17293717	1190003K10Rik	3.01	2.98	3.06	2.67	3	1.06	0.255921	-1.23	0.764115	1.02	0.92958	AK004471; NM_001195435; ENSMUST00000180282
17513534	1190005I06Rik	6.38	6.48	6.36	6.16	6.16	-1.08	0.473213	-1.25	0.036244	-1.25	0.146419	BC027666; NM_197988; ENSMUST00000123927; ENSMUST00000180677; ENSMUST00000144417
17243486	1190007I07Rik	7.14	7.47	7.49	7.41	7.37	1.01	0.434972	-1.04	0.590364	-1.07	0.827673	NM_001135567; NM_001135568; NM_001135569; ENSMUST00000079648
17394737	1200007C13Rik	3.71	3.54	3.54	3.9	3.82	-1	0.604551	1.28	0.241629	1.21	0.838392	ENSMUST00000143649; AK004627
17308746	1200011I18Rik	7.25	7.07	7.15	6.99	6.99	1.06	0.304945	-1.05	0.938171	-1.06	0.63422	AK004707; AK016681; AK082912; BC029731; NM_026177; ENSMUST00000022585
17252557	1200014J11Rik	8.3	7.93	8.05	8.01	8.11	1.08	0.221149	1.05	0.27677	1.13	0.056365	AK004766; AK011450; AK017496; AK032983; AK033682; AK153152; AK153241; AK166563; BC098495; BC118943; NM_025818; ENSMUST00000021135; ENSMUST00000144262; ENSMUST00000151823; AK163780
17324249	1300002E11Rik	7.55	7.46	7.44	7.31	7.26	-1.02	0.585629	-1.11	0.218754	-1.15	0.049961	AK004850; AK005305; AK031500; NR_037958; NR_037957; ENSMUST00000180830; ENSMUST00000181960; ENSMUST00000181780
17413678	1300002K09Rik	4.89	4.96	4.78	4.95	5.24	-1.13	0.534116	-1	0.838042	1.22	0.197313	AK173193; BC111889; BC112408; NM_028788; ENSMUST00000107783; ENSMUST00000107782; ENSMUST00000128947; ENSMUST00000165478; ENSMUST00000030011
17380211	1300015D01Rik	3.48	3.28	3.1	3.37	3.64	-1.13	0.362986	1.07	0.324963	1.29	0.202029	AK005014; AK041254; AK079954; NR_040321; ENSMUST00000144256; ENSMUST00000142165; ENSMUST00000142207; ENSMUST00000153523
17530291	1300017J02Rik	7.69	7.71	7.74	7.82	7.72	1.02	0.981001	1.08	0.487747	1.01	0.399299	ENSMUST00000150524; AK049169; AK172053; AF215660; AF320340; BC052770; BC062156; NM_001134426; NM_001134427; NM_175565; NM_175833; ENSMUST00000035484; ENSMUST00000072249; ENSMUST00000116517
17530269	1300017J02Rik	4.52	4.52	4.7	4.28	4.58	1.13	0.375714	-1.18	0.1736	1.04	0.95939	AK005035; AK076237; BC021390; NM_027918; ENSMUST00000151073; ENSMUST00000035163; ENSMUST00000123530; ENSMUST00000154357; ENSMUST00000150524
17314074	1300018J18Rik	5.93	6.08	6.15	6.1	6.12	1.05	0.176428	1.01	0.649322	1.03	0.37666	AK161059; BC141293; NM_027905; ENSMUST00000130700; ENSMUST00000082439
17433858	1500002C15Rik	3.9	3.76	3.75	3.77	3.81	-1.01	0.491138	1	0.655956	1.03	0.398711	AK005108; AK080143; AK161750; ENSMUST00000178987
17497143	1500002F19Rik	2.79	2.61	2.81	2.84	2.64	1.14	0.349097	1.17	0.183418	1.02	0.962641	XR_140847; BC002195
17497146	1500002F19Rik	5.44	5.27	5.47	5.57	5.41	1.15	0.328359	1.23	0.129574	1.1	0.775362	AK005115
17386340	1500002O10Rik	4.58	4.57	4.36	4.52	4.54	-1.15	0.133748	-1.03	0.469296	-1.02	0.436269	AK005124; NR_040496; ENSMUST00000151851
17406843	1500004A13Rik	4.53	4.72	4.81	4.92	4.54	1.06	0.64778	1.15	0.412116	-1.13	0.832976	AK033977; AK036207; AK038592; AK040690; AK084105; AK141588
17313533	1500009C09Rik	5.12	5.02	4.9	5.89	6.13	-1.09	0.192752	1.83	0.016037	2.15	0.007329	NR_037698; NR_037697; ENSMUST00000136948; ENSMUST00000143238
17235990	1500009L16Rik	8.79	9.15	9.15	9.46	9.4	-1	0.56758	1.24	0.020364	1.19	0.013812	AK012407; AK133676; AK153590; BC048550; NM_001145198; ENSMUST00000150459
17451607	1500011B03Rik	5.6	5.48	5.6	5.57	5.68	1.09	0.70375	1.07	0.674468	1.15	0.142366	AK005199; AK018264; AK087533; NR_027817; ENSMUST00000112160
17391373	1500011K16Rik	4.85	4.73	4.82	4.42	4.58	1.07	0.368073	-1.24	0.01133	-1.1	0.15166	AK005218; AK008527; BC048556; NR_015476; ENSMUST00000135091
17379871	1500012F01Rik	8.35	7.56	7.34	6.97	6.57	-1.16	0.454147	-1.51	0.023329	-1.98	0.08309	ENSMUST00000136378
17379864	1500012F01Rik	10.27	9.83	9.95	9.77	9.7	1.08	0.240028	-1.04	0.39429	-1.09	0.412569	NM_001081005; ENSMUST00000125674; ENSMUST00000136378; ENSMUST00000125841; ENSMUST00000145859; ENSMUST00000143587
17550482	1500012F01Rik	9.32	9.06	9.15	8.99	9.04	1.06	0.235625	-1.05	0.042916	-1.01	0.572895	NM_001081005; ENSMUST00000125674
17479200	1500012K07Rik	3.66	3.62	3.38	3.7	3.71	-1.19	0.506345	1.06	0.46119	1.06	0.986713	AK005235; AK035406; NR_045812; NR_045814; ENSMUST00000181846
17351141	1500015A07Rik	5.4	4.9	5.46	4.87	5.03	1.48	0.427424	-1.02	0.573096	1.1	0.750991	AK005240; AK133612; BC038318; NR_029432
17358094	1500015L24Rik	3.13	2.8	2.87	2.88	2.82	1.05	0.733326	1.06	0.729429	1.01	0.930985	NR_045817; ENSMUST00000179640; ENSMUST00000179010
17212364	1500015O10Rik	3.78	3.81	3.97	3.9	3.83	1.11	0.507525	1.07	0.452041	1.01	0.478458	AK018770; AK049805; BC002254; NM_024283; ENSMUST00000027217
17254458	1500016L03Rik	3.34	3.44	3.1	3.12	3.2	-1.27	0.016847	-1.25	0.303424	-1.18	0.27861	AK018772; NR_038057; ENSMUST00000134800; ENSMUST00000126072; ENSMUST00000128121
17364192	1500017E21Rik	4.35	4.34	4.34	4.34	4.24	-1	0.663318	-1	0.265985	-1.07	0.809966	AK005275; AK142254; AK149390; AK149600; NR_033510; ENSMUST00000149601; ENSMUST00000142067; ENSMUST00000147754; ENSMUST00000129953; ENSMUST00000150138; ENSMUST00000144045; ENSMUST00000146407; ENSMUST00000128603
17236411	1500026H17Rik	3.01	3	2.86	3.04	3	-1.11	0.93984	1.02	0.46137	-1	0.651501	AK005299; AK048993; AK085365
17435451	1500035N22Rik	4.76	4.62	4.62	4.56	4.65	-1	0.692313	-1.05	0.389604	1.02	0.395213	XR_140695; ENSMUST00000075081; AK005363
17341551	1520401A03Rik	3.86	4.02	4.07	3.75	3.87	1.04	0.842189	-1.21	0.719245	-1.11	0.630679	XM_003085154; AK028064; ENSMUST00000062827; ENSMUST00000177300; ENSMUST00000176095; ENSMUST00000178006; AK047830
17332378	1600002D24Rik	3.51	3.26	3.29	3.24	3.16	1.02	0.714597	-1.01	0.913616	-1.07	0.418485	AK005393; AK037512; NR_040485; NR_040484; ENSMUST00000127413; ENSMUST00000136744
17341769	1600002H07Rik	7.28	7.39	7.28	7.26	7.08	-1.08	0.320781	-1.09	0.230517	-1.24	0.192536	BC063767; BC072612; ENSMUST00000024930; ENSMUST00000137648; ENSMUST00000124557; ENSMUST00000138818; ENSMUST00000149916; AK005395
17235239	1600002K03Rik	4.62	4.55	4.74	4.62	4.64	1.14	0.236267	1.05	0.64571	1.06	0.300814	BC146018; BC146020; NM_027207; ENSMUST00000041882
17481693	1600010M07Rik	4.25	4.49	4.09	4.69	3.63	-1.32	0.118734	1.14	0.970145	-1.82	0.091705	AK005418
17495020	1600010M07Rik	4.12	4.07	3.99	4.06	3.91	-1.06	0.499346	-1.01	0.480419	-1.12	0.38061	AK162666; NR_037959
17333482	1600012H06Rik	5.95	5.95	6.02	5.92	5.95	1.05	0.859258	-1.03	0.81738	-1.01	0.948387	AK005427; AK017276; AK018298; AK028052; AK076083; AK076441; AK076476; BC027313; NM_001083882; NM_026451; NM_001083880; NM_001083881; ENSMUST00000052691; ENSMUST00000164837; ENSMUST00000174004; ENSMUST00000174163
17228694	1600012P17Rik	3.94	3.51	3.6	3.62	3.65	1.07	0.516575	1.08	0.341661	1.1	0.493466	BC100356; ENSMUST00000159861; ENSMUST00000177789; ENSMUST00000159892; ENSMUST00000062159; ENSMUST00000162474
17476872	1600014C10Rik	5.74	5.71	5.66	5.74	5.68	-1.03	0.292163	1.02	0.688331	-1.02	0.2759	AK032135; BC010476; BC019834; BC085480; NM_028166; NM_001085385; ENSMUST00000178207; ENSMUST00000178890; ENSMUST00000179525; ENSMUST00000178876; ENSMUST00000177983; ENSMUST00000179992; ENSMUST00000179503; ENSMUST00000165308; ENSMUST00000067854
17345290	1600014C23Rik	3.73	3.88	3.88	3.88	3.97	-1	0.391648	-1	0.400159	1.06	0.290749	NM_028164; ENSMUST00000178179
17536165	1600014K23Rik	5.22	5.64	5.25	5.35	5.27	-1.31	0.628946	-1.22	0.686069	-1.29	0.639545	AK005459; BC049727; NM_028046; ENSMUST00000048382
17458415	1600015I10Rik	4.22	3.97	4.04	3.86	3.81	1.05	0.226324	-1.08	0.344641	-1.12	0.114672	BC085280; NM_001081273; ENSMUST00000031837
17497796	1600016N20Rik	5.2	5.1	5.42	5.51	5.35	1.25	0.805272	1.33	0.915816	1.19	0.898004	AK005476; BC119093; BC119119; BC144834; ENSMUST00000170841; ENSMUST00000026573
17404513	1600017P15Rik	4.53	4.76	4.5	4.31	4.49	-1.2	0.905665	-1.37	0.458062	-1.21	0.561402	AK005488
17330076	1600019K03Rik	4.27	4	3.97	4.4	4.27	-1.02	0.754218	1.31	0.060674	1.2	0.234055	AK005497; NR_040481
17460451	1600020E01Rik	6.9	7.45	7.14	7.27	7.37	-1.24	0.239399	-1.14	0.161986	-1.06	0.340423	BC029726; NR_037960; NR_037961; ENSMUST00000180896
17534887	1600025M17Rik	3.34	3.36	3.42	3.39	3.4	1.04	0.519836	1.02	0.55127	1.02	0.90512	AK005539; NR_038168; ENSMUST00000151426; ENSMUST00000138262
17517097	1600029D21Rik	8.49	8.42	8.1	8.25	8.05	-1.26	0.524973	-1.13	0.143824	-1.29	0.048229	AK002767; AY364436; BC017624; BC022950; NM_029639; ENSMUST00000114474
17520716	1600029I14Rik	3.52	3.43	3.5	3.53	3.39	1.05	0.520086	1.07	0.842207	-1.03	0.990468	BC068205; NR_028123; ENSMUST00000056103
17517883	1600029O15Rik	3.96	4.12	4	3.97	3.92	-1.09	0.351047	-1.11	0.302054	-1.15	0.133163	AK005564; NR_033522; ENSMUST00000179787; ENSMUST00000171832
17435804	1700001C02Rik	4.61	4.75	4.72	4.78	4.7	-1.02	0.433889	1.02	0.717546	-1.04	0.877896	AK006710; BC060996; ENSMUST00000127815; ENSMUST00000031078; ENSMUST00000114743
17345677	1700001C19Rik	3.84	3.6	3.97	3.79	4.2	1.29	0.267226	1.14	0.687353	1.51	0.004651	BC028263; NM_029296; NM_001172091; ENSMUST00000061885; ENSMUST00000073143; ENSMUST00000125507; ENSMUST00000160678
17509531	1700001D01Rik	3.87	3.28	3.68	3.62	3.58	1.32	0.095918	1.26	0.266763	1.23	0.053237	AK005580
17348688	1700001G01Rik	4.18	3.89	3.81	3.89	3.89	-1.06	0.499413	-1	0.488443	-1	0.41009	AK005589; ENSMUST00000153022; ENSMUST00000136956
17307897	1700001G11Rik	5.11	4.94	4.76	5.08	4.79	-1.14	0.208063	1.1	0.340438	-1.11	0.216981	NR_038077; ENSMUST00000153646; ENSMUST00000145637; ENSMUST00000143392
17211568	1700001G17Rik	5.94	6.07	6.24	6.1	5.91	1.12	0.251673	1.02	0.789729	-1.12	0.370034	NR_033199; ENSMUST00000051203
17455216	1700001J03Rik	2.9	2.57	2.38	2.71	2.65	-1.14	0.15928	1.1	0.968519	1.06	0.791666	BC048528; ENSMUST00000174320; ENSMUST00000073721
17271686	1700001J04Rik	4.04	3.84	3.98	4.14	4.02	1.1	0.13809	1.23	0.162177	1.13	0.196919	AK005598; AK019587; ENSMUST00000154037; ENSMUST00000126577
17516303	1700001J11Rik	3.41	3.3	3.71	3.17	3.72	1.33	0.128932	-1.09	0.558338	1.34	0.146261	NR_033613
17283994	1700001K19Rik	3.88	4.17	4.33	4.13	4.12	1.11	0.999182	-1.03	0.911564	-1.04	0.875153	AK005606; AK006098; AK006358; BC048462; NM_025488; ENSMUST00000070659
17365686	1700001K23Rik	4.51	4.29	4.2	4.24	4.17	-1.07	0.578028	-1.04	0.566718	-1.09	0.547485	NR_036590; AK005607
17319823	1700001L05Rik	7.42	7.37	7.12	6.84	6.74	-1.19	0.600036	-1.45	0.037042	-1.55	0.080292	AK005608; NR_027980; ENSMUST00000178628; ENSMUST00000179705; ENSMUST00000100370
17288381	1700001L19Rik	3.71	4	4.17	4.15	3.98	1.13	0.981999	1.11	0.48202	-1.01	0.490873	BC119515; BC119516; NM_027035; ENSMUST00000022007
17383680	1700001O22Rik	5.25	5.16	5.15	5.02	4.86	-1.01	0.425112	-1.1	0.181648	-1.24	0.099345	AK005618; AK007200; AK019754; AK076928; BC023044; NM_198000; NR_028486; NR_028487; ENSMUST00000139968; ENSMUST00000050003; ENSMUST00000130396; ENSMUST00000136883; ENSMUST00000131937; ENSMUST00000138959; ENSMUST00000129484; ENSMUST00000131315; ENSMUST00000150205; ENSMUST00000126898; ENSMUST00000135556; ENSMUST00000133380; ENSMUST00000140168
17268627	1700001P01Rik	5.02	5.37	5.06	5.12	5.17	-1.24	0.076537	-1.19	0.058525	-1.15	0.217813	BC048607; NM_028156; ENSMUST00000107576
17445615	1700003C15Rik	3.48	2.98	3	3	3.41	1.01	0.635208	1.01	0.81507	1.34	0.286491	AK005625
17268790	1700003D09Rik	5.37	5.37	5.39	5.53	5.07	1.02	0.887866	1.12	0.646469	-1.23	0.282651	AK005627; NR_045477; ENSMUST00000141929
17459983	1700003E16Rik	4.13	3.46	3.66	3.67	3.67	1.15	0.107183	1.16	0.046023	1.16	0.073697	BC126949; NM_027948; ENSMUST00000032106; AK005628
17536240	1700003E24Rik	3.57	3.34	3.35	3.35	3.31	1	0.996535	1	0.991781	-1.02	0.535918	BC089468; ENSMUST00000088134; ENSMUST00000088133
17536247	1700003E24Rik	4.28	3.82	3.85	3.91	4.02	1.02	0.234864	1.06	0.234934	1.15	0.206235	BC089468; ENSMUST00000088134; ENSMUST00000088133
17378232	1700003F12Rik	6.19	6.04	6.11	5.93	6.45	1.05	0.225246	-1.08	0.718472	1.33	0.199903	BC147532; BC147533; DQ080431; ENSMUST00000135641; ENSMUST00000045116; ENSMUST00000109709
17266847	1700003F17Rik	3.99	3.97	4.15	4.22	4.01	1.13	0.041381	1.19	0.041617	1.03	0.282004	NR_045932; ENSMUST00000127074
17526501	1700003G13Rik	3.97	3.74	3.89	3.84	3.92	1.11	0.907413	1.07	0.257949	1.13	0.395609	AK005635; NR_040720; ENSMUST00000129215; ENSMUST00000131342
17495363	1700003G18Rik	3.12	3.66	3.83	3.33	3.13	1.12	0.635832	-1.25	0.129418	-1.45	0.059105	AK012020; BC048672; NR_029433; ENSMUST00000140689; ENSMUST00000150518
17410105	1700003H04Rik	3.09	3.06	3.17	3.37	3.12	1.08	0.146745	1.24	0.01809	1.04	0.548462	AK015989; AK016589; ENSMUST00000180162; ENSMUST00000178485; ENSMUST00000180033; ENSMUST00000178953; ENSMUST00000047110; AK005639
17322991	1700003L19Rik	3.27	2.92	3.08	3.2	2.63	1.12	0.151086	1.21	0.734959	-1.23	0.704029	AK005649; NR_040507
17423867	1700003M02Rik	4.5	4.51	4.38	4.16	4.22	-1.09	0.030002	-1.27	0.1446	-1.22	0.036514	BC058220; NM_027041; ENSMUST00000029971; ENSMUST00000135563; ENSMUST00000108136; ENSMUST00000162495; ENSMUST00000137514; ENSMUST00000160209; AK005650
17419090	1700003M07Rik	4.97	5.12	5.2	5.3	5.2	1.06	0.105879	1.14	0.013753	1.06	0.163757	AK005651; NR_040648; NR_040647; ENSMUST00000147634; ENSMUST00000139884
17290106	1700003P14Rik	1.76	1.68	1.75	1.69	1.99	1.05	0.678793	1.01	0.967452	1.24	0.188522	AK005657; AK016350
17410090	1700006A11Rik	2.51	2.69	2.39	2.45	2.43	-1.23	0.905869	-1.18	0.760459	-1.19	0.619701	BC137977; ENSMUST00000029598
17493450	1700006D18Rik	4.35	4	4.04	3.72	3.91	1.03	0.889198	-1.21	0.48338	-1.06	0.724113	AK005667; ENSMUST00000126902
17256862	1700006E09Rik	2.85	2.68	2.69	2.62	3.12	1.01	0.434971	-1.04	0.908249	1.36	0.121912	BC100517; BC116819; BC116821; NM_029287; ENSMUST00000176722; ENSMUST00000175972; ENSMUST00000010985
17302750	1700006F04Rik	2.55	2.98	3.22	3.4	3.5	1.18	0.592814	1.33	0.53815	1.43	0.302567	AK005671; NR_045621
17289691	1700006H21Rik	2.9	2.91	2.92	2.91	3.02	1	0.429893	-1	0.5972	1.08	0.643223	AK005677
17237671	1700006J14Rik	3.81	4.14	4.21	4.29	4.2	1.05	0.218339	1.11	0.646315	1.04	0.47521	AK011105; BC098228; ENSMUST00000041178; ENSMUST00000160091; ENSMUST00000159621; ENSMUST00000161511
17495250	1700006P19Rik	3.04	3.14	3.02	2.85	3.19	-1.09	0.124113	-1.23	0.157991	1.03	0.652328	AK005686; ENSMUST00000138253; ENSMUST00000156875
17502609	1700007B14Rik	2.79	2.77	2.85	2.88	3.22	1.06	0.863229	1.08	0.962013	1.36	0.045957	AK077102; BC117767; BC117768; NM_027944; NM_001164235; ENSMUST00000034033; ENSMUST00000121983
17405407	1700007F19Rik	3.81	3.33	3.41	3.31	3.29	1.06	0.322194	-1.01	0.767637	-1.02	0.755553	AK005707; AK017083; NR_040538
17439523	1700007G11Rik	2.59	2.58	2.75	2.68	2.88	1.12	0.122888	1.07	0.120295	1.23	0.065818	BC049770; ENSMUST00000080333; AK005711
17263448	1700007J10Rik	4.2	3.99	4.01	4.09	4	1.01	0.716155	1.07	0.251741	1.01	0.954783	AK005722; AK019811; NR_045476; ENSMUST00000139530; ENSMUST00000153431
17497029	1700007K09Rik	3.9	3.97	3.94	3.99	3.9	-1.03	0.658263	1.01	0.576941	-1.05	0.479696	BC048596; NM_027037; ENSMUST00000033146
17383373	1700007K13Rik	8.11	8.39	8.43	8.04	8	1.03	0.248886	-1.27	0.081896	-1.31	0.08231	AY927869; BC099566; ENSMUST00000126242; ENSMUST00000086370; ENSMUST00000127683; AK005731
17550508	1700007L15Rik	7.07	6.97	6.85	6.89	6.95	-1.09	0.37624	-1.06	0.336026	-1.01	0.529644	AK160141; NR_045709; ENSMUST00000180923
17329926	1700007L15Rik	6.2	6.2	6.16	6.12	6.23	-1.03	0.706988	-1.06	0.299857	1.02	0.860417	AK160141; BC052793; NR_045709; ENSMUST00000180923
17380082	1700007M16Rik	2.4	2.69	2.58	2.58	2.67	-1.08	0.307116	-1.08	0.662409	-1.02	0.543957	ENSMUST00000129075
17220604	1700007P06Rik	5.49	5.4	5.43	5.51	5.36	1.02	0.850561	1.08	0.57819	-1.03	0.232578	ENSMUST00000160380
17261531	1700008A04Rik	3.77	3.9	3.83	3.56	3.76	-1.05	0.697205	-1.27	0.539959	-1.1	0.96266	EU477371; NM_027050; ENSMUST00000109365; ENSMUST00000020508
17507038	1700008F21Rik	2.71	2.39	2.33	2.38	2.46	-1.05	0.240903	-1.01	0.388706	1.05	0.742834	NM_001168369; AK005764; AK076548; BC147560; NM_029292; ENSMUST00000108745; ENSMUST00000140887; ENSMUST00000148234; ENSMUST00000148621; ENSMUST00000026912
17544668	1700008I05Rik	4.34	3.97	3.92	4.08	4.02	-1.04	0.725776	1.08	0.172094	1.03	0.857202	AK005772; BC141320; BC141322; NM_027952; ENSMUST00000078605
17496713	1700008J07Rik	5.97	6.5	6.42	6.18	6.26	-1.06	0.381181	-1.25	0.10628	-1.19	0.59243	AK131716; NR_024331
17490218	1700008O03Rik	5.51	5.56	5.48	5.49	5.43	-1.05	0.236125	-1.05	0.306358	-1.09	0.05185	BC127243; AK045665; NM_027049; ENSMUST00000107933; ENSMUST00000137946; ENSMUST00000150886; ENSMUST00000150034; ENSMUST00000134535
17403985	1700008P02Rik	2.71	2.52	2.68	2.7	2.64	1.11	0.262995	1.13	0.402539	1.08	0.769867	NM_027048; ENSMUST00000091364
17467990	1700009C05Rik	3.52	3.28	3.32	3.47	3.35	1.03	0.671094	1.14	0.10595	1.05	0.904679	AK005792
17234744	1700009J07Rik	4.74	4.42	4.62	4.74	4.44	1.15	0.213339	1.25	0.105248	1.02	0.525382	AK005796; AK006749; BC061019; NR_015547; AK015973
17412723	1700009N14Rik	2.46	2.91	2.69	2.34	3.04	-1.17	0.576392	-1.49	0.048498	1.09	0.561008	BC050973; AK005799; BC116915; BC116917; ENSMUST00000029955
17219208	1700009P17Rik	4.76	4.92	5.12	4.75	4.85	1.14	0.495217	-1.13	0.1586	-1.05	0.265192	BC061017; NM_001081275; ENSMUST00000129651; ENSMUST00000151340; ENSMUST00000027959; ENSMUST00000148200; ENSMUST00000127394; ENSMUST00000143623; ENSMUST00000156789; ENSMUST00000124157
17380263	1700010B08Rik	5.02	4.36	4.35	4.41	4.34	-1.01	0.939236	1.04	0.2796	-1.01	0.927572	NM_029308; ENSMUST00000073081
17312124	1700010B13Rik	4.18	4.13	4.12	4.09	4.26	-1.01	0.741147	-1.03	0.579916	1.09	0.102718	XR_106927; AK005813; AK133430
17543331	1700010D01Rik	2.87	2.8	2.75	2.91	2.78	-1.04	0.619179	1.08	0.977174	-1.02	0.826597	ENSMUST00000096366
17449960	1700010H22Rik	3.01	2.97	2.98	3.1	3.2	1.01	0.909583	1.09	0.428472	1.17	0.496817	XR_142158; ENSMUST00000086912; AK005827; AK015350
17404004	1700010I02Rik	2.06	2.07	1.97	2.18	2.27	-1.07	0.824113	1.08	0.136263	1.14	0.213113	AK005828; NR_040587
17333169	1700010I14Rik	3.98	3.67	4	4.06	3.61	1.25	0.080514	1.31	0.058737	-1.05	0.620176	AK161278; BC061078; NM_025851; ENSMUST00000024650; ENSMUST00000151609; ENSMUST00000136954; AK015220
17237343	1700010J16Rik	2.63	2.59	2.75	2.54	2.62	1.12	0.272365	-1.03	0.584128	1.02	0.307153	AK005834; NR_040579
17469246	1700010K10Rik	4.39	4.65	4.6	4.61	4.67	-1.04	0.497005	-1.03	0.897057	1.01	0.94019	AK005835; ENSMUST00000135145
17326551	1700010K23Rik	1.9	1.87	1.87	1.84	2.06	1	0.824028	-1.02	0.608343	1.14	0.508571	AK005838; NR_040512; ENSMUST00000174502
17409274	1700010K24Rik	3.6	3.43	3.3	3.38	3.57	-1.09	0.013757	-1.04	0.502628	1.1	0.011554	AK005839; ENSMUST00000125852
17479826	1700010L04Rik	3.95	3.41	3.53	3.79	3.6	1.09	0.460335	1.3	0.220064	1.14	0.397403	XR_107922; ENSMUST00000179662; ENSMUST00000178848; AK005840
17315219	1700011A15Rik	5.26	4.96	5.13	4.71	5.23	1.13	0.095691	-1.19	0.934876	1.21	0.054845	AK005855; AK007046; BC048463; NM_025487; ENSMUST00000023781
17286548	1700011B04Rik	3.56	3.57	3.35	3.44	2.98	-1.16	0.200478	-1.09	0.375645	-1.5	0.047228	AK005856
17347928	1700011E24Rik	3.9	3.89	3.82	4.1	3.83	-1.05	0.719387	1.16	0.451214	-1.04	0.67651	NM_029298; ENSMUST00000040609
17305875	1700011H14Rik	3.33	3.17	3.19	3.04	3.04	1.01	0.685235	-1.09	0.957026	-1.09	0.695875	AK007176; BC026534; NM_025956; ENSMUST00000022398; ENSMUST00000148109; ENSMUST00000130853; AK165498
17350811	1700011I03Rik	2.58	2.42	2.47	2.36	2.44	1.03	0.741877	-1.04	0.751436	1.01	0.953184	AK019826; BC048576; NM_029290; ENSMUST00000079738; ENSMUST00000135806; ENSMUST00000127130; ENSMUST00000123872
17371964	1700011J10Rik	4.94	5.34	5.39	5.24	5.22	1.04	0.785995	-1.07	0.35499	-1.08	0.473161	NR_045269; ENSMUST00000123087; ENSMUST00000137941
17510717	1700011L22Rik	4.64	4.44	4.5	4.42	4.44	1.04	0.1082	-1.01	0.645579	1	0.721737	NM_026315; ENSMUST00000034109
17536945	1700011M02Rik	5.05	5.36	5.37	5.3	5.67	1.01	0.784826	-1.04	0.909984	1.24	0.822384	AK005877; NR_073044; ENSMUST00000113602
17457035	1700012A03Rik	3.64	3.25	3.39	3.35	3.36	1.1	0.227467	1.07	0.448684	1.08	0.777908	BC059718; BC087908; ENSMUST00000031778; ENSMUST00000135066; ENSMUST00000156267
17271295	1700012B07Rik	4.49	4.18	4.41	4.48	4.48	1.17	0.313807	1.23	0.287148	1.23	0.414454	AK005888; BC048675; NM_027038; NM_001162428; ENSMUST00000020941; ENSMUST00000143578; ENSMUST00000106674
17524081	1700012B09Rik	4.72	4.74	4.76	4.74	4.75	1.02	0.584669	1	0.511121	1.01	0.506174	AK005747; AK005890; BC092535; NM_029306; ENSMUST00000060330
17273580	1700012B15Rik	5.48	6.05	6	5.88	5.79	-1.04	0.441401	-1.13	0.429936	-1.2	0.325347	AK007702; BC060685; BC080728; BC099424; ENSMUST00000178074; ENSMUST00000178331; ENSMUST00000177896; ENSMUST00000179643; ENSMUST00000179908; ENSMUST00000179924; ENSMUST00000049684
17428830	1700012C08Rik	3.53	3.54	3.56	3.65	3.72	1.02	0.971939	1.08	0.146142	1.14	0.12061	AK005894; AK160966; BC147060; BC147061; NM_001033774; NM_001145637; ENSMUST00000077500; ENSMUST00000130660; ENSMUST00000165128; ENSMUST00000141554
17456855	1700012C14Rik	3.64	3.41	3.77	3.83	3.69	1.28	0.421192	1.33	0.356616	1.21	0.679399	AK005895; ENSMUST00000143687; ENSMUST00000132023
17238091	1700012D01Rik	4.4	4.4	4.39	4.2	4.14	-1.01	0.432662	-1.15	0.525527	-1.2	0.833866	AK005897; AK132974; NR_045171; ENSMUST00000133505; ENSMUST00000124388; ENSMUST00000118728; ENSMUST00000142580
17495168	1700012D14Rik	4.54	4.82	4.78	4.85	4.75	-1.03	0.68664	1.03	0.749182	-1.05	0.516621	AK031468; AK047116; AK087602
17312040	1700012I11Rik	3.78	3.52	3.56	3.58	3.19	1.03	0.186149	1.04	0.417107	-1.26	0.123307	AK005914; NR_045140
17312050	1700012I11Rik	12.47	12.5	12.55	12.48	12.37	1.04	0.402848	-1.01	0.463176	-1.09	0.140307	NR_045140; XR_168456; AK002940; AK146440; BC086904; BC086905; BC086935; BC089582; BC090256; BC094410; BC096572; BC106116; ENSMUST00000080237; ENSMUST00000121563; ENSMUST00000119542; ENSMUST00000121800; ENSMUST00000119328; ENSMUST00000121309; ENSMUST00000117993; ENSMUST00000122260; ENSMUST00000119262; ENSMUST00000160079; ENSMUST00000178657; ENSMUST00000119140; ENSMUST00000095733; ENSMUST0000011835…
17533213	1700012L04Rik	4.75	5.11	5.01	5.16	5.25	-1.07	0.795181	1.03	0.953021	1.1	0.816725	NM_029588; ENSMUST00000177926
17432554	1700012P22Rik	4.1	3.92	3.77	3.82	3.75	-1.11	0.935139	-1.08	0.832682	-1.13	0.730592	BC099569; BC116372; BC126971; NM_027056; ENSMUST00000030323
17470683	1700013D24Rik	3.17	2.68	2.89	3	3.08	1.16	0.818613	1.25	0.257522	1.32	0.000542	AK005943; BC120816; BC120818; NM_001177502; ENSMUST00000112537
17401729	1700013F07Rik	4.46	4.15	4.24	4.15	4.22	1.06	0.122651	1	0.89893	1.05	0.864967	BC116223; ENSMUST00000138375; ENSMUST00000138210; ENSMUST00000029485
17263506	1700013G23Rik	2.99	2.76	2.93	2.84	2.98	1.13	0.307668	1.06	0.850436	1.16	0.049692	AK005951; NR_045273; ENSMUST00000129175; ENSMUST00000139794; ENSMUST00000146334
17420166	1700013G24Rik	4.55	4.56	4.52	4.53	4.71	-1.03	0.796757	-1.02	0.486581	1.11	0.20361	NM_027063; ENSMUST00000048893
17541793	1700013H16Rik	2.16	2.24	2.23	2.09	2.34	-1.01	0.988186	-1.11	0.643298	1.07	0.309842	NM_001200013; ENSMUST00000067940
17278496	1700013N06Rik	3.02	2.9	3.14	2.97	2.95	1.18	0.074196	1.05	0.70514	1.03	0.841653	AK005966
17293271	1700014D04Rik	2.66	2.5	2.44	2.78	2.59	-1.04	0.667687	1.22	0.184049	1.06	0.723117	AK005974; ENSMUST00000180139; ENSMUST00000055343
17219178	1700015E13Rik	2.57	2.17	2.39	2.2	2.3	1.17	0.251232	1.02	0.739348	1.09	0.252374	AK005990; BC099563; BC132313; BC132315; ENSMUST00000056991
17445361	1700015F17Rik	2.6	2.67	2.57	2.59	2.98	-1.08	0.762738	-1.05	0.165068	1.24	0.754188	AK005993; BC052364; BC099562; NM_001200025; ENSMUST00000128151; ENSMUST00000115447; ENSMUST00000156282
17491426	1700015G11Rik	2.61	2.64	2.53	2.65	2.76	-1.08	0.492215	1	0.599844	1.09	0.481034	AK005994; NM_001195601; ENSMUST00000180038
17219902	1700016C15Rik	3.17	3.29	3.12	3	3.13	-1.13	0.5827	-1.23	0.017538	-1.12	0.082959	NM_027077; ENSMUST00000016106
17507476	1700016D06Rik	3.55	3.17	3.29	3.27	3.37	1.08	0.129173	1.07	0.256396	1.15	0.975833	AY026045; BC048664; ENSMUST00000033906
17285995	1700016G14Rik	4.54	4.05	4.07	4.22	4.13	1.01	0.934707	1.12	0.136819	1.05	0.438074	AK006029; ENSMUST00000136906
17290318	1700016G22Rik	2.39	2.41	2.53	2.59	2.4	1.09	0.977399	1.13	0.718188	-1.01	0.907473	AK006031; NR_045891
17450328	1700016H13Rik	4.19	4.09	4.29	4.33	4.36	1.15	0.377227	1.19	0.619926	1.21	0.150821	NM_001163550; NM_028824; ENSMUST00000119824; ENSMUST00000134926; ENSMUST00000031261; ENSMUST00000120108; ENSMUST00000154408; ENSMUST00000154096; ENSMUST00000120688
17253128	1700016K19Rik	5.09	4.96	5.04	5.18	5.05	1.06	0.418525	1.17	0.038633	1.06	0.283811	AK006044; NM_198637; ENSMUST00000066408
17231767	1700016L04Rik	4.13	3.94	4.25	4.07	4.07	1.24	0.483973	1.09	0.389706	1.09	0.345699	AK006045; NR_045824
17214731	1700016L21Rik	3.64	3.44	3.45	3.29	3.9	1.01	0.580446	-1.11	0.613121	1.38	0.056102	AK006047; NR_040460
17252875	1700016P03Rik	4.27	3.97	4.03	4.2	4.23	1.04	0.511419	1.17	0.181063	1.2	0.415578	AK006051; ENSMUST00000134252
17456071	1700016P04Rik	2.8	2.78	2.89	2.6	2.78	1.08	0.361838	-1.13	0.096414	1	0.350427	AK006052; NR_038149
17527505	1700017B05Rik	7.55	8.74	8.56	9.2	9.19	-1.14	0.181344	1.37	0.002101	1.37	0.023424	AK006055; AK029230; AK031730; AK044396; BC118527; BC150963; BC150965; NM_028820; ENSMUST00000034846; AK080676
17362885	1700017D01Rik	1.78	1.86	1.77	1.77	1.91	-1.07	0.210128	-1.06	0.200942	1.03	0.722406	NM_027058; ENSMUST00000025635
17404967	1700017G19Rik	3.37	3.18	3.35	3.39	3.64	1.12	0.147535	1.16	0.294204	1.38	0.331404	NR_040445; ENSMUST00000035860
17379995	1700017J07Rik	5.82	5.28	5.19	5	5.23	-1.07	0.765891	-1.22	0.386488	-1.04	0.629787	AK006070; BC048565; NR_040326; ENSMUST00000140241
17236990	1700017N19Rik	2.51	2.49	2.24	2.39	2.53	-1.19	0.48182	-1.06	0.820572	1.03	0.277747	AK006074; AK014917; NM_001081246; ENSMUST00000041162
17291648	1700018A04Rik	4.33	3.95	4.37	4.52	4.17	1.34	0.276391	1.49	0.038871	1.16	0.203372	AK142058
17291638	1700018A04Rik	3.28	3.41	3.26	3.34	3.48	-1.11	0.498547	-1.05	0.577572	1.05	0.709023	AK006076; AK016091; AK017122; NR_029439; ENSMUST00000150418; ENSMUST00000126138; ENSMUST00000140980; AK142058
17350351	1700018A14Rik	4.62	4.6	4.76	4.84	4.86	1.12	0.095929	1.18	0.052504	1.2	0.208464	XR_168770; AK006077; ENSMUST00000037090
17513581	1700018B08Rik	5.03	4.83	4.74	4.86	4.74	-1.06	0.905221	1.02	0.474275	-1.07	0.739399	BC147528; BC147542; NM_029597; ENSMUST00000034265
17405069	1700018B24Rik	3.8	3.71	3.68	3.56	3.67	-1.02	0.711606	-1.11	0.016299	-1.03	0.978199	AK006080; AK006613; AK018885; NR_003617; ENSMUST00000036023
17426340	1700018C11Rik	4.14	4.17	4.25	4.07	4.16	1.05	0.151542	-1.07	0.653369	-1.01	0.887181	BC048618; ENSMUST00000102862; ENSMUST00000102861
17444585	1700018F24Rik	2.97	2.55	2.64	2.84	3.13	1.07	0.861534	1.22	0.016157	1.5	0.102491	BC147518; BC147521; NM_027069; ENSMUST00000031624; AK006086
17536950	1700018G05Rik	4.04	4.44	4.72	4.72	4.33	1.22	0.360259	1.22	0.209864	-1.08	0.485425	AK006087; NR_045422
17358498	1700018L02Rik	5.14	5.08	5.38	5.34	5.29	1.23	0.406849	1.19	0.253025	1.16	0.356154	NR_028360
17222959	1700019A02Rik	3.18	2.78	3.07	2.61	2.6	1.23	0.484401	-1.12	0.057411	-1.13	0.594251	NM_027070; ENSMUST00000072235
17498592	1700019B03Rik	4.32	4.42	4.25	4.38	4.38	-1.12	0.417264	-1.02	0.464076	-1.02	0.435052	BC050809; ENSMUST00000159076; ENSMUST00000161680; ENSMUST00000047265; AK006106
17542037	1700019B21Rik	2.49	2.46	2.56	2.73	2.85	1.07	0.777258	1.2	0.064806	1.31	0.265332	AK006108; NR_045443; NR_045442; ENSMUST00000133350; ENSMUST00000129479
17222951	1700019D03Rik	7.53	7.55	7.64	7.53	7.44	1.06	0.045578	-1.01	0.558064	-1.08	0.919636	AK006110; AK006523; AK010944; AK183585; BC048645; NM_144953; ENSMUST00000114493; ENSMUST00000050567; ENSMUST00000114492
17480044	1700019G06Rik	4.16	3.71	4.05	3.85	3.95	1.27	0.27391	1.11	0.472974	1.18	0.889791	AK015592; AK131801; ENSMUST00000179361; ENSMUST00000032858
17468450	1700019G17Rik	5.59	5.47	5.54	5.34	5.56	1.05	0.795043	-1.09	0.117306	1.07	0.944122	AK006120; BC029200; NM_029331; NM_001145895; ENSMUST00000159755; ENSMUST00000095757
17464668	1700019G24Rik	3.32	2.99	3.06	3.33	3.09	1.05	0.472931	1.26	0.065305	1.07	0.489119	AK006121; NR_040255; ENSMUST00000130004
17384008	1700019L03Rik	5.14	5.13	5.21	5.23	5.01	1.06	0.968175	1.07	0.518973	-1.08	0.441269	BC118617; BC121825; ENSMUST00000102813; ENSMUST00000150918
17283088	1700019M22Rik	2.65	2.47	2.78	2.53	2.71	1.24	0.406355	1.04	0.902899	1.18	0.773964	BC050791; DQ309695; NM_027076; ENSMUST00000073560
17365981	1700019N19Rik	3.78	3.7	3.72	3.89	3.74	1.01	0.680197	1.14	0.075662	1.02	0.387464	AK006423; NM_026208; ENSMUST00000028299; ENSMUST00000166692
17215111	1700019O17Rik	4.16	4.05	4.17	4.31	4.07	1.09	0.060379	1.2	0.035205	1.01	0.770186	BC100497; BC145753; NM_027966; ENSMUST00000046004
17227611	1700019P21Rik	3.95	4.12	3.87	4.12	3.98	-1.19	0.333211	-1.01	0.956013	-1.11	0.88308	AK006139
17376300	1700020A23Rik	2.75	2.62	2.54	2.68	2.75	-1.06	0.789331	1.04	0.590791	1.09	0.234958	BC049710; NM_029375; NM_001163483; ENSMUST00000110281; ENSMUST00000028898
17361654	1700020D05Rik	3.66	3.67	3.47	3.66	3.35	-1.15	0.900843	-1.01	0.32838	-1.25	0.704438	AK006150; AF319980; BC049585; NM_023781
17244905	1700020G17Rik	3.54	3.46	3.29	3.28	3.42	-1.13	0.21644	-1.14	0.634329	-1.03	0.956384	AK006160; AK015597; AK076938
17374827	1700020I14Rik	6.64	6.99	6.6	6.74	6.84	-1.31	0.846758	-1.19	0.242469	-1.11	0.683267	AK006166; AK009929; AK011393; AK011848; AK017100; AK017322; AK029148; AK030275; AK147270; AK170765; NR_015473; NR_027832; ENSMUST00000153581; ENSMUST00000147425
17254244	1700020L24Rik	4.89	4.6	4.68	4.79	4.55	1.06	0.399916	1.14	0.138026	-1.03	0.549579	AK006174; BC152320; NM_025492; ENSMUST00000037378
17532280	1700020M21Rik	4.36	4.35	4.36	4.38	4.13	1.01	0.346735	1.02	0.859242	-1.16	0.633963	NR_040742
17232043	1700020N01Rik	5.15	4.79	4.84	4.82	4.53	1.03	0.583943	1.02	0.509153	-1.2	0.302916	AK006179; BC099546; NR_027968; ENSMUST00000057341
17535269	1700020N15Rik	1.76	1.62	1.59	1.73	2.36	-1.02	0.839295	1.08	0.258815	1.68	0.165489	NM_029316
17225495	1700020N18Rik	4.33	4.45	4.41	4.44	4.44	-1.03	0.156926	-1.01	0.733905	-1.01	0.404521	AK006182; AK006756; NR_026924
17232036	1700021A07Rik	4.22	4.02	4.45	4.5	4.41	1.35	0.319834	1.39	0.117316	1.31	0.391544	XR_168465; AK006189; ENSMUST00000042671
17240598	1700021F05Rik	7.69	8.1	8.21	8.01	7.97	1.08	0.319733	-1.07	0.365341	-1.1	0.315541	BC013506; NM_026411; ENSMUST00000147196; ENSMUST00000152926; ENSMUST00000126463; ENSMUST00000019932
17380244	1700021F07Rik	5.16	5.05	4.99	5.16	4.99	-1.04	0.872964	1.09	0.3382	-1.04	0.441881	BC050790; NM_028158; ENSMUST00000029023
17428749	1700021J08Rik	4.58	4.45	4.38	4.23	4.66	-1.05	0.740567	-1.16	0.318743	1.16	0.515335	AK006209; ENSMUST00000138729
17329877	1700021K19Rik	6.59	6.35	6.4	6.43	6.18	1.04	0.66174	1.06	0.558558	-1.13	0.717691	BC037474; AK136223; BC060601; BC067390; NM_001200038; NM_172615; ENSMUST00000140229; ENSMUST00000089684; ENSMUST00000040986; ENSMUST00000135480; ENSMUST00000119810; ENSMUST00000115105; AK170312
17429837	1700021L23Rik	3.9	3.58	3.62	3.68	3.67	1.03	0.896575	1.07	0.199653	1.07	0.971833	AK006220; ENSMUST00000153719
17431298	1700021N21Rik	4.63	4.83	4.61	4.65	4.75	-1.17	0.969217	-1.13	0.968724	-1.06	0.639462	AK006224; NR_045800; ENSMUST00000131110
17437117	1700021O21Rik	3.26	2.95	3.09	3.21	3.37	1.1	0.638962	1.2	0.436697	1.34	0.027227	AK006226; ENSMUST00000177682; ENSMUST00000114080
17358258	1700021P04Rik	3.36	3.44	3.05	3.34	3.35	-1.3	0.039156	-1.07	0.305635	-1.06	0.779488	XR_168779; AK006227; ENSMUST00000178667
17435419	1700022A21Rik	3.42	3.53	3.35	3.32	3.41	-1.13	0.141727	-1.15	0.29364	-1.08	0.596122	AK006230; NR_003953; ENSMUST00000047544
17311447	1700022A22Rik	3.01	3.05	3.08	2.97	3.08	1.03	0.352174	-1.05	0.447806	1.02	0.995192	AK006231; AK016801
17331280	1700022E09Rik	2.06	1.93	1.85	1.99	2.25	-1.06	0.310231	1.04	0.871431	1.24	0.494977	AK006237
17279941	1700022H16Rik	4.03	4.31	4.01	4.07	4.18	-1.23	0.313981	-1.18	0.024728	-1.09	0.769148	AK006240
17413206	1700022I11Rik	4.3	4.2	3.64	3.64	4.07	-1.48	0.363717	-1.48	0.57696	-1.09	0.671183	AK006242; AK132843; NM_026088; ENSMUST00000030163; ENSMUST00000139127
17448369	1700022K14Rik	4.28	4.53	4.42	4.69	4.92	-1.08	0.76788	1.12	0.29871	1.31	0.076425	AK006245; AK046383; ENSMUST00000156943; ENSMUST00000131859; AK145287
17334843	1700022N22Rik	4.07	4.33	4.1	3.88	4.09	-1.17	0.194169	-1.37	0.198758	-1.18	0.386616	AK006250; ENSMUST00000180932
17220771	1700022P22Rik	4.38	4.57	4.68	4.35	4.59	1.08	0.388891	-1.17	0.207153	1.02	0.214905	NM_029336; ENSMUST00000077889
17257899	1700023C21Rik	3.64	3.45	3.43	3.37	3.94	-1.01	0.679425	-1.05	0.954359	1.41	0.382837	AK006264; ENSMUST00000143247
17438464	1700023E05Rik	3.97	3.91	3.98	4.04	3.9	1.05	0.685494	1.09	0.714869	-1.01	0.780209	BC053422; ENSMUST00000031161; ENSMUST00000117880; ENSMUST00000118941
17241614	1700023F02Rik	2.72	2.71	2.47	2.66	2.48	-1.18	0.054105	-1.03	0.627422	-1.17	0.150154	AK006272; NR_038039
17270434	1700023F06Rik	4.95	4.98	5.16	5.3	5.26	1.14	0.282843	1.25	0.021625	1.22	0.735998	BC100507; NM_027082; NM_001254724; ENSMUST00000021323; ENSMUST00000172850; ENSMUST00000174567; ENSMUST00000140559; ENSMUST00000107026
17294559	1700023H06Rik	4.2	5.41	5.55	5.3	5.37	1.1	0.96325	-1.07	0.234589	-1.03	0.982687	AK006278; ENSMUST00000161006
17456800	1700023L04Rik	3.95	3.96	3.92	4.12	4.04	-1.03	0.57516	1.12	0.242605	1.05	0.182232	AK076883; NR_040263; NR_040264; ENSMUST00000124522; ENSMUST00000141679
17299013	1700024B05Rik	5.21	4.01	4.22	4.26	4.2	1.15	0.267812	1.18	0.151518	1.14	0.696341	AK006291; ENSMUST00000064162; ENSMUST00000168972
17299019	1700024B05Rik	5.71	4.52	4.61	4.56	4.81	1.06	0.583328	1.02	0.505009	1.22	0.054955	ENSMUST00000168972; XM_003085040; AK006291; ENSMUST00000064162; ENSMUST00000171967; ENSMUST00000089789; ENSMUST00000166527; ENSMUST00000100696; ENSMUST00000178002; ENSMUST00000177827; ENSMUST00000178184; ENSMUST00000111862; ENSMUST00000164048; ENSMUST00000168668; ENSMUST00000096155; ENSMUST00000169844; ENSMUST00000160566; ENSMUST00000163570; ENSMUST00000171180; ENSMUST00000171913; ENSMUST00000172…
17302955	1700024B18Rik	4	3.76	3.62	3.58	3.7	-1.1	0.302865	-1.13	0.322083	-1.04	0.885276	AK006293; NR_045479
17284876	1700024F13Rik	3.35	2.76	2.75	2.74	2.51	-1.01	0.998682	-1.01	0.692851	-1.19	0.188282	AK006297; NR_045363
17548779	1700024F20Rik	4.06	3.93	3.97	4.3	3.91	1.02	0.935348	1.29	0.007603	-1.02	0.506509	AK006298
17304875	1700024G13Rik	3.11	3.27	2.96	2.69	3.17	-1.24	0.825677	-1.5	0.177262	-1.07	0.733971	AK006301; AK007014; AK019799; BC107222; BC107223; ENSMUST00000100723
17291174	1700024h08rik	5.73	5.65	5.69	5.66	5.94	1.03	0.324655	1.01	0.795898	1.23	0.118592	AK006302; ENSMUST00000148743
17508512	1700024N20Rik	4.38	4.6	4.47	4.52	4.65	-1.1	0.749896	-1.06	0.729905	1.03	0.617317	ENSMUST00000178990; ENSMUST00000163731; AK006309
17389138	1700024P03Rik	3.33	3.19	3.01	3.07	3.05	-1.14	0.822241	-1.09	0.82853	-1.11	0.906095	AK006310; BC048603; NR_040508; ENSMUST00000153332; ENSMUST00000123633
17295450	1700024P04Rik	2.46	1.96	2.27	2.25	2.4	1.23	0.599514	1.22	0.310817	1.36	0.408054	AK006311; NM_027064; ENSMUST00000054425
17416212	1700024P16Rik	3.49	3.6	3.58	3.49	3.5	-1.02	0.779115	-1.08	0.639011	-1.07	0.278969	BC137723; BC144857; BC144858; NM_001162980; ENSMUST00000106804; ENSMUST00000106803
17318802	1700025B11Rik	3.46	3.09	3.2	3.13	3.29	1.08	0.571553	1.03	0.768272	1.15	0.411221	AK006321; NR_040310
17394361	1700025C18Rik	4.12	3.93	4.06	4.12	4.1	1.09	0.716658	1.13	0.139081	1.12	0.371529	AK006325; NR_033448; ENSMUST00000109304
17258004	1700025D23Rik	2.96	2.88	2.67	2.81	3.01	-1.16	0.873273	-1.05	0.754966	1.09	0.332869	AK006331; AK131679; ENSMUST00000129365
17362895	1700025F22Rik	2.35	2.5	2.23	2.37	2.37	-1.2	0.045117	-1.09	0.143451	-1.09	0.773283	BC048529; BC061241; ENSMUST00000181284; ENSMUST00000181567; ENSMUST00000180678; ENSMUST00000078770
17237603	1700025F24Rik	3.13	3.2	3.13	3.13	3.1	-1.05	0.466537	-1.05	0.603875	-1.07	0.717708	AK006336; AK015773; NR_040578
17228057	1700025G04Rik	8.13	8.57	8.64	8.75	8.51	1.05	0.250843	1.13	0.515342	-1.05	0.704984	AK006337; AK148738; AK167392; BC034723; BC055912; NM_197990; ENSMUST00000121533; ENSMUST00000128433; ENSMUST00000044581; AK144357
17324634	1700025H01Rik	3.73	3.57	3.75	3.74	3.83	1.13	0.10742	1.12	0.026086	1.2	0.324328	XM_001480951; AK006338
17346030	1700025K24Rik	3.9	3.84	3.75	3.83	3.81	-1.06	0.470491	-1	0.832216	-1.02	0.695178	AK006354; NR_045825
17448815	1700025M24Rik	3.5	3.45	3.47	3.45	2.99	1.01	0.419562	-1	0.48059	-1.38	0.11008	AK006359; BC048655; NR_040687; NR_040688; NR_040689
17243520	1700025N21Rik	3.36	3.27	3.35	3.51	3.25	1.06	0.682251	1.18	0.677427	-1.01	0.683983	AK006360; ENSMUST00000160997
17466055	1700025N23Rik	3.42	2.82	3.6	3.13	3.28	1.72	0.30817	1.24	0.547796	1.37	0.53943	AK006361; NR_040523
17423635	1700025O08Rik	3.17	3	3.11	3.12	3.22	1.08	0.174564	1.08	0.132456	1.16	0.043033	XM_003945758; ENSMUST00000123729; AK006362
17492930	1700026D08Rik	3.91	3.82	3.92	3.89	3.83	1.08	0.078653	1.05	0.351206	1.01	0.907748	BC048079; BC061016; NM_029335; ENSMUST00000119134; ENSMUST00000011298; ENSMUST00000149671
17376588	1700026D11Rik	3.42	3.35	3.41	3.59	3.09	1.04	0.466976	1.17	0.106571	-1.2	0.852406	AK006376; AK161431; ENSMUST00000126910; ENSMUST00000154067
17510257	1700026F02Rik	3.94	3.84	3.85	4.15	3.74	1.01	0.488398	1.24	0.175733	-1.07	0.927635	AK006380
17330852	1700026J12Rik	2.94	2.75	3	2.82	2.99	1.19	0.231201	1.05	0.50765	1.18	0.003882	XR_033917; ENSMUST00000131357; ENSMUST00000098226; AK006389
17466596	1700026J14Rik	4.17	3.81	3.74	3.9	3.91	-1.05	0.890125	1.06	0.12358	1.07	0.553374	AK006390
17383423	1700026L06Rik	4.91	4.93	5.28	4.85	4.47	1.28	0.482538	-1.06	0.683696	-1.38	0.309239	AK006393; AK155297; AK155408; AK161340; ENSMUST00000102877; ENSMUST00000124840; ENSMUST00000144209; ENSMUST00000145014
17319100	1700027A07Rik	4.3	4.35	4.35	4.35	4.38	1	0.985031	1	0.829912	1.02	0.922994	AK006404; ENSMUST00000150472
17214115	1700027A15Rik	4.35	4.12	4.16	4.21	4.37	1.03	0.833155	1.07	0.898816	1.19	0.601165	AK006406; NR_038001; NR_038002
17448231	1700027F09Rik	2.79	2.42	2.45	2.76	2.39	1.02	0.177562	1.26	0.098445	-1.03	0.447635	AK006413
17405057	1700027H10Rik	2.73	2.6	2.83	2.85	3.17	1.17	0.646344	1.18	0.799769	1.48	0.072819	AK006417
17525498	1700027I24Rik	2.58	2.61	2.24	2.28	2.26	-1.29	0.0798	-1.25	0.388902	-1.28	0.140541	AK006426; NR_040741
17233032	1700027J07Rik	4.29	4.2	4.2	4.16	4.22	1	0.729254	-1.03	0.827978	1.01	0.867855	NR_040581
17475861	1700028B04Rik	5.75	5.3	5.57	5.64	5.61	1.21	0.253172	1.27	0.541377	1.24	0.295262	NR_033605
17440653	1700028D13Rik	3.59	3.52	3.57	3.98	3.54	1.03	0.31284	1.37	0.008628	1.01	0.983807	AK006451; NR_045377; NR_045378
17445246	1700028E10Rik	4.46	4.48	4.6	4.5	4.29	1.09	0.883251	1.01	0.890961	-1.14	0.258954	AK006454; AK031407; NR_045699; NR_045700
17235911	1700028I16Rik	5.88	5.99	6.12	5.7	5.81	1.09	0.169945	-1.23	0.135396	-1.13	0.126435	NR_038042; ENSMUST00000178540; ENSMUST00000076984
17490187	1700028J19Rik	5.45	5.15	5.14	5.23	5.4	-1.01	0.91161	1.06	0.382185	1.19	0.286533	AK029611; NR_029436; ENSMUST00000037220
17440071	1700028K03Rik	3.4	3.7	3.66	3.32	3.15	-1.03	0.897348	-1.3	0.165834	-1.46	0.041864	AK032886; NM_175241; NM_182745; ENSMUST00000160160; ENSMUST00000058921; ENSMUST00000163064; ENSMUST00000159902; ENSMUST00000162591; AK029908
17406268	1700028M03Rik	2.33	2.41	2.47	2.23	2.95	1.04	0.847173	-1.13	0.705123	1.45	0.373819	AK006465
17270453	1700028N14Rik	4.6	4.43	4.48	4.52	4.57	1.04	0.467272	1.06	0.117874	1.1	0.075908	AK006468; AK036200; AK172518; AF143094; BC107015; NM_016896; ENSMUST00000021324; ENSMUST00000146163; ENSMUST00000152300; ENSMUST00000152677; ENSMUST00000139621
17363550	1700028P14Rik	2.85	2.97	2.97	2.95	2.82	-1	0.9136	-1.01	0.97875	-1.11	0.092844	AK014972; BC049563; ENSMUST00000035849
17394995	1700028P15Rik	3.44	3.19	2.91	3.21	3.27	-1.22	0.027512	1.02	0.212378	1.06	0.123419	AK006474; AK133337; NR_040509; ENSMUST00000139894; ENSMUST00000125465
17483970	1700029B22Rik	2.03	2.01	2.03	2.1	2.1	1.01	0.844932	1.06	0.391908	1.06	0.439641	AK006482; BC048662; NR_040531
17437567	1700029E06Rik	2.09	2.16	2.25	2.66	2.26	1.06	0.981354	1.41	0.106529	1.07	0.263238	AK006485
17295259	1700029F12Rik	3.31	3.11	3.09	2.83	3.31	-1.01	0.482521	-1.22	0.670021	1.15	0.155474	NM_025585; NM_001080777; ENSMUST00000091377
17507623	1700029H14Rik	3.94	3.95	4.01	4	3.9	1.04	0.56223	1.04	0.250949	-1.03	0.618784	AK006340; AK006493; BC049575; NM_025601; NM_001080781; ENSMUST00000134023; ENSMUST00000033830; ENSMUST00000151400; ENSMUST00000132787
17373501	1700029I15Rik	5.08	5.38	5.36	5.37	5.38	-1.01	0.325884	-1.01	0.325084	1	0.248006	AK006214; BC094251; NM_183112; ENSMUST00000054316; ENSMUST00000111280
17332265	1700029J03Rik	4.3	4.29	4.3	4.4	4.07	1.01	0.295801	1.08	0.58483	-1.16	0.216652	AK006500; NR_040494
17509127	1700029J07Rik	3.02	2.99	3.01	3.01	3.13	1.01	0.549513	1.02	0.331651	1.1	0.821633	BC107256; NM_001033148; ENSMUST00000095323; ENSMUST00000098786
17218939	1700029M03Rik	2.27	2.45	2.04	2.29	2.06	-1.32	0.012116	-1.11	0.237877	-1.31	0.407794	AK006507; AK076808
17419875	1700029M20Rik	3.54	3.25	3.34	3.06	2.99	1.06	0.208614	-1.14	0.926175	-1.2	0.651824	AK006510; AK016438; BC059720; NR_015613; NR_027909; ENSMUST00000153347; ENSMUST00000134416; ENSMUST00000148529; ENSMUST00000166316
17286922	1700029N11Rik	2.61	2.44	2.7	2.3	2.47	1.2	0.186637	-1.1	0.649814	1.02	0.607363	AK006512
17313430	1700029P11Rik	8.13	7.89	7.91	7.41	7.71	1.01	0.546715	-1.4	0.007081	-1.13	0.154135	NM_025503; AK006381; AK006519; AK007222; BC048460; ENSMUST00000074608
17335431	1700030A11Rik	3.81	3.91	3.86	4.21	3.86	-1.04	0.74232	1.23	0.094342	-1.03	0.209945	AK006520; NR_045457; ENSMUST00000125317
17280173	1700030C10Rik	7.81	7.82	7.6	7.45	7.4	-1.17	0.105988	-1.29	0.055759	-1.34	0.050893	AK006529; AK041326; NR_015521; ENSMUST00000110971
17247817	1700030C12Rik	3.32	3.6	3.38	3.19	3.63	-1.16	0.163963	-1.33	0.245791	1.02	0.926873	AK006530; AK132720; ENSMUST00000125126; ENSMUST00000144783; ENSMUST00000133489; ENSMUST00000101462
17392985	1700030C14Rik	4.16	3.9	4.1	4	3.91	1.15	0.384282	1.07	0.533923	1.01	0.458015	AK006531; ENSMUST00000139912
17470088	1700030F04Rik	3.56	3.66	3.74	3.68	3.17	1.05	0.689341	1.01	0.906317	-1.41	0.251494	AK006540; NR_045731
17321666	1700030F18Rik	3.08	2.95	3.01	3.01	3.19	1.04	0.469051	1.04	0.458782	1.18	0.014795	BC048613; NM_028180; ENSMUST00000062631; ENSMUST00000100209; AK133226
17513319	1700030J22Rik	4.52	4.5	4.5	4.39	4.11	-1	0.984519	-1.08	0.408928	-1.31	0.123198	AK006553; AK031529; BC049630; BC100501; BC137750; BC137751; NM_027103; ENSMUST00000070577
17502445	1700030K09Rik	6.25	6.26	6.25	6.3	6.18	-1.01	0.85184	1.03	0.603349	-1.06	0.357677	BC008558; NM_028170; ENSMUST00000064853; ENSMUST00000121902; ENSMUST00000139130
17410600	1700030L20Rik	3	2.86	2.86	2.76	3.07	1	0.658485	-1.07	0.112097	1.16	0.882935	AK006559
17506302	1700030M09Rik	3.77	3.45	3.66	3.85	3.64	1.15	0.176645	1.31	0.038909	1.14	0.363775	AK006561; NR_045903; ENSMUST00000181679
17360916	1700030N03Rik	5.46	4.38	4.65	4.3	4.32	1.21	0.680687	-1.06	0.470705	-1.04	0.476821	AK007025; NR_045304
17245120	1700030O20Rik	3.55	3.76	3.87	3.69	3.7	1.08	0.238446	-1.05	0.313826	-1.05	0.664601	AK006570; NR_045345
17337477	1700031A10Rik	3.49	3.07	3.14	3.21	3.22	1.05	0.95262	1.1	0.402241	1.11	0.880347	AK006574; NR_045439; ENSMUST00000174380
17543744	1700031F05Rik	4.12	4.17	4.35	4.32	4.1	1.13	0.903482	1.11	0.766728	-1.05	0.948377	NM_028496; ENSMUST00000048061
17468715	1700031F10Rik	4	3.69	3.87	3.82	4.06	1.13	0.519128	1.09	0.420472	1.29	0.146715	AK006579; BC099573; ENSMUST00000156018; ENSMUST00000151901
17449103	1700031L13Rik	2.62	2.59	2.53	2.66	2.62	-1.04	0.673775	1.05	0.460658	1.02	0.316226	AK006457; AK006583
17314608	1700031M16Rik	3.11	2.82	3.03	3.16	3.3	1.15	0.704969	1.27	0.489861	1.4	0.217137	AK006585; AK015131; BC048656; BC099572; NR_015496
17281075	1700031P21Rik	1.91	1.9	1.81	1.99	2.2	-1.07	0.202812	1.07	0.488543	1.23	0.453843	AK006587
17350581	1700034E13Rik	3.24	2.68	3.03	3.18	3.07	1.28	0.300948	1.42	0.181112	1.32	0.416181	BC048563; ENSMUST00000118724; ENSMUST00000091904
17248086	1700034F02Rik	3.62	3.7	3.52	3.72	3.96	-1.13	0.19656	1.01	0.878386	1.19	0.300611	BC137683; BC144828; NM_028504; NM_001163521; ENSMUST00000020753; ENSMUST00000131366; ENSMUST00000123175
17451244	1700034G24Rik	4.64	4.4	4.61	4.54	4.61	1.16	0.267649	1.1	0.877793	1.16	0.498987	AK006334; AK006593; NR_045396; NR_045397
17231090	1700034H15Rik	4.5	4.52	4.5	4.4	4.53	-1.01	0.569397	-1.09	0.170364	1.01	0.448184	AK041603; AK076925; NR_030669; ENSMUST00000140401; ENSMUST00000154116; ENSMUST00000139827; ENSMUST00000069573
17405001	1700034I23Rik	2.97	2.81	2.84	2.86	2.77	1.02	0.964079	1.04	0.914695	-1.03	0.984704	AK006596; AK077003; NR_045380; ENSMUST00000099123
17279959	1700034J04Rik	4.37	4.52	4.46	4.58	4.52	-1.04	0.937942	1.04	0.786583	1	0.68897	XR_141652; AK006597; ENSMUST00000055358
17472886	1700034J05Rik	3.88	3.9	3.8	3.92	3.92	-1.07	0.115936	1.02	0.134955	1.01	0.598818	AK006598; BC052362; NM_028509; NM_001164236; ENSMUST00000036592; ENSMUST00000111622
17529694	1700034K08Rik	4.54	3.39	3.66	3.61	3.98	1.21	0.779347	1.17	0.523339	1.51	0.20168	AK018841; NR_040756
17457831	1700034O15Rik	2.89	2.71	3.03	2.86	2.91	1.26	0.160432	1.11	0.271011	1.15	0.927862	BC048592; ENSMUST00000031900
17211033	1700034P13Rik	3.91	3.99	3.95	4.13	3.92	-1.03	0.909314	1.1	0.722292	-1.06	0.312252	AK006607; NR_040462; ENSMUST00000181821; ENSMUST00000181358; AK159293
17518102	1700036A12Rik	3.84	3.76	3.73	3.73	3.75	-1.02	0.612673	-1.02	0.791041	-1.01	0.398022	AK006609; ENSMUST00000178191
17398605	1700036G14Rik	3.57	3.6	3.53	3.75	3.25	-1.05	0.585716	1.12	0.660946	-1.27	0.866599	AK006614; BC048678; NR_040542
17535193	1700036O09Rik	2.09	1.95	1.81	1.92	2.09	-1.1	0.494836	-1.02	0.814124	1.11	0.637277	AK006615; ENSMUST00000136834
17431663	1700037C06Rik	3.87	3.52	3.74	3.78	3.91	1.16	0.683822	1.2	0.409914	1.31	0.049656	AK006618; ENSMUST00000132824; ENSMUST00000154285
17327602	1700037C18Rik	4.44	4.51	4.66	4.51	4.54	1.11	0.227999	1	0.777381	1.02	0.409396	AK006619; BC147295; NM_028484; ENSMUST00000177519; ENSMUST00000006139; ENSMUST00000115859; ENSMUST00000177323; ENSMUST00000177221; ENSMUST00000123235
17226867	1700037F24Rik	4.52	4.23	4.26	4.16	4.23	1.02	0.909593	-1.05	0.508027	-1.01	0.257198	AK006621
17391861	1700037H04Rik	8.72	8.67	8.63	8.56	8.54	-1.03	0.855273	-1.08	0.358867	-1.09	0.269133	AK003406; BC006041; BC071212; ENSMUST00000138188; ENSMUST00000136838; ENSMUST00000103188; ENSMUST00000148427; ENSMUST00000028800; ENSMUST00000133602; ENSMUST00000152961; AK006622; AK040365
17477766	1700039E15Rik	4.09	3.98	4.08	4.1	4.09	1.07	0.145234	1.08	0.684806	1.08	0.12719	AK006640; BC100502; BC147591; BC147593; NM_001033176; ENSMUST00000176276; ENSMUST00000176133; ENSMUST00000177027; ENSMUST00000176964; ENSMUST00000176985; ENSMUST00000085364
17365152	1700039E22Rik	4.07	3.86	3.91	3.98	3.98	1.03	0.809048	1.08	0.651312	1.08	0.96379	AK006641; NR_045315; ENSMUST00000174082
17300926	1700039M10Rik	3.37	3.34	3.34	3.46	3.94	-1	0.616497	1.08	0.194542	1.51	0.07747	AK006320; AK006644; ENSMUST00000180397
17407539	1700040D17Rik	3.33	3.08	3.28	3.31	3.42	1.14	0.397224	1.17	0.104941	1.26	0.108228	AK006651; ENSMUST00000181305
17547468	1700040F15Rik	3.01	1.96	1.76	2.06	1.85	-1.14	0.228913	1.07	0.585674	-1.08	0.552311	AK076905
17547480	1700040F15Rik	3.65	2.27	2.26	1.99	1.87	-1	0.892275	-1.22	0.874323	-1.32	0.392985	FJ541087
17546556	1700040F15Rik	3.14	2.24	2.61	2.26	2.26	1.29	0.300187	1.01	0.487138	1.01	0.942673	AK077064; FJ541076; FJ541078; FJ541082; FJ541086; FJ541087; FJ541092; FJ541093; FJ541096; ENSMUST00000179076; ENSMUST00000177842; ENSMUST00000179884; ENSMUST00000178639; ENSMUST00000179672; ENSMUST00000179480; ENSMUST00000179336; ENSMUST00000178751; ENSMUST00000178446; ENSMUST00000180373; ENSMUST00000180451
17547117	1700040F15Rik	3.14	2.24	2.61	2.26	2.26	1.29	0.300187	1.01	0.487138	1.01	0.942673	FJ541076; FJ541082; FJ541092; FJ541093; FJ541096; ENSMUST00000179076; ENSMUST00000177842; ENSMUST00000179884; ENSMUST00000178639; ENSMUST00000179672; ENSMUST00000179480; ENSMUST00000179336; ENSMUST00000178751; ENSMUST00000178446; ENSMUST00000180373; ENSMUST00000180451
17547305	1700040F15Rik	3.14	2.24	2.61	2.26	2.26	1.29	0.300187	1.01	0.487138	1.01	0.942673	AK077064; FJ541076; FJ541078; FJ541082; FJ541092; FJ541096; ENSMUST00000179076; ENSMUST00000177842; ENSMUST00000179884; ENSMUST00000178639; ENSMUST00000179672; ENSMUST00000179480; ENSMUST00000179336; ENSMUST00000178751; ENSMUST00000178446; ENSMUST00000180373; ENSMUST00000180451
17546625	1700040F15Rik	3.17	2.22	2.57	2.22	2.31	1.28	0.276288	1	0.493777	1.07	0.760326	AK077064; FJ541076; FJ541082; FJ541092; FJ541096; ENSMUST00000179076; ENSMUST00000177842; ENSMUST00000179884; ENSMUST00000178639; ENSMUST00000179672; ENSMUST00000179480; ENSMUST00000179336; ENSMUST00000178751; ENSMUST00000178446; ENSMUST00000180373; ENSMUST00000180451
17546639	1700040F15Rik	3.17	2.22	2.57	2.22	2.31	1.28	0.276288	1	0.493777	1.07	0.760326	AK077064; FJ541076; FJ541078; FJ541082; FJ541092; FJ541096; ENSMUST00000179076; ENSMUST00000177842; ENSMUST00000179884; ENSMUST00000178639; ENSMUST00000179672; ENSMUST00000179480; ENSMUST00000179336; ENSMUST00000178751; ENSMUST00000178446; ENSMUST00000180373; ENSMUST00000180451
17547130	1700040F15Rik	3.17	2.22	2.57	2.22	2.31	1.28	0.276288	1	0.493777	1.07	0.760326	AK077064; FJ541076; FJ541078; FJ541082; FJ541092; FJ541096; ENSMUST00000179076; ENSMUST00000177842; ENSMUST00000179884; ENSMUST00000178639; ENSMUST00000179672; ENSMUST00000179480; ENSMUST00000179336; ENSMUST00000178751; ENSMUST00000178446; ENSMUST00000180373; ENSMUST00000180451
17546482	1700040F15Rik	4.4	2.52	2.8	2.59	2.8	1.21	0.532104	1.05	0.993764	1.21	0.909049	AK076905; NR_038299
17546567	1700040F15Rik	3.15	2.32	2.48	2.31	2.54	1.12	0.32515	-1.01	0.987724	1.16	0.461733	AK077064; FJ541076; FJ541078; FJ541082; FJ541092; ENSMUST00000179076; ENSMUST00000177842; ENSMUST00000179884; ENSMUST00000178639; ENSMUST00000179672; ENSMUST00000179480; ENSMUST00000179336; ENSMUST00000178751; ENSMUST00000178446; ENSMUST00000180373; ENSMUST00000180451
17546759	1700040F15Rik	3.15	2.32	2.48	2.31	2.54	1.12	0.32515	-1.01	0.987724	1.16	0.461733	AK077064; ENSMUST00000179076; ENSMUST00000177842; ENSMUST00000179884; ENSMUST00000178639; ENSMUST00000179672; ENSMUST00000179480; ENSMUST00000179336; ENSMUST00000178751; ENSMUST00000178446; ENSMUST00000180373; ENSMUST00000180451
17317141	1700040F17Rik	3.32	3.31	3.39	3.45	3.48	1.05	0.391097	1.1	0.642815	1.12	0.220884	XR_141774; AK006654
17241676	1700040L02Rik	3.19	3.16	3.42	3.17	3.14	1.2	0.08008	1.01	0.215023	-1.01	0.568112	BC087900; ENSMUST00000020103; ENSMUST00000166919
17380031	1700040N02Rik	4.33	3.95	4.07	3.95	4.12	1.09	0.188097	1	0.646543	1.13	0.470792	AK006663; ENSMUST00000131931
17517694	1700041C23Rik	2.11	2.22	2.01	2	1.94	-1.16	0.230945	-1.17	0.348975	-1.21	0.881435	AK006669; AK007035; AK018934; NR_033784
17499979	1700041G16Rik	3.58	3.47	3.22	3.53	3.51	-1.19	0.78946	1.04	0.482851	1.02	0.336244	AK033542; ENSMUST00000068068
17418462	1700041M05Rik	4.08	3.86	3.83	3.78	3.41	-1.02	0.690317	-1.06	0.625991	-1.37	0.131997	AK006677; ENSMUST00000130055
17331577	1700041M19Rik	2.97	3.1	2.95	3.09	2.84	-1.11	0.789239	-1.01	0.731227	-1.2	0.156335	AK077115; NR_040573
17545588	1700042B14Rik	1.85	1.46	1.7	1.68	1.97	1.18	0.319713	1.16	0.273323	1.42	0.054491	BC100353
17417400	1700042G07Rik	5.56	5.24	5.42	5.2	5.33	1.13	0.058865	-1.03	0.713178	1.06	0.470277	AK006685; AK018884; AK018978; NM_001099295; ENSMUST00000106492
17425597	1700042G15Rik	4.44	4.26	4.25	4.35	4.41	-1	0.374655	1.07	0.582353	1.11	0.904054	AK133010; NR_038178; NR_038179; ENSMUST00000137606; ENSMUST00000152001; ENSMUST00000143574
17247351	1700042O10Rik	4.68	4.12	4.48	3.89	4.06	1.29	0.092046	-1.17	0.125901	-1.04	0.570396	AK006690; NR_045178; ENSMUST00000151032
17302700	1700044C05Rik	4.48	4.4	4.32	4.26	4.19	-1.06	0.471501	-1.1	0.712289	-1.15	0.386715	AK006694
17350441	1700044K03Rik	3.57	3.81	3.27	3.56	3.14	-1.46	0.05258	-1.19	0.163022	-1.59	0.078506	AK006696; AK018859; AK018880; NR_033785
17433305	1700045H11Rik	4.27	3.98	4.18	4.16	4.16	1.15	0.073865	1.14	0.167328	1.14	0.403526	AK006698; ENSMUST00000128056
17413057	1700045I11Rik	4.19	4.23	4.19	4.28	4.35	-1.03	0.554473	1.03	0.318354	1.09	0.285242	XR_168656; AK006699; ENSMUST00000180361; ENSMUST00000179965; ENSMUST00000178177; ENSMUST00000180205
17413154	1700045I11Rik	4.19	4.23	4.19	4.28	4.35	-1.03	0.554473	1.03	0.318354	1.09	0.285242	XR_168656; AK006699; ENSMUST00000180361; ENSMUST00000179965; ENSMUST00000178177; ENSMUST00000180205
17260727	1700046C09Rik	3.28	3.18	3.3	3.08	3.27	1.08	0.139034	-1.07	0.854177	1.06	0.132279	AK006701; NR_045918; ENSMUST00000139973
17500242	1700047A11Rik	2.93	2.82	2.82	2.68	2.83	1	0.991056	-1.1	0.832685	1.01	0.931331	AK006702; AK019763; ENSMUST00000153552; ENSMUST00000144750
17416524	1700047F07Rik	3.18	3.09	3.03	3.02	2.85	-1.04	0.9227	-1.05	0.621519	-1.18	0.740243	AK006706; ENSMUST00000140321; ENSMUST00000151438; ENSMUST00000143064; ENSMUST00000147654
17310400	1700047G03Rik	3.71	3.59	3.61	3.56	3.85	1.01	0.833904	-1.02	0.27042	1.19	0.675846	AK006707; BC027576; NR_040447
17504372	1700047G07Rik	3.54	2.58	2.86	2.62	2.53	1.22	0.925315	1.03	0.580058	-1.03	0.919452	XM_003945638; AK006709
17250025	1700047K16Rik	5.14	5.18	5.32	5.2	5.4	1.1	0.118845	1.01	0.874364	1.16	0.494442	AK006714; ENSMUST00000145068
17440321	1700047L14Rik	2.56	2.43	2.59	2.66	2.63	1.12	0.713709	1.17	0.813523	1.15	0.675922	AK006716; NR_040691
17220370	1700047M11Rik	3.24	3.24	3.22	3.27	3.26	-1.01	0.30182	1.02	0.868315	1.02	0.682619	AK006718; AK019698; AK047804; BC048591; NR_015458
17328573	1700048G13Rik	3.78	3.81	3.8	3.62	3.79	-1.01	0.407788	-1.14	0.887166	-1.01	0.25288	AK018852; NM_016982; ENSMUST00000135276; ENSMUST00000075017; ENSMUST00000132272
17332216	1700048M11Rik	3.99	3.66	3.57	3.46	3.88	-1.07	0.756369	-1.15	0.79508	1.16	0.865087	AK006730; NR_045300
17523380	1700048O20Rik	5.21	5.44	5.14	5.67	5.37	-1.23	0.578405	1.17	0.630454	-1.05	0.734113	AK006734; NR_033553; ENSMUST00000063103
17464449	1700049E15Rik	4.45	4.35	4.28	4.35	4.39	-1.05	0.861161	-1	0.375646	1.03	0.935348	AK006736; NR_033636; ENSMUST00000152737; ENSMUST00000141575
17461161	1700049E22Rik	3.87	3.73	4.01	4.09	3.83	1.21	0.224441	1.28	0.733741	1.07	0.64533	NR_040525
17488325	1700049G17Rik	5.63	5	5.26	4.87	5.32	1.19	0.894997	-1.1	0.756	1.24	0.203262	AK137340; AK160450; BC141373; NM_028538; ENSMUST00000098639; ENSMUST00000129341; ENSMUST00000137668; ENSMUST00000152330; AK006741
17342650	1700049J03Rik	5.09	4.91	5.04	5.03	5.06	1.1	0.369014	1.09	0.934488	1.12	0.329279	AK006745; ENSMUST00000011196
17241799	1700049L16Rik	4.23	4.21	3.85	3.8	4.06	-1.28	0.470882	-1.33	0.439165	-1.11	0.91978	NR_003644; ENSMUST00000049520
17252333	1700051A21Rik	4.3	3.28	3.8	3.36	3.7	1.43	0.114265	1.06	0.688372	1.33	0.067065	AK006752; AK035540; AK077134; ENSMUST00000147937; ENSMUST00000154739
17282293	1700052I22Rik	3.17	3.14	3.15	3.21	3.11	1.01	0.650765	1.04	0.889268	-1.02	0.976976	AK006769; AK018897; AK018974; NR_033786
17270682	1700052K11Rik	5.99	6.11	6.24	6.42	6.49	1.1	0.412527	1.24	0.317748	1.3	0.313951	AK006771; AK203916; BC099431; NR_027956
17231431	1700052N19Rik	5.75	5.56	5.6	5.59	5.55	1.02	0.238447	1.02	0.530826	-1.01	0.708776	AK006776; AK038060; BC002139; BC099894; BC138908; BC145732; NM_024261; ENSMUST00000095893; ENSMUST00000118544; ENSMUST00000117489; ENSMUST00000143037; ENSMUST00000134484; ENSMUST00000152294; ENSMUST00000131636; AK134431
17360308	1700054A03Rik	2.68	2.67	2.65	2.8	2.69	-1.01	0.389517	1.1	0.137295	1.01	0.787909	AK018858; NR_045320
17461473	1700054K19Rik	3.97	3.93	3.72	3.86	3.99	-1.16	0.064256	-1.05	0.39682	1.04	0.990268	AK006783; AK018861; AK018961; AK018979; NR_027865
17374514	1700054M17Rik	3.81	3.76	4.09	3.66	3.8	1.26	0.746071	-1.07	0.467944	1.03	0.633895	AK006785; ENSMUST00000125654
17533226	1700054O13Rik	3.86	4.17	4.08	4.03	4.29	-1.06	0.727049	-1.1	0.664348	1.09	0.613222	AK006319; AK006788; BC059721; NM_026096; ENSMUST00000044987
17304145	1700054O19Rik	6.51	5.81	5.95	5.71	5.35	1.1	0.318363	-1.07	0.851759	-1.38	0.562975	XR_106839; AK006789
17547817	1700054O19Rik	2.99	3.06	2.88	3	2.99	-1.13	0.216721	-1.04	0.428934	-1.05	0.812344	XR_106839; AK006789
17528134	1700055C04Rik	3.63	3.65	3.74	3.74	3.62	1.06	0.863201	1.06	0.519481	-1.02	0.878365	AK006792; NR_040726; ENSMUST00000176450
17413587	1700055D18Rik	4.25	4.31	4.6	4.55	4.62	1.22	0.165984	1.18	0.124295	1.24	0.051256	XR_035212; ENSMUST00000095105; AK042394
17356016	1700055N04Rik	4.1	4.33	4.54	4.02	4.08	1.16	0.161378	-1.24	0.456363	-1.19	0.535373	AK081788; ENSMUST00000179433; ENSMUST00000025794
17230702	1700056E22Rik	4.03	4.17	4.24	4.49	4.41	1.05	0.138317	1.25	0.079799	1.18	0.032322	NM_028516; ENSMUST00000050306
17323387	1700056N10Rik	4.08	4.62	4.53	4.8	4.73	-1.06	0.742046	1.13	0.117255	1.08	0.666263	AK006816; AK043621; ENSMUST00000141875
17520339	1700057G04Rik	2.55	2.5	2.51	2.43	2.52	1.01	0.941033	-1.05	0.725278	1.01	0.619064	AK018865; AK132905; BC147543; ENSMUST00000098477; ENSMUST00000126606; ENSMUST00000150594; ENSMUST00000134712; ENSMUST00000135182
17429846	1700057H15Rik	3.69	3.53	3.57	3.59	3.75	1.03	0.69068	1.04	0.771849	1.16	0.304235	AK018866; AK132134; NR_040774; ENSMUST00000156566; ENSMUST00000143859; ENSMUST00000127913; ENSMUST00000148832
17385058	1700057H21Rik	3.22	3.54	3.58	3.69	3.35	1.02	0.901416	1.11	0.674739	-1.14	0.528836	AK006824; ENSMUST00000154530; ENSMUST00000152467
17237492	1700058G18Rik	4.83	4.56	4.58	4.79	4.22	1.02	0.886697	1.18	0.889491	-1.26	0.652431	AK005590; NR_028107; ENSMUST00000134586
17474544	1700058P15Rik	3.48	3.43	3.66	3.69	3.55	1.17	0.84428	1.2	0.225025	1.09	0.455848	AK006836; ENSMUST00000159981
17472635	1700060C16Rik	3.53	3.38	3.52	3.51	3.69	1.1	0.067679	1.09	0.645578	1.23	0.009783	AK006838; NR_045732; ENSMUST00000150559
17378802	1700060C20Rik	4.46	4.18	4.02	4.07	4.07	-1.12	0.429615	-1.08	0.340295	-1.08	0.826108	AK006839; ENSMUST00000109506
17425374	1700060J05Rik	4.66	4.45	4.38	4.59	4.66	-1.05	0.612982	1.1	0.114635	1.16	0.063638	AK006843; ENSMUST00000138377
17281081	1700060O08Rik	2.38	2.5	2.55	2.52	2.48	1.03	0.573181	1.01	0.175815	-1.01	0.373692	AK006846; AK018924
17522547	1700061E17Rik	3.56	3.5	3.62	3.63	3.83	1.09	0.451203	1.09	0.220932	1.26	0.069072	XR_105321; AK131745
17286805	1700061E18Rik	4.38	4.39	4.26	4.34	4.43	-1.09	0.916388	-1.04	0.643266	1.03	0.856869	AK006851; ENSMUST00000154159
17366631	1700061F12Rik	3.92	3.82	3.69	3.37	3.6	-1.1	0.523094	-1.37	0.066314	-1.17	0.335163	AK006852; NR_038180; ENSMUST00000132414
17338925	1700061G19Rik	9.45	9.22	9.27	9.01	9.08	1.04	0.10404	-1.16	0.013453	-1.11	0.17658	AK018867; AK002238; AK004024; AK038011; AK145765; AK147719; AK168053; BC001998; NM_017393; ENSMUST00000002735
17338906	1700061G19Rik	5.84	4.61	4.53	4.29	4.41	-1.06	0.339425	-1.25	0.147194	-1.15	0.022506	BC116283; ENSMUST00000025048; ENSMUST00000125425; AK018867
17355282	1700061H18Rik	3.62	3.35	3.44	3.26	3.6	1.07	0.230181	-1.07	0.274105	1.19	0.758686	AK006853; AK076657; ENSMUST00000147221; ENSMUST00000139488
17409804	1700061I17Rik	3.61	3.45	3.61	3.47	3.66	1.12	0.436649	1.02	0.470133	1.16	0.35075	NR_038029; ENSMUST00000029642
17247691	1700061J23Rik	3.95	4.11	4.13	4	3.97	1.02	0.632835	-1.08	0.746266	-1.1	0.078915	AK006857; ENSMUST00000141678
17225829	1700063A18Rik	4.29	4.08	4.28	4.45	4.23	1.14	0.362523	1.29	0.105828	1.11	0.54274	AK006865; NR_040467
17516391	1700063D05Rik	3.14	3.47	3.06	3.25	3.1	-1.33	0.100306	-1.17	0.274152	-1.3	0.112832	AK018871; BC048584; NR_040392
17462657	1700063H04Rik	4.74	4.75	4.74	4.73	4.47	-1	0.419991	-1.01	0.63339	-1.21	0.608478	XR_142203; ENSMUST00000043553; AK006869
17449593	1700063O14Rik	3.82	3.8	3.35	3.46	3.22	-1.37	0.189193	-1.26	0.099225	-1.49	0.040235	AK006875; NR_045383
17251653	1700064E03Rik	4.48	4.54	4.39	4.61	4.48	-1.11	0.064845	1.05	0.237356	-1.04	0.117933	AK006879; ENSMUST00000129924
17404291	1700064H15Rik	2.4	2.36	2.43	2.64	2.49	1.05	0.502398	1.22	0.513641	1.09	0.285321	AK006881; ENSMUST00000119133
17237599	1700064J06Rik	4.13	3.71	3.89	3.98	3.75	1.14	0.738262	1.21	0.939498	1.03	0.484012	AK006882; NR_045348
17283213	1700064M15Rik	3.34	3.25	3.21	3.15	3.39	-1.03	0.700243	-1.07	0.582364	1.1	0.149814	AK006884; NR_045288
17529784	1700065D16Rik	3.62	4.17	3.89	3.89	3.81	-1.22	0.048813	-1.22	0.013505	-1.29	0.06948	AK006889; BC053441; ENSMUST00000178038
17311874	1700065I16Rik	3.29	1.79	1.76	2.01	2.38	-1.02	0.514814	1.16	0.191979	1.51	0.335184	AK018879; NR_040315
17350730	1700065I17Rik	4.21	4.25	4.22	4.48	4.49	-1.02	0.560702	1.17	0.321291	1.18	0.119879	AK018985; BC048449; BC099538; FJ211594; ENSMUST00000035640; ENSMUST00000127591; ENSMUST00000153248; ENSMUST00000147775
17457304	1700065J11Rik	3.7	3.27	3.32	3.1	3.29	1.03	0.743096	-1.12	0.000749	1.02	0.336034	AK006894; NR_040526
17220900	1700065J18Rik	4.07	3.69	3.9	3.91	3.96	1.16	0.092343	1.16	0.14983	1.21	0.087603	AK006895; NR_040468
17354339	1700065O20Rik	2.69	2.71	2.62	2.75	2.68	-1.06	0.896749	1.03	0.310358	-1.01	0.926467	AK006898; NR_045386
17222596	1700066B17Rik	3.21	3.22	3.23	3.23	3.08	1	0.876418	1	0.41501	-1.1	0.966627	AK006899; BC048628; NR_040465
17349582	1700066B19Rik	3.84	3.88	3.79	3.78	3.6	-1.06	0.13774	-1.07	0.842861	-1.21	0.071221	AK006900; ENSMUST00000143778
17326747	1700066C05Rik	6.53	5.25	5.43	4.92	5.49	1.14	0.208513	-1.25	0.71449	1.18	0.793668	XM_003086000; AK018881
17287866	1700066J03Rik	4.2	3.37	3.73	3.76	3.63	1.29	0.989243	1.31	0.376758	1.19	0.36055	AK018941
17412875	1700066J24Rik	3.44	3.37	3.63	3.46	3.39	1.2	0.462906	1.07	0.577332	1.02	0.794326	NR_045726; ENSMUST00000151164
17212931	1700066M21Rik	7.58	6.79	6.82	6.87	6.66	1.02	0.968257	1.06	0.813451	-1.1	0.580836	NM_028546; ENSMUST00000042734
17449437	1700066N21Rik	2.61	2.63	3.04	2.61	2.94	1.33	0.607103	-1.01	0.785596	1.24	0.214388	AK006908
17354493	1700066O22Rik	3.59	3.51	3.6	3.56	3.11	1.06	0.142296	1.03	0.215608	-1.32	0.524681	AK015660; AK015800; ENSMUST00000150186; ENSMUST00000150994
17251604	1700067G03Rik	5.77	5.69	5.88	5.78	5.74	1.14	0.137187	1.07	0.713811	1.03	0.483212	AK006913; ENSMUST00000132834
17215561	1700067G17Rik	3.71	3.59	3.47	3.48	3.51	-1.09	0.497792	-1.08	0.706854	-1.06	0.660473	NR_040471
17503050	1700067K01Rik	4.96	4.86	4.94	4.93	5.02	1.06	0.349265	1.05	0.757048	1.12	0.063037	BC147276; BC147277; BC172025; BC172026; NM_183097; ENSMUST00000060357; ENSMUST00000174570; ENSMUST00000172548; ENSMUST00000140120; ENSMUST00000174587
17338359	1700067P10Rik	2.87	2.38	2.49	2.57	2.73	1.08	0.784031	1.14	0.209471	1.28	0.045641	BC048440; NM_026625; ENSMUST00000022028
17482678	1700069B07Rik	4.7	4.88	5.11	4.86	5.03	1.17	0.766836	-1.01	0.697881	1.11	0.461804	AK006919; ENSMUST00000065310
17451400	1700069L16Rik	3.4	2.96	2.96	3.06	2.97	-1.01	0.346556	1.07	0.585658	1	0.958255	AK007096; ENSMUST00000162388; ENSMUST00000159233; ENSMUST00000047891; AK006923
17470146	1700069P05Rik	5.12	4.96	5	4.99	5.17	1.03	0.236246	1.02	0.470558	1.16	0.146915	AK006926; NR_040527
17438098	1700071G01Rik	3.72	3.65	3.78	3.49	3.77	1.09	0.753937	-1.12	0.235772	1.09	0.08249	AK006930; ENSMUST00000146728
17266749	1700071K01Rik	4.73	5.13	4.69	4.39	4.7	-1.35	0.079272	-1.66	0.006499	-1.34	0.145832	AK131752; BC139179; BC139181; NM_001033765; ENSMUST00000117522
17345089	1700071M16Rik	2.57	2.39	2.36	2.94	2.58	-1.02	0.539978	1.47	0.257522	1.14	0.190997	AK006933; AK133239; AK161361; NR_045444; NR_045445; ENSMUST00000169733; ENSMUST00000167672; ENSMUST00000172072; ENSMUST00000164150
17517899	1700072B07Rik	2.92	2.71	2.81	2.74	2.54	1.07	0.101189	1.02	0.516156	-1.12	0.670609	AK006934; NR_040727
17462368	1700072O05Rik	3.84	3.45	3.32	3.44	3.12	-1.09	0.539949	-1.01	0.235811	-1.26	0.09209	AK006942; NR_045733
17464256	1700073E17Rik	4.62	4.33	4.1	4.45	4.37	-1.17	0.45537	1.08	0.480319	1.03	0.642635	AK006943; BC049631; NR_003625; ENSMUST00000146858; ENSMUST00000152419
17290169	1700074H08Rik	2.23	2.17	2.07	2.21	2.21	-1.07	0.212696	1.03	0.577346	1.03	0.307381	AK006947; NR_045296
17466262	1700074P13Rik	2.55	2.56	2.45	2.59	2.5	-1.08	0.644134	1.02	0.613362	-1.04	0.5391	BC061035; NM_028550; ENSMUST00000122181; ENSMUST00000031935; ENSMUST00000136499
17530430	1700080E11Rik	4.19	4.11	4	4.27	3.66	-1.08	0.991528	1.12	0.764849	-1.37	0.867342	AK006953; BC048436; FJ211595; NM_028562; ENSMUST00000035180
17418757	1700080G11Rik	3.43	3.15	3.29	3.15	2.98	1.1	0.222837	1	0.958092	-1.12	0.954062	AK006955; ENSMUST00000156401
17381262	1700080N15Rik	2.94	2.93	3.02	3.13	3.02	1.06	0.515918	1.15	0.228127	1.07	0.324075	AK006958; AK016735; NR_040500; ENSMUST00000141488; ENSMUST00000155091; ENSMUST00000154360
17541659	1700080O16Rik	3.32	3.14	3.28	3.35	3.15	1.1	0.849251	1.16	0.531351	1.01	0.363077	BC109337; BC109338; NM_028851; ENSMUST00000033449; ENSMUST00000114866
17441580	1700081H04Rik	4.32	3.75	3.72	3.74	3.57	-1.02	0.866371	-1.01	0.455151	-1.13	0.276809	AK006966
17491406	1700081H22Rik	4.07	3.78	3.86	3.76	4.02	1.06	0.8841	-1.02	0.805431	1.18	0.046152	AK006968; NR_045928; ENSMUST00000134584; ENSMUST00000136672; ENSMUST00000152166
17504472	1700082M22Rik	3.91	3.75	3.84	3.74	3.8	1.07	0.941859	-1.01	0.559272	1.04	0.467936	ENSMUST00000171130
17281786	1700083H02Rik	2.15	2.22	2.02	2.12	2.3	-1.15	0.508986	-1.07	0.313412	1.05	0.780217	AK006983; AK019662
17229463	1700084C01Rik	3.32	3.17	3.24	3.39	3.33	1.05	0.98835	1.17	0.331849	1.12	0.448899	AK018906; ENSMUST00000159701
17219148	1700084C01Rik	3.88	3.76	3.76	3.75	3.74	-1	0.553474	-1.01	0.506915	-1.02	0.86118	BC150846; BC172001; NM_001033185; ENSMUST00000094348; ENSMUST00000175731
17515103	1700084C06Rik	6.19	6.58	6.67	6.47	5.77	1.06	0.839176	-1.08	0.845698	-1.76	0.170847	ENSMUST00000135674; AK006986
17383610	1700084E18Rik	3.97	4.01	4.08	4.09	3.89	1.05	0.625783	1.05	0.290303	-1.09	0.976899	AK006990; AK018989; AK018997; NR_028299
17294157	1700084F23Rik	2.98	3.01	2.99	3.01	3.12	-1.01	0.911398	1	0.950684	1.08	0.399866	AK005629; AK006991; AK016373
17316350	1700084J12Rik	4.18	3.79	3.58	3.87	3.73	-1.15	0.782882	1.06	0.411812	-1.04	0.880604	NR_033608; ENSMUST00000079057
17543126	1700084M14Rik	1.47	1.59	1.56	1.64	1.95	-1.02	0.658828	1.04	0.256158	1.29	0.325914	BC048745; AK006997; BC100410; ENSMUST00000078832
17453024	1700085B03Rik	3.09	3.16	3.16	3.38	2.96	-1	0.512155	1.16	0.062778	-1.15	0.860309	AK007002; AK018855; AK018902; NR_038128; NR_038129; NR_038127; ENSMUST00000145064; ENSMUST00000154361; ENSMUST00000155106
17282399	1700085C21Rik	3.16	2.78	2.85	3	2.92	1.05	0.432936	1.16	0.107327	1.1	0.352904	NR_046045
17264153	1700086D15Rik	4.1	4.28	4.24	4.02	3.75	-1.03	0.817208	-1.2	0.553782	-1.44	0.008674	AK007013; ENSMUST00000108696; ENSMUST00000020855
17276375	1700086L19Rik	2.92	3.28	3.08	3.09	3.16	-1.15	0.573583	-1.14	0.849014	-1.08	0.94091	AK005679; NR_030733; NR_030734; NR_030735; ENSMUST00000095617
17353934	1700086O06Rik	5.36	5.39	5.26	5.37	5.4	-1.09	0.889397	-1.01	0.790575	1.01	0.998671	AK007023; AK037981; AK050707; AK078369; NR_015475; NR_027903; NR_027904; ENSMUST00000181871; ENSMUST00000181757
17430304	1700086P04Rik	5.51	5.49	5.56	5.09	5.24	1.05	0.990865	-1.32	0.138704	-1.19	0.004287	AK005980; AK007024; AK019743; ENSMUST00000149472
17304431	1700087M22Rik	2.8	2.85	3.01	2.9	2.77	1.11	0.327745	1.04	0.799121	-1.06	0.621935	AK018913; ENSMUST00000128554
17319124	1700088E04Rik	4.81	4.36	4.78	4.77	4.83	1.34	0.352149	1.32	0.291508	1.38	0.150392	AK006539; AK007028; AK030004; BC068203; BC096672; BC116891; BC116893; BC144714; BC144715; NM_138581; ENSMUST00000169604
17354981	1700091E21Rik	4.07	3.79	3.83	4.08	4.12	1.03	0.413039	1.22	0.043798	1.26	0.128218	AK007031; AK132936; BC048666; NR_045366; ENSMUST00000127716; ENSMUST00000140903; ENSMUST00000123473; ENSMUST00000124013
17354992	1700091E21Rik	10.05	10.11	10.04	10.08	10.23	-1.05	0.663937	-1.02	0.923097	1.09	0.184703	ENSMUST00000124013; AK166187; AK168165; BC138696; BC138697; CT010192; D12780; ENSMUST00000118392; ENSMUST00000019980; ENSMUST00000072796
17502686	1700092C02Rik	3.21	2.87	2.7	2.96	2.72	-1.13	0.336582	1.06	0.382197	-1.12	0.292234	AK007037; AK018991; NR_045467; ENSMUST00000134397
17308128	1700092C10Rik	3.48	3.18	3.4	3.49	3.42	1.16	0.239312	1.24	0.077614	1.18	0.355562	AK007038; ENSMUST00000172547
17367533	1700092C17Rik	3.25	2.88	2.79	2.92	3.06	-1.06	0.605505	1.03	0.588256	1.14	0.143556	AK007039; ENSMUST00000135792; ENSMUST00000169209
17291402	1700092E19Rik	2.73	2.71	2.73	2.75	2.91	1.01	0.765426	1.03	0.737897	1.15	0.230623	AK133453; ENSMUST00000154703; ENSMUST00000123438
17258007	1700092K14Rik	4.57	4.51	4.58	4.42	4.49	1.05	0.599019	-1.06	0.545578	-1.02	0.957222	AK007042; ENSMUST00000106604
17357163	1700092M07Rik	5.44	5.4	5.37	5.16	5.2	-1.02	0.774202	-1.18	0.647514	-1.15	0.375924	AK007043; BC048571; NM_001177347; ENSMUST00000163172
17509859	1700093C20Rik	5.43	5.47	5.24	5.51	5.46	-1.17	0.855696	1.03	0.846963	-1	0.941812	AK044044; NM_001200023; ENSMUST00000130458
17327485	1700093J21Rik	3.91	3.55	3.74	4.06	4.18	1.14	0.992008	1.42	0.545204	1.54	0.734286	XR_141441; ENSMUST00000143671; AK007051
17261055	1700093K21Rik	3.32	3.47	3.28	3.17	3.46	-1.14	0.338993	-1.24	0.143809	-1.01	0.768066	AK006386; AK007052; NM_001110133; NM_026105; ENSMUST00000020527; ENSMUST00000140122; ENSMUST00000156629; ENSMUST00000169264
17438174	1700094C10Rik	3.08	2.79	2.61	2.77	2.5	-1.13	0.473245	-1.01	0.897999	-1.22	0.266457	AK007057; ENSMUST00000129275
17399574	1700094D03Rik	5.56	6.2	5.98	6.08	5.73	-1.16	0.225191	-1.08	0.222955	-1.39	0.023667	AK148512; BC048560; NM_028567; ENSMUST00000029551
17234502	1700094J05Rik	5.69	5.21	5.34	5.18	4.99	1.1	0.488536	-1.02	0.947944	-1.16	0.803845	AK007067; AK019782; NR_040580
17458637	1700094M24Rik	2.73	2.65	2.41	2.87	2.71	-1.18	0.319911	1.17	0.056981	1.04	0.622719	AK007072
17355780	1700095A13Rik	3.96	3.99	3.81	4.07	3.96	-1.13	0.49856	1.05	0.858782	-1.02	0.541252	AK007073
17432725	1700095A21Rik	1.88	1.87	1.87	1.45	2.27	1.01	0.747579	-1.34	0.38104	1.32	0.416039	AK007074; AK007118; NR_045468; ENSMUST00000145269
17440711	1700095B10Rik	2.74	3.08	2.94	3.03	2.59	-1.1	0.281207	-1.03	0.755527	-1.4	0.159503	AK006812; AK007075; AK015608; NR_040675; NR_040676
17408821	1700095B22Rik	3.41	3.31	3.24	3.66	3.48	-1.05	0.502313	1.27	0.154929	1.12	0.146445	NR_040759; ENSMUST00000130683; ENSMUST00000143893; AK018929
17481669	1700095J03Rik	3.49	3.2	3.17	2.97	3.3	-1.02	0.266511	-1.18	0.154216	1.07	0.786447	AK007082; AK030603; ENSMUST00000143715
17456832	1700095J07Rik	3.71	3.48	3.46	3.46	3.39	-1.02	0.726672	-1.02	0.669363	-1.06	0.757841	AK007083; AK132961; ENSMUST00000128017; ENSMUST00000140275
17431746	1700095J12Rik	3.48	3.27	3.09	3.3	3.14	-1.13	0.104311	1.02	0.947681	-1.09	0.103103	AK007084; ENSMUST00000124620
17257819	1700096J18Rik	3.93	3.9	3.93	3.89	3.93	1.02	0.633121	-1	0.998907	1.02	0.511474	AK006164; NR_027883
17435503	1700096K18Rik	5.51	6.11	5.91	5.45	5.57	-1.15	0.309563	-1.58	0.006923	-1.45	0.002069	AK007094; AK047471; NR_027388
17343153	1700097N02Rik	7.76	7.29	7.2	6.97	7.13	-1.07	0.888428	-1.25	0.011252	-1.12	0.172314	AK007099; AK018977; NR_045287
17289539	1700099I09Rik	2.92	2.83	2.8	2.82	2.85	-1.02	0.434148	-1.01	0.914993	1.01	0.881753	AK007100; ENSMUST00000171722; ENSMUST00000167834
17288430	1700100L14Rik	3.21	3.39	3.37	3.49	3.45	-1.02	0.295821	1.07	0.145403	1.04	0.706206	NR_045934
17383452	1700101E01Rik	4.82	4.76	4.75	4.93	4.7	-1.01	0.85518	1.12	0.463771	-1.04	0.873701	AK028093; BC147760; BC147761; NM_001166705; NM_001085514; ENSMUST00000157048; ENSMUST00000113843
17380017	1700101G07Rik	3.18	2.94	3.05	3.15	3.33	1.08	0.340333	1.16	0.263164	1.31	0.118131	XR_104762; ENSMUST00000077067; AK131768
17471561	1700101I11Rik	4.6	4.39	4.66	4.74	4.71	1.21	0.732321	1.28	0.225975	1.25	0.195935	AK007107; AK015489; BC099571; ENSMUST00000181594
17222092	1700101I19Rik	4.23	4.02	3.92	4.12	4.11	-1.07	0.243647	1.08	0.878273	1.07	0.914376	AK007108; ENSMUST00000062557
17279910	1700101O22Rik	3.18	3.18	3.19	3.59	3.14	1	0.664172	1.32	0.060007	-1.03	0.664009	AK007110; NR_045045
17332730	1700102H20Rik	4.19	4.14	4.46	4.28	4.26	1.25	0.062706	1.1	0.930491	1.08	0.940185	AK015782; AK018936; AK018990; NR_045302; NR_045303
17521711	1700102P08Rik	4.96	5.07	5.11	4.74	4.79	1.02	0.755947	-1.26	0.124627	-1.22	0.25085	BC061048; NM_053216; ENSMUST00000035234
17527206	1700104A03Rik	4.28	3.47	3.61	3.45	3.39	1.1	0.607418	-1.02	0.754887	-1.06	0.478333	NR_045805; ENSMUST00000149237
17508684	1700104B16Rik	3.24	3.14	3.15	3.12	3.14	1.01	0.431498	-1.01	0.531007	1	0.347586	XR_140879; AK018937; ENSMUST00000079376
17357042	1700105P06Rik	5.05	5.21	5.34	5.44	5.39	1.1	0.945471	1.17	0.523518	1.14	0.632232	AK007121; AK018901; AK018996; NR_045703
17254970	1700106J16Rik	3.9	3.99	3.68	3.99	3.79	-1.24	0.214138	-1	0.315262	-1.15	0.50171	NM_028859; ENSMUST00000037268
17302096	1700108F19Rik	4.98	5.12	5.04	5.68	5.66	-1.06	0.672239	1.47	0.049618	1.45	0.047818	AK006165; AK007133; AK076702; AK133110; NR_015485
17309661	1700108J01Rik	3.06	3.24	2.92	3.33	3.39	-1.24	0.486171	1.07	0.680112	1.11	0.819269	AK006443; AK018942; AK018945; AK018955; NR_015532
17377038	1700108N11Rik	3.7	3.69	3.82	3.72	3.96	1.09	0.702348	1.02	0.63849	1.2	0.101742	AK007144; ENSMUST00000153051
17386672	1700109F18Rik	4.7	4.79	4.77	4.77	4.75	-1.02	0.639602	-1.02	0.327887	-1.03	0.389245	AK007148; AK054396; NR_027899; ENSMUST00000132326; ENSMUST00000156342; ENSMUST00000145799; ENSMUST00000139005; AK006878
17307459	1700109G14Rik	3.22	3	2.93	3	3.03	-1.04	0.843887	-1	0.683513	1.03	0.637112	AK007149; AK007289; AK018935; NR_033788
17267049	1700109G15Rik	2.87	2.59	2.57	2.81	2.66	-1.02	0.597978	1.16	0.521869	1.05	0.986913	AK018946; NR_046197; ENSMUST00000150735
17434324	1700109H08Rik	4.91	5.46	5.09	5.15	5.15	-1.29	0.359075	-1.24	0.345876	-1.24	0.928623	BC048606; BC099581; ENSMUST00000147801; ENSMUST00000008451; ENSMUST00000125740; ENSMUST00000156973; AK007150
17298937	1700109I08Rik	2.21	2.13	2.09	1.9	2.27	-1.03	0.92767	-1.18	0.978459	1.1	0.066892	AK007151; NR_045936
17312653	1700109K24Rik	2.84	2.93	2.82	2.92	3.15	-1.08	0.576538	-1.01	0.900426	1.16	0.625026	AK007154; AK016913
17333188	1700110C19Rik	3.63	3.67	3.53	3.63	3.23	-1.1	0.50791	-1.02	0.625365	-1.35	0.116197	AK007157; NR_045461
17296702	1700110I01Rik	5.38	5.28	5.46	5.42	5.32	1.14	0.246045	1.1	0.458025	1.03	0.549376	NR_038059; ENSMUST00000181779; ENSMUST00000178392; ENSMUST00000112726; ENSMUST00000181786; ENSMUST00000178788; ENSMUST00000181509; ENSMUST00000096151; ENSMUST00000112812; ENSMUST00000179153
17303329	1700110I01Rik	4.61	4.5	4.6	4.64	4.58	1.07	0.350613	1.11	0.618849	1.06	0.553868	NR_038059; ENSMUST00000178392; ENSMUST00000112726; ENSMUST00000181786; ENSMUST00000178788; ENSMUST00000181509; ENSMUST00000096151; ENSMUST00000112812; ENSMUST00000179153
17296625	1700110I01Rik	6.37	5.27	5.39	5.44	5.4	1.08	0.277898	1.12	0.627548	1.09	0.424899	ENSMUST00000168543; XM_001477003; XM_001478071; XM_001477032; BC100412; NM_001270806; NM_029288; ENSMUST00000112802; ENSMUST00000179486; ENSMUST00000167839; ENSMUST00000171866; ENSMUST00000178386; ENSMUST00000179649; ENSMUST00000169364; ENSMUST00000167902; ENSMUST00000169465; ENSMUST00000171305; ENSMUST00000112767; ENSMUST00000165713; ENSMUST00000170040; ENSMUST00000180788; ENSMUST00000179411; EN…
17296647	1700110I01Rik	5.74	5.08	5.09	4.82	4.83	1	0.518882	-1.2	0.302613	-1.19	0.265686	AK006024; NR_038059; ENSMUST00000178392; ENSMUST00000112726; ENSMUST00000181786; ENSMUST00000178788; ENSMUST00000181509; ENSMUST00000096151; ENSMUST00000168543; ENSMUST00000112812; ENSMUST00000179153
17296615	1700110I01Rik	6.4	4	3.69	3.13	3.64	-1.24	0.782273	-1.83	0.604445	-1.29	0.522729	AK006024; ENSMUST00000168543
17516342	1700110K17Rik	3.88	3.82	3.66	3.83	3.87	-1.12	0.17032	1.01	0.483056	1.04	0.760015	AK007162; NR_040728; ENSMUST00000140807; ENSMUST00000156511
17309113	1700110M21Rik	3.49	3.31	3.27	3.25	3.3	-1.03	0.895233	-1.04	0.775683	-1.01	0.593691	NM_029680; ENSMUST00000057718
17457322	1700111E14Rik	2.45	2.36	2.38	2.53	2.56	1.01	0.590491	1.12	0.154788	1.14	0.256964	XR_107782; AK007169; ENSMUST00000031863
17542139	1700111N16Rik	3.13	2.67	2.92	2.84	3.2	1.19	0.498589	1.12	0.605502	1.44	0.064806	AK007172
17404470	1700112D23Rik	3.71	3.82	3.95	4.06	3.76	1.09	0.761786	1.18	0.620393	-1.04	0.76972	AK007174; ENSMUST00000167704
17297660	1700112E06Rik	3.85	3.85	3.81	3.67	4.03	-1.03	0.404177	-1.13	0.299239	1.14	0.642357	AK012226; AK153491; NM_028275; ENSMUST00000075639; ENSMUST00000161249; ENSMUST00000159777; ENSMUST00000162540; ENSMUST00000159107; ENSMUST00000162337
17230706	1700112H15Rik	4.94	4.77	4.71	4.78	4.35	-1.04	0.634444	1.01	0.217722	-1.34	0.735539	AK007177; NR_040472
17449047	1700112J05Rik	3.17	2.84	3.18	2.83	2.8	1.26	0.469543	-1.01	0.615519	-1.03	0.584068	AK018948; NR_077218; ENSMUST00000129353
17491975	1700112J16Rik	3.87	3.67	3.9	3.79	4.06	1.17	0.243146	1.09	0.505299	1.31	0.051682	AK007179; AK038598
17430234	1700112K13Rik	2.64	2.26	2.39	2.46	2.54	1.1	0.427158	1.15	0.105932	1.22	0.137052	AK007180; ENSMUST00000141892
17438177	1700112M01Rik	4.49	3.93	4.35	4.6	4.27	1.34	0.182076	1.59	0.060276	1.26	0.337656	XR_140713; AK007184; AK016772; ENSMUST00000152787; ENSMUST00000180935
17406682	1700113A16Rik	6.5	5.98	6	5.91	5.93	1.01	0.995614	-1.05	0.672949	-1.03	0.596627	AK007191; AK008852; NR_045997; ENSMUST00000181837
17236255	1700113H08Rik	3.25	3.03	3.06	3.14	2.88	1.02	0.941738	1.08	0.681893	-1.1	0.057154	NM_029685; AK007195; ENSMUST00000169849
17326203	1700116B05Rik	4.41	4.04	4.26	4.12	4.21	1.17	0.036009	1.06	0.892559	1.13	0.703542	AK018963; ENSMUST00000173461; ENSMUST00000174511
17330029	1700119H24Rik	3.95	3.96	4.21	3.93	4.02	1.19	0.116817	-1.02	0.372859	1.05	0.071533	AK007207; NR_040536
17289079	1700119I11Rik	4.19	4.03	4.09	3.96	3.91	1.04	0.200053	-1.05	0.818473	-1.08	0.358571	AK018965; ENSMUST00000122270
17241574	1700120B22Rik	4.52	4.48	4.66	4.5	4.49	1.13	0.066062	1.01	0.97395	1.01	0.417189	XM_001472786; AK006818; ENSMUST00000054837
17314773	1700120C14Rik	4.63	4.64	4.63	4.91	4.92	-1	0.880611	1.21	0.366008	1.21	0.210284	AK007210
17355429	1700120E14Rik	3.83	3.53	3.38	3.39	3.7	-1.11	0.772364	-1.1	0.235578	1.13	0.209591	AK007214; NR_045368; ENSMUST00000152951; ENSMUST00000137034
17497315	1700120G07Rik	3.65	3.56	3.65	3.64	3.85	1.07	0.567015	1.06	0.702195	1.23	0.040904	AK007216; NR_046050
17423392	1700120G11Rik	2.61	2.59	2.68	2.85	2.69	1.06	0.874098	1.2	0.416198	1.07	0.757267	AK007217; ENSMUST00000150273
17496726	1700120K04Rik	4.46	4.55	4.42	4.58	4.34	-1.09	0.981892	1.02	0.24295	-1.16	0.98913	AK007155; AK018969; NR_027915
17429821	1700121C08Rik	2.35	2.16	2.3	2.4	2.33	1.1	0.954751	1.18	0.603719	1.13	0.510736	AK018971; ENSMUST00000137546
17421785	1700121F15Rik	3.58	3.52	3.74	4.08	3.7	1.17	0.123167	1.47	0.074503	1.14	0.173298	AK007223; ENSMUST00000155845
17537015	1700121L16Rik	4.81	4.54	4.48	4.81	4.64	-1.05	0.526578	1.2	0.710357	1.07	0.686662	AK007232; NR_045453
17283832	1700121N20Rik	4.23	4.2	4.2	4.23	4.35	-1	0.238933	1.02	0.515397	1.11	0.140502	AK007234; ENSMUST00000167922
17503222	1700122E12Rik	4.6	4.51	4.84	4.79	4.73	1.26	0.267504	1.22	0.28884	1.17	0.5734	AK007237; ENSMUST00000147538; ENSMUST00000141347
17345765	1700122O11Rik	4.02	3.78	3.9	4.16	4.02	1.09	0.556771	1.3	0.078766	1.18	0.059458	ENSMUST00000178823; AK137568; EF646801; NM_001177896; NM_001177897; NM_177824; ENSMUST00000063481
17345761	1700122O11Rik	3.08	2.93	2.97	3.07	3.02	1.03	0.862786	1.1	0.37163	1.06	0.582777	NM_029689; ENSMUST00000178823
17356672	1700123I01Rik	4.89	5.23	5.31	4.65	4.88	1.05	0.215934	-1.5	0.024128	-1.28	0.074357	NM_001165919; ENSMUST00000025699; ENSMUST00000113528
17454326	1700123K08Rik	4.82	4.91	4.63	4.71	4.69	-1.21	0.245826	-1.15	0.718516	-1.16	0.801286	BC147525; BC147536; NM_029693; ENSMUST00000031501
17469274	1700123L14Rik	3.96	3.89	3.89	3.81	3.96	-1.01	0.928987	-1.06	0.18159	1.05	0.55639	AK018983; NR_003643; ENSMUST00000090061
17411871	1700123M08Rik	3.93	3.65	4.14	3.94	3.87	1.41	0.194739	1.22	0.314102	1.16	0.990011	AK005538; AK007255; NR_040577; ENSMUST00000154194; ENSMUST00000146154; ENSMUST00000128443
17423193	1700123O12Rik	3.43	3.15	3.17	3.11	3.17	1.02	0.757044	-1.02	0.651324	1.02	0.580909	AK007260; NR_045185; ENSMUST00000145856; ENSMUST00000146783; ENSMUST00000133829; ENSMUST00000141312
17300328	1700123O20Rik	7.06	7.07	7.31	7.03	7.11	1.18	0.354731	-1.03	0.630438	1.03	0.8135	AK030845; AK167989; AK170890; AK184990; BC011283; NM_021437; ENSMUST00000038539
17322724	1700123O21Rik	3.78	3.52	3.45	3.6	3.97	-1.05	0.273807	1.06	0.311077	1.37	0.075898	AK006584; AK018984; NR_045799
17468247	1700124L16Rik	4.05	3.95	4.34	3.96	4.25	1.3	0.083023	1	0.84601	1.23	0.179749	AK005768; AK007271
17429892	1700125G02Rik	4.53	4.61	4.62	4.67	4.59	1.01	0.845007	1.04	0.141407	-1.02	0.501142	AK007278; ENSMUST00000154947
17396365	1700125G22Rik	3.56	3.68	3.44	3.55	3.12	-1.18	0.125805	-1.1	0.383911	-1.48	0.250085	AK007279; NR_040548
17501600	1700125H03Rik	4.3	4.13	4.07	4.13	3.9	-1.04	0.442014	1	0.66584	-1.18	0.590887	AK007280; AK015741; AK131689; NR_038189; NR_038181; ENSMUST00000139265; ENSMUST00000124929
17254522	1700125H20Rik	4.46	4.6	4.51	4.55	4.67	-1.06	0.19871	-1.03	0.296641	1.05	0.211482	AK007281; AK160414; BC048674; NM_028589; ENSMUST00000100681; ENSMUST00000018623
17448411	1700126H18Rik	3.28	3.51	3.42	3.65	3.4	-1.07	0.587003	1.1	0.489343	-1.09	0.568901	AK007290
17309351	1700128A07Rik	3.6	3.54	3.53	3.52	3.58	-1	0.685351	-1.01	0.498286	1.03	0.343474	AK007305; NR_045938
17499035	1700128E19Rik	3.52	3.05	3.27	3.21	3.24	1.17	0.190884	1.12	0.4301	1.14	0.155298	ENSMUST00000134409; AK007309
17514615	1700128F08Rik	2.3	2.39	2.25	2.31	2.82	-1.11	0.671375	-1.06	0.931049	1.34	0.623578	NR_033618; ENSMUST00000034483
17307247	1700129C05Rik	2.12	2.35	2.04	2.03	2.41	-1.24	0.198765	-1.25	0.513821	1.04	0.581411	AK006084; AK015075; BC049552; NM_026461; ENSMUST00000022548; ENSMUST00000162674; ENSMUST00000159858; ENSMUST00000162271
17216219	1810006J02Rik	3.06	2.65	3.01	2.9	2.73	1.28	0.32063	1.19	0.90003	1.05	0.74411	AK007349; NR_040439
17280928	1810007C17Rik	2.02	1.79	2.01	1.89	1.96	1.17	0.101494	1.08	0.400453	1.13	0.322299	AK007358; NR_045472
17360747	1810007D17Rik	4.96	5.27	5.32	6.05	5.98	1.04	0.590174	1.72	0.091051	1.64	0.038147	AK007359; NR_038136
17323057	1810007I06Rik	6.97	4.02	3.64	2.74	3.51	-1.3	0.062082	-2.42	0.079726	-1.42	0.116699	AK007362
17514057	1810008B01Rik	3.74	3.96	4.2	4.28	4.16	1.18	0.107244	1.25	0.018233	1.15	0.037724	AK007368; ENSMUST00000162325
17478958	1810008I18Rik	4.2	4.37	4.2	4.18	4.17	-1.12	0.090439	-1.14	0.452515	-1.14	0.146864	AK007376; AK050412
17357270	1810009A15Rik	9.19	9.02	9	8.79	9.03	-1.01	0.77943	-1.17	0.319258	1.01	0.987868	AK007390; BC047099; BC058702; ENSMUST00000096251
17357276	1810009A15Rik	6.98	6.67	6.48	6.39	6.65	-1.14	0.369348	-1.21	0.103687	-1.02	0.784058	ENSMUST00000096251; AK143868; BC039214; NM_176843; ENSMUST00000096249
17457664	1810009J06Rik	3.2	2.86	3.27	2.76	3.37	1.33	0.440357	-1.07	0.772319	1.43	0.088378	AK007406; BC132243; BC132245; NM_023707; ENSMUST00000076638
17549908	1810009N02Rik	4.64	4.75	4.78	4.82	4.8	1.01	0.873431	1.05	0.564155	1.03	0.222855	NM_026939
17315051	1810009N23Rik	4.74	4.5	4.39	4.14	4.55	-1.08	0.701765	-1.28	0.267542	1.04	0.198233	AK028111; ENSMUST00000160960
17498510	1810010D01Rik	4.26	4.39	4.3	4.39	4.28	-1.06	0.812051	1	0.262946	-1.07	0.663734	AK007416; NR_033626
17257642	1810010H24Rik	5.87	6.47	6.44	6.27	6.11	-1.02	0.901429	-1.15	0.050788	-1.29	0.010573	AK007422; BC124997; BC125006; NM_001163473; ENSMUST00000140447; ENSMUST00000106767
17367381	1810010K12Rik	4.41	4.16	4.1	4.19	4.16	-1.04	0.598484	1.02	0.605692	-1	0.312306	ENSMUST00000149577; ENSMUST00000070378; AK007425
17298620	1810011H11Rik	3.93	3.66	3.99	3.9	3.68	1.25	0.409118	1.18	0.646376	1.01	0.863992	NM_001163616; ENSMUST00000039191
17508170	1810011O10Rik	4.53	5.07	4.99	5.29	5.11	-1.05	0.214365	1.17	0.191023	1.03	0.213818	AK007441; BC016562; NM_026931; ENSMUST00000052622
17368257	1810012K08Rik	4.46	5.01	4.71	5.11	4.9	-1.23	0.004895	1.07	0.731315	-1.08	0.171405	AK007459; ENSMUST00000155199
17499918	1810012K16Rik	3.96	4.43	4.72	4.43	4.38	1.22	0.906621	-1	0.373901	-1.03	0.257882	AK007460; NR_045473
17335308	1810013A23Rik	4.65	4.66	4.53	4.24	4.53	-1.1	0.612644	-1.34	0.250706	-1.1	0.485958	AK007468; NR_045427; ENSMUST00000144200; ENSMUST00000169040
17403875	1810013D15Rik	4.99	4.95	4.88	4.88	4.69	-1.05	0.098779	-1.05	0.181107	-1.2	0.073027	ENSMUST00000148898; ENSMUST00000029827; AK007475
17322793	1810013L24Rik	8.46	8.25	8.28	8	7.9	1.02	0.824465	-1.19	0.0202	-1.28	0.001751	AK032072; BC038008; BC116778; BC116780; NM_001081400; ENSMUST00000023150
17236196	1810014B01Rik	3.88	3.97	4.18	4.3	4.08	1.16	0.849634	1.26	0.408883	1.08	0.886689	AK007490; AK012122; AK017634; AK049515; AK090016; NR_015572
17360766	1810018F18Rik	4.36	4.12	4.34	4.4	4.44	1.17	0.683767	1.21	0.435503	1.25	0.120442	AK007531; AK007668; NR_038140
17505050	1810019D21Rik	4.32	4.22	4.2	3.98	4.39	-1.01	0.472778	-1.18	0.112773	1.13	0.783979	AK007545; NR_040345; NR_040344; NR_040346; ENSMUST00000140509; ENSMUST00000137995; ENSMUST00000145343
17419613	1810019J16Rik	5.32	5.88	5.96	5.82	5.88	1.06	0.945836	-1.04	0.11773	1	0.621301	AK007551; AK158383; BC006890; NM_001083916; NM_133707; ENSMUST00000149807; ENSMUST00000042919; ENSMUST00000153811; ENSMUST00000105901; ENSMUST00000121797
17486586	1810019N24Rik	3.83	3.45	3.5	3.81	3.79	1.04	0.730815	1.28	0.038739	1.27	0.051836	AK007554; AK019651
17468648	1810020O05Rik	4.12	3.93	4.1	3.65	3.84	1.13	0.078389	-1.22	0.332882	-1.06	0.536255	AK131825; NR_045482; ENSMUST00000162547
17320240	1810021B22Rik	4.78	4.78	4.76	4.76	4.82	-1.01	0.870547	-1.01	0.757588	1.03	0.883854	AK007571; ENSMUST00000162579; ENSMUST00000161483; ENSMUST00000161735; ENSMUST00000159412; ENSMUST00000150364
17401463	1810022K09Rik	10.49	10.01	10.18	10.01	10.09	1.13	0.391258	1	0.973675	1.06	0.677071	AK007585; BC100487; BC100488; NM_001099674; ENSMUST00000170669
17404174	1810022K09Rik	5.47	5.48	5.67	4.93	5.24	1.14	0.76544	-1.47	0.091925	-1.18	0.064377	BC115807; ENSMUST00000108365
17391241	1810024B03Rik	3.5	3.11	3.24	3.61	3.52	1.09	0.310505	1.41	0.32262	1.32	0.050779	AK019023; BC117065; BC119086; NM_198630; ENSMUST00000056146
17492160	1810026B05Rik	7.1	7.5	7.32	7.42	7.36	-1.14	0.123005	-1.06	0.298979	-1.1	0.297254	AK007604; AK012735; AK040559; AK088690; AK140938; NR_037569
17515272	1810026J23Rik	6.32	6.33	6.29	6.17	6.25	-1.03	0.521322	-1.12	0.593285	-1.06	0.704922	AK007608; AK030602; AK034762; AK088045; AK089121; BC057071; NM_178619; ENSMUST00000062125
17508591	1810029E06Rik	9.87	10.42	9.84	10.58	9.78	-1.5	0.080157	1.12	0.213308	-1.56	0.214172	AK007639; ENSMUST00000157627
17540273	1810030O07Rik	7.45	7.21	7.25	7.27	7.29	1.03	0.371381	1.04	0.542847	1.05	0.742758	BC051146; BC137660; ENSMUST00000060108
17258623	1810032O08Rik	7.44	7.67	7.66	7.38	7.3	-1.01	0.748545	-1.22	0.098109	-1.29	0.067863	AK013681; NR_028570; NR_027819; NR_027820; NR_027821; ENSMUST00000139934; ENSMUST00000142834; ENSMUST00000106378; ENSMUST00000153405; ENSMUST00000144049; ENSMUST00000134818; ENSMUST00000131260; ENSMUST00000083160
17498730	1810033B17Rik	4.86	4.64	4.68	4.47	4.63	1.03	0.814109	-1.12	0.186852	-1	0.855935	AK007679; AK036449; NM_026985; ENSMUST00000014118
17288156	1810034E14Rik	3.25	3.27	3.32	3.76	3.28	1.03	0.7458	1.41	0.002698	1.01	0.362216	AK002708; AK007690; NR_045798; ENSMUST00000181403
17421138	1810035I16Rik	5.43	5.8	5.38	5.1	5.58	-1.34	0.099944	-1.62	0.026121	-1.16	0.279109	AK007697; ENSMUST00000128368
17402357	1810037I17Rik	8.69	8.53	8.72	8.66	8.45	1.14	0.59006	1.1	0.310351	-1.05	0.368978	AK013091; BC002135; BC086913; NM_024461; ENSMUST00000106429
17319982	1810041L15Rik	4.89	5.14	5.1	5.26	5.3	-1.03	0.21235	1.08	0.211519	1.12	0.018574	AK007745; AK129415; BC062953; BC119234; BC120551; NM_001163145; ENSMUST00000080751
17234747	1810043G02Rik	5.79	5.72	5.77	5.73	5.72	1.03	0.721963	1.01	0.886693	-1	0.837823	BC006038; BC016605; AK003097; AK004032; AK075794; BC010330; NM_026431; ENSMUST00000105397; ENSMUST00000149074; ENSMUST00000123999; ENSMUST00000136275; ENSMUST00000130949; ENSMUST00000116237
17259264	1810043H04Rik	6.04	6.26	6.27	6.06	6.17	1.01	0.829206	-1.14	0.395755	-1.06	0.522048	AK007756; AK010111; BC147711; BC147720; NM_001110242; ENSMUST00000106223
17460915	1810044D09Rik	6.59	6.18	6.18	6.16	6.08	-1	0.947529	-1.02	0.317782	-1.07	0.83128	AK007770; NR_038153
17526988	1810046K07Rik	5.01	4.73	4.64	4.69	4.69	-1.06	0.828787	-1.03	0.937896	-1.02	0.559173	BC120857; BC120859; NM_027217; ENSMUST00000039959; ENSMUST00000181366
17332251	1810053B23Rik	3.49	3.15	3.18	3.28	3.08	1.02	0.37937	1.09	0.148632	-1.05	0.665161	AK007854; AK019036; AK160158; AK160437; NR_040486; NR_040487; NR_040488; NR_040489; NR_040490; NR_040491
17355955	1810055G02Rik	8.26	8.3	8.26	8.28	8.17	-1.03	0.85098	-1.02	0.434512	-1.09	0.466556	BC019471; NM_028077; ENSMUST00000039048
17457297	1810058I24Rik	6.44	6.53	6.36	6.35	6.45	-1.13	0.295098	-1.14	0.049756	-1.06	0.242175	AK004512; AK007895; AK082166; AK155176; NR_015608; NR_027875; ENSMUST00000152147; ENSMUST00000130875; ENSMUST00000136110
17431717	1810058N05Rik	3.73	4.03	3.74	3.61	3.72	-1.22	0.6136	-1.34	0.651564	-1.25	0.456772	AK007899; ENSMUST00000135358
17382009	1810059C17Rik	4.94	5.44	5.44	5.57	5.47	1	0.655808	1.09	0.798003	1.02	0.996754	AK007903; ENSMUST00000125173
17455459	1810059H22Rik	4.74	4.46	4.53	4.53	4.39	1.04	0.499987	1.05	0.894687	-1.06	0.168027	XR_104957; AK007907; AK079377; AK138833; AK144510; AK158390; ENSMUST00000133693; ENSMUST00000134251; ENSMUST00000131347; ENSMUST00000130154; ENSMUST00000133243
17396974	1810062G17Rik	4.1	3.92	4.16	4.31	4.19	1.18	0.15963	1.32	0.097047	1.21	0.103324	NM_028183; ENSMUST00000029268
17297448	1810062O18Rik	4.44	4.33	4.43	4.32	4.44	1.07	0.493766	-1.01	0.960182	1.08	0.225587	NR_033571; ENSMUST00000124940; ENSMUST00000141265; ENSMUST00000129237; ENSMUST00000128848; ENSMUST00000142099
17250322	1810063I02Rik	4.19	4.13	3.9	4.24	4.15	-1.18	0.063796	1.08	0.430548	1.01	0.999687	AK007947; ENSMUST00000130205
17524939	1810064F22Rik	2.86	2.68	2.74	2.82	2.81	1.05	0.635285	1.11	0.722886	1.09	0.772542	BC147375; ENSMUST00000167359
17250055	1810065E05Rik	2.43	2.55	2.35	2.39	2.68	-1.15	0.979749	-1.12	0.326509	1.09	0.200178	BC026941; NM_027239; ENSMUST00000013797
17263063	2010001A14Rik	5.17	5.27	5.48	5.74	5.53	1.16	0.140487	1.39	0.10566	1.19	0.062274	ENSMUST00000140069; AK146084; BC050182; U21226; NM_008213; ENSMUST00000036917; ENSMUST00000108845; ENSMUST00000160392
17263058	2010001A14Rik	4.14	4.15	4.34	4.3	4.2	1.14	0.469706	1.11	0.56059	1.03	0.965954	AK007998; ENSMUST00000152790; ENSMUST00000140069
17240296	2010001E11Rik	2.97	2.87	2.87	3.01	2.99	1	0.736816	1.1	0.988836	1.08	0.820767	AK008003; BC145051; NM_001163503; ENSMUST00000045526
17453506	2010001M06Rik	6.06	6.08	6.25	6.08	5.85	1.13	0.135813	1	0.290636	-1.17	0.057091	AK008014; NR_026688; ENSMUST00000154060; ENSMUST00000136022
17364133	2010002M12Rik	3.72	3.42	3.76	3.66	3.82	1.27	0.339928	1.18	0.482513	1.32	0.339306	AK136525; AK153247; BC138202; ENSMUST00000112463; ENSMUST00000087357
17361299	2010003K11Rik	4.83	4.81	4.73	4.39	4.9	-1.05	0.857564	-1.33	0.300368	1.06	0.598376	BC021951; ENSMUST00000048482
17412759	2010003O02Rik	6.24	6.34	6.24	6.2	6.41	-1.07	0.616408	-1.1	0.185599	1.06	0.84395	AK008077; AK019894; NR_045265; ENSMUST00000129758
17325339	2010005H15Rik	3.09	3.11	2.84	2.77	2.8	-1.21	0.637137	-1.27	0.467602	-1.25	0.613046	AK008122; BC125396; BC125422; NM_029733
17517215	2010007H06Rik	3.16	3.27	3.21	3.37	3.4	-1.04	0.741888	1.07	0.183461	1.1	0.148585	AK008147; ENSMUST00000050829
17393784	2010009K17Rik	4.58	4.04	4.24	4.14	4.45	1.14	0.153748	1.07	0.976175	1.32	0.09815	AK008166
17355455	2010010A06Rik	4.11	4.11	4.11	4.37	4.11	1	0.977244	1.2	0.220498	1	0.963883	AK008172; AK008334; AK019891; NR_045393; NR_045394
17360078	2010012O05Rik	5.95	6.48	6.54	6.41	6.54	1.04	0.814898	-1.05	0.344233	1.04	0.644782	AK007626; AK008215; BC027506; NM_025563; ENSMUST00000074912
17251721	2010012P19Rik	4.75	4.48	4.62	4.37	4.22	1.11	0.833823	-1.07	0.362985	-1.2	0.112961	XR_106197; AK008218; ENSMUST00000144033; ENSMUST00000140371; ENSMUST00000145435
17464251	2010013B24Rik	3.24	3.05	3.18	3.15	3.26	1.1	0.180748	1.07	0.122837	1.15	0.049041	AK008222; ENSMUST00000126922
17422521	2010015L04Rik	4.9	4.99	5.07	5	4.97	1.06	0.422422	1.01	0.45692	-1.01	0.434322	AK008257; AK040922; BC116275; NM_001166029; NM_177674; ENSMUST00000129481; ENSMUST00000123952; ENSMUST00000094408; ENSMUST00000050128; ENSMUST00000165947; ENSMUST00000164862
17267556	2010015M23Rik	4.06	4.2	4.17	4.07	4.12	-1.02	0.94138	-1.09	0.180558	-1.05	0.630286	AK008259; AK041907
17408940	2010016I18Rik	4.48	4.38	4.41	4.39	4.29	1.02	0.506836	1.01	0.456563	-1.06	0.562512	AK079963; NR_033207; ENSMUST00000164330
17220531	2010103J01Rik	4.07	4.07	4.14	4.06	4.04	1.05	0.499016	-1.01	0.307125	-1.02	0.955683	AK008306; NR_029908; ENSMUST00000083628
17347873	2010106C02Rik	3.27	3.32	3.27	3.08	3.28	-1.04	0.85104	-1.18	0.02746	-1.03	0.248586	AK008318; NR_045435
17537260	2010106E10Rik	2.6	2.62	2.8	2.65	2.59	1.13	0.860501	1.02	0.980997	-1.02	0.844193	AK017156; BC139480; BC139481; NM_026333; NM_001168590; ENSMUST00000026602; ENSMUST00000113412
17284170	2010107E04Rik	7.28	7.16	7.11	6.48	6.78	-1.03	0.523164	-1.6	0.021613	-1.3	0.19181	AK008333; AK020400; BC059719; NM_027360; ENSMUST00000021719
17465772	2010107G12Rik	4.72	4.55	4.4	4.51	4.49	-1.11	0.170125	-1.03	0.29075	-1.04	0.230813	AK041880; BC075651; NM_001025573; ENSMUST00000044387; ENSMUST00000134874; ENSMUST00000147169; ENSMUST00000144079
17241294	2010107G23Rik	5.88	5.93	5.9	5.88	5.93	-1.02	0.91426	-1.04	0.911392	-1	0.394887	BC024943; NM_027251; ENSMUST00000125704; ENSMUST00000142796; ENSMUST00000124615; ENSMUST00000142821; ENSMUST00000156798; ENSMUST00000141724; ENSMUST00000141144; ENSMUST00000150057; ENSMUST00000138450; ENSMUST00000064050
17439178	2010109A12Rik	3.25	3.22	3.31	3.28	3.24	1.07	0.449894	1.04	0.990905	1.01	0.909336	AK047232; NM_029363; ENSMUST00000031330
17318070	2010109I03Rik	4.83	4.36	4.49	4.48	4.58	1.1	0.390294	1.09	0.776702	1.17	0.587793	AK038164; BC116397; BC116398; NM_025929; ENSMUST00000077004
17349460	2010110K18Rik	4.88	4.79	4.86	4.69	4.72	1.05	0.583617	-1.07	0.580183	-1.05	0.409289	XR_168576; AK008384; AK029153; ENSMUST00000181641; ENSMUST00000181453
17288107	2010111I01Rik	4.07	3.94	4.06	4.04	3.96	1.08	0.177789	1.07	0.519225	1.01	0.466103	AK081363; AK082032; BC006061; NR_029531; ENSMUST00000083541
17288081	2010111I01Rik	5.26	5.44	5.37	5.37	5.37	-1.05	0.314088	-1.05	0.230846	-1.05	0.197985	BC023800; BC042715; AK044477; AK076298; AK086954; BC006061; BC048855; BC141279; NM_028079; ENSMUST00000159152; ENSMUST00000091560; ENSMUST00000021911; AK167772
17539832	2010204K13Rik	4.18	4.18	4.26	4.2	4.22	1.06	0.440537	1.01	0.498561	1.03	0.943774	AK077356; NR_027924; ENSMUST00000154346
17222356	2010300C02Rik	5.5	5.94	5.69	5.79	5.73	-1.18	0.28329	-1.11	0.262147	-1.15	0.091199	BC029089; BC072639; NM_028096; ENSMUST00000162875; ENSMUST00000160023; ENSMUST00000160589; AK039052
17548908	2010300C02Rik	3.89	3.73	3.96	3.97	3.96	1.18	0.131154	1.18	0.428224	1.18	0.06456	BC029089; BC072639; NM_028096; ENSMUST00000162875; ENSMUST00000160023
17268332	2010300F17Rik	3.48	2.93	2.96	2.61	2.97	1.02	0.529873	-1.25	0.26357	1.03	0.497381	AK008491; AK145005; AK166375; ENSMUST00000181758; ENSMUST00000180492
17540327	2010308F09Rik	3.43	3.38	3.53	3.21	3.41	1.11	0.348717	-1.12	0.227777	1.02	0.823503	AK008545; NR_045429; NR_045430
17457956	2010310C07Rik	2.61	2.45	2.58	2.79	2.8	1.1	0.716045	1.27	0.975879	1.28	0.979727	AK008560; AK028457; NR_045169
17532577	2010315B03Rik	4	3.45	3.76	3.7	4.17	1.24	0.957475	1.19	0.205176	1.64	0.299447	NM_001243118; NM_001243117; NM_001243119; ENSMUST00000177714
17502049	2010320M18Rik	5.81	6.38	6.41	6.21	6.19	1.02	0.8572	-1.13	0.389567	-1.14	0.097251	AK008596; AK162274; BC051496; BC092380; NR_029440
17349974	2010320O07Rik	3.23	2.87	2.86	3.24	2.97	-1.01	0.752707	1.29	0.279239	1.07	0.161141	AK008598; ENSMUST00000160935
17488799	2200002D01Rik	5.88	5.57	5.68	5.81	5.71	1.08	0.777183	1.18	0.389043	1.1	0.747625	AK008617; AK033738; NM_028179; ENSMUST00000032808; ENSMUST00000151339
17476490	2200002J24Rik	3.67	3.34	3.68	3.58	3.61	1.27	0.021746	1.18	0.025738	1.2	0.231908	BC048568; NM_026961; ENSMUST00000013227
17253274	2210008F06Rik	4.96	4.76	4.72	4.57	4.86	-1.03	0.820784	-1.14	0.893712	1.07	0.238097	AK008669
17466286	2210010C04Rik	2.82	3.14	2.74	2.75	2.86	-1.32	5.4e-05	-1.31	0.001951	-1.21	0.205453	AK007773; AK007943; AK008460; AK008695; BC061093; NM_023333; ENSMUST00000031931
17539027	2210013O21Rik	8.37	8.2	8.31	8.05	8.16	1.08	0.476176	-1.11	0.478345	-1.03	0.520626	NM_027327
17247015	2210015D19Rik	6.51	6.64	6.5	6.3	6.43	-1.11	0.474424	-1.27	0.346748	-1.16	0.589094	AK005556; AK008730; AK009198; BC052911; ENSMUST00000137510; ENSMUST00000131130; ENSMUST00000142942; ENSMUST00000135394
17441063	2210016L21Rik	8.04	8.05	8.09	8.08	7.8	1.03	0.599631	1.02	0.574183	-1.19	0.22726	BC031162; ENSMUST00000031538; ENSMUST00000147743; ENSMUST00000131427; ENSMUST00000140090; ENSMUST00000131771
17493583	2210018M11Rik	8.74	8.76	8.73	8.73	8.72	-1.02	0.632742	-1.02	0.670461	-1.03	0.622024	BC066050; AK008751; AK046354; BC020109; BC089304; NM_172280; ENSMUST00000038359; AK137691; AK140537
17455298	2210019I11Rik	3.42	3.39	3.41	3.53	3.56	1.01	0.9768	1.1	0.949599	1.12	0.524643	AK008755; AK133519; NR_038157; ENSMUST00000174285; ENSMUST00000172461
17276297	2210039B01Rik	4.07	4.34	4.38	4.2	4.29	1.03	0.717833	-1.1	0.507082	-1.03	0.323279	AK008780
17333521	2210404J11Rik	6.52	6.09	6.22	6.27	6.12	1.1	0.021662	1.13	0.108132	1.02	0.580275	BC150877; NM_001039552; NM_001034891; ENSMUST00000097393; ENSMUST00000040594; AK019108; AK042420
17235730	2210404O07Rik	5	5.26	5.26	5.08	4.99	-1	0.76316	-1.14	0.05461	-1.21	0.079268	AK008832; AK030337; BC036156; BC117023; BC117027; NM_001099917; ENSMUST00000105322; ENSMUST00000118206; ENSMUST00000129083
17341371	2210404O09Rik	3.46	3.39	3.41	3.54	3.31	1.01	0.763196	1.11	0.179127	-1.06	0.622231	NM_001256493
17447440	2210406O10Rik	4.43	4.09	4.07	3.99	4.02	-1.01	0.438299	-1.07	0.182689	-1.04	0.875154	AK043305; ENSMUST00000122882; ENSMUST00000151434; ENSMUST00000044964; AK008838
17263174	2210407C18Rik	3.8	3.71	3.59	3.41	3.62	-1.08	0.137442	-1.23	0.388141	-1.06	0.19429	AY148487; BC019553; NM_144544; ENSMUST00000108821; ENSMUST00000126695; ENSMUST00000048801
17456974	2210408F21Rik	3.49	3.48	3.5	3.51	3.32	1.02	0.702736	1.02	0.748498	-1.12	0.414093	AK008857; NR_040257; NR_040258; NR_040260; NR_040262; ENSMUST00000155345; ENSMUST00000133510; ENSMUST00000138606; ENSMUST00000144612; ENSMUST00000123149; ENSMUST00000151800; ENSMUST00000151076; ENSMUST00000152157; ENSMUST00000138653; ENSMUST00000136571
17288812	2210408I21Rik	5.8	5.66	5.69	5.47	5.57	1.02	0.561676	-1.13	0.061765	-1.06	0.665808	AK008859; BC089469; BC151066; BC157949; NM_001145676; NM_001081353; ENSMUST00000168779
17354502	2210409D07Rik	5.31	5.04	5.27	5.16	5.11	1.17	0.116572	1.09	0.473767	1.05	0.07234	AK008868; NR_045360
17255023	2210409E12Rik	6.05	4.92	4.53	4.37	4.27	-1.31	0.081566	-1.46	0.27432	-1.57	0.152197	NR_003492; ENSMUST00000122062
17230480	2210411M09Rik	3.98	3.74	4.04	3.96	3.99	1.23	0.450977	1.16	0.668922	1.19	0.526149	AK008903; ENSMUST00000128545
17411522	2210414B05Rik	2.88	2.71	2.75	2.61	3.11	1.03	0.707342	-1.07	0.1045	1.33	0.122677	AK008921; NR_040643; ENSMUST00000139600
17254941	2210416O15Rik	4.14	3.93	4.24	4.14	4.25	1.24	0.397045	1.16	0.319562	1.25	0.178035	NR_045499; ENSMUST00000131964
17444913	2210417A02Rik	5.85	5.14	5.05	4.71	4.81	-1.06	0.62189	-1.35	0.171142	-1.26	0.056741	AK008960; ENSMUST00000150265
17233783	2210417K05Rik	5.59	5.58	5.66	5.74	5.54	1.06	0.33355	1.12	0.077691	-1.03	0.628805	AK008969; NR_038038; ENSMUST00000123457; ENSMUST00000143122
17380464	2210418O10Rik	7.93	7.45	7.62	7.21	7.14	1.13	0.272514	-1.18	0.37626	-1.23	0.183538	BC059210; BC080301; ENSMUST00000134982
17380466	2210418O10Rik	8.75	8.06	8.1	7.83	7.92	1.03	0.396344	-1.17	0.413978	-1.1	0.570539	AK008984; BC059210; ENSMUST00000099009; ENSMUST00000136719; ENSMUST00000099007; ENSMUST00000125090
17380399	2210418O10Rik	8.23	7.54	7.48	7.34	7.45	-1.04	0.612611	-1.14	0.36228	-1.06	0.36718	AK008984; AK134493; AK169456; BC032262; BC092391; NR_038101; ENSMUST00000151240; ENSMUST00000109051; ENSMUST00000109020; ENSMUST00000149549; ENSMUST00000099009; ENSMUST00000136719; ENSMUST00000108995; ENSMUST00000099007; ENSMUST00000125090; ENSMUST00000123131; ENSMUST00000118630
17355771	2210420H20Rik	2.62	2.96	2.62	2.8	2.66	-1.26	0.010761	-1.12	0.177062	-1.23	0.118154	AK008989; NR_045389
17337202	2300002M23Rik	4.14	3.97	3.99	3.83	3.97	1.01	0.332406	-1.1	0.874759	-1.01	0.904501	AK009013; AK037046; BC107265; BC107266; NM_175148; ENSMUST00000044326; ENSMUST00000174246
17269252	2300003K06Rik	3.46	2.91	2.88	2.93	2.68	-1.02	0.483434	1.02	0.874182	-1.17	0.308891	NM_001195383; ENSMUST00000105054
17318008	2300005B03Rik	4.97	4.15	4.39	4.25	4.03	1.18	0.155192	1.07	0.275501	-1.09	0.802265	AK009031; AB272582; BC115610; BC115611; NM_001081961; ENSMUST00000057932
17528079	2300009A05Rik	5.37	5.6	5.54	5.53	5.62	-1.04	0.901042	-1.05	0.364465	1.01	0.811346	AK009046; AK054471; BC100363; BC116242; BC116243; NM_027090; ENSMUST00000168665
17330625	2300009N04Rik	3.68	3.94	4.15	3.93	4	1.16	0.309153	-1	0.858564	1.04	0.165371	AK131640; AK148308; AK164478; AF004023; BC019172; BC051984; BC054759; NM_010818; ENSMUST00000163230; ENSMUST00000023341; ENSMUST00000171328; ENSMUST00000167355; ENSMUST00000166512; ENSMUST00000171855; ENSMUST00000165910; ENSMUST00000166630; ENSMUST00000167552; ENSMUST00000172297; ENSMUST00000172091
17471492	2310001H17Rik	3.36	2.98	3.18	3.28	3.17	1.15	0.253845	1.23	0.067415	1.14	0.374048	AK009064; AK030376; AK036632; NR_040265; NR_040266; NR_040268; ENSMUST00000180379; ENSMUST00000181517; ENSMUST00000181238
17379258	2310001K24Rik	5.1	4.38	4.32	4.5	4.85	-1.04	0.667433	1.09	0.402678	1.39	0.21212	NR_028122; ENSMUST00000065731; AK009071
17276831	2310002D06Rik	4.02	3.61	3.81	3.91	3.81	1.15	0.693253	1.23	0.42066	1.15	0.936396	AK009088
17282268	2310002D06Rik	2.98	3.11	2.82	2.96	2.75	-1.23	0.188549	-1.11	0.138033	-1.28	0.013763	ENSMUST00000181852
17490170	2310002F09Rik	3.88	3.88	3.73	3.98	3.92	-1.11	0.06035	1.07	0.298997	1.02	0.321187	AK086402; AK134755; NR_077063; ENSMUST00000181454
17382453	2310002J15Rik	5.02	4.73	4.78	4.75	4.75	1.03	0.255084	1.01	0.991375	1.01	0.988762	BC117777; BC117778; NM_026415; ENSMUST00000043379; ENSMUST00000114356
17426621	2310002L09Rik	2.81	2.96	2.64	2.74	2.48	-1.24	0.866571	-1.16	0.568597	-1.39	0.154212	BC115483; BC115484; NM_027104; NM_027981; ENSMUST00000030101; ENSMUST00000149981; ENSMUST00000095023
17273073	2310003H01Rik	6.48	6.51	6.35	6.52	6.24	-1.11	0.095417	1.01	0.546976	-1.2	0.021006	AK165631; BC034203; BC048376; NM_027980; ENSMUST00000135635; ENSMUST00000026448; ENSMUST00000129203; ENSMUST00000134771; ENSMUST00000154826; ENSMUST00000148520; ENSMUST00000152346; AK009114
17438710	2310003L06Rik	4.67	4.2	3.97	4.11	4.11	-1.17	0.111503	-1.06	0.167031	-1.06	0.539639	XM_144408; AK009122; ENSMUST00000007601
17393221	2310005A03Rik	5.4	4.74	4.69	4.53	4.51	-1.03	0.596306	-1.15	0.407446	-1.18	0.176423	AK009160; ENSMUST00000142569
17295373	2310005E17Rik	5.2	5.09	5.07	5.06	4.92	-1.02	0.788441	-1.03	0.212309	-1.13	0.170317	AK009168
17331092	2310005G13Rik	3.63	3.22	3.22	2.96	3.22	1	0.640321	-1.19	0.240377	1	0.220798	AK036849; BC150914; BC150924; BC172084; NM_183281; ENSMUST00000067173
17225683	2310007B03Rik	4.4	4.27	4.25	4.24	4.19	-1.01	0.582099	-1.02	0.54748	-1.05	0.349245	AK009193; BC089525; NM_172411; NM_001159940; ENSMUST00000043718; ENSMUST00000143419
17257579	2310007L24Rik	4.45	4.49	4.7	4.47	4.9	1.16	0.05638	-1.02	0.407524	1.32	0.291286	BC116233; NM_029345; ENSMUST00000009354; ENSMUST00000106816
17328459	2310008H04Rik	7.25	7.74	7.72	7.47	7.38	-1.01	0.441922	-1.2	0.101502	-1.28	0.024067	AK075871; AK172902; BC026877; BC085258; BC089026; NM_146068; ENSMUST00000040248; AK170784
17508508	2310008N11Rik	3.89	4.12	4.27	4.1	4.3	1.11	0.005936	-1.01	0.805202	1.14	0.900409	AK009242
17519279	2310009A05Rik	5.27	5.23	5.3	5.12	5.22	1.05	0.980851	-1.08	0.174679	-1.01	0.619909	AK003016; AK009244; AK019875; NR_040377
17227606	2310009B15Rik	4.88	5.28	5.34	5.34	5.09	1.05	0.930949	1.04	0.854366	-1.14	0.469281	AK009246; AK141677; NM_001081226; ENSMUST00000112025
17540959	2310010G23Rik	4.54	4.33	4.61	4.2	4	1.21	0.1851	-1.09	0.766378	-1.26	0.409596	AK009271
17493266	2310010J17Rik	4.35	4.2	4.35	3.9	4.36	1.11	0.083282	-1.23	0.361363	1.12	0.230864	AK019082; BC048663; NR_046006; NR_046007
17242856	2310011J03Rik	5.92	5.9	5.9	5.9	5.77	-1	0.644062	1	0.503526	-1.09	0.58591	AK020401; BC023429; NM_025521; ENSMUST00000020341
17495207	2310014F06Rik	4.71	4.42	4.75	4.88	4.75	1.25	0.998457	1.38	0.284355	1.26	0.517208	AK009335; ENSMUST00000146145
17526809	2310014F07Rik	4.22	4.06	3.91	3.84	4.19	-1.1	0.489553	-1.16	0.979321	1.09	0.113729	AK009336; NR_040714
17473806	2310014L17Rik	5.49	5.99	5.7	5.66	5.81	-1.23	0.038503	-1.26	0.082466	-1.13	0.167355	BC141220; NM_029809; ENSMUST00000045870
17282222	2310015A10Rik	4.73	4.89	4.95	4.93	5.05	1.04	0.571839	1.03	0.403999	1.12	0.549712	AK053779; AK160272; NR_033514; ENSMUST00000180643
17234131	2310015B20Rik	3.28	2.76	2.82	3.05	2.63	1.04	0.875725	1.22	0.087327	-1.1	0.502232	NR_038041; ENSMUST00000020090
17328244	2310015D24Rik	3.2	3.19	3.1	2.93	3.35	-1.07	0.663877	-1.2	0.27161	1.12	0.167302	AK009355; NR_037997
17280475	2310016D03Rik	4.06	3.5	3.68	3.69	3.33	1.13	0.4547	1.14	0.717997	-1.13	0.665649	AK009380
17213473	2310016D23Rik	3.6	3.59	3.21	3.51	3.48	-1.3	0.242388	-1.06	0.854111	-1.08	0.370069	AK009383; ENSMUST00000130082
17477527	2310016G11Rik	3.53	3.18	3.18	3.01	3.49	-1	0.826856	-1.13	0.704449	1.24	0.179281	XR_142230; ENSMUST00000094460; AK009387
17295456	2310020H05Rik	2.65	2.42	2.51	2.64	2.92	1.06	0.622824	1.16	0.82615	1.42	0.610469	AK009418
17475625	2310022A10Rik	8.27	7.99	8.06	8.11	7.82	1.05	0.988328	1.09	0.987932	-1.13	0.137956	AK009941; AK140814; AK163050; BC023369; NM_001122767; NM_175107; ENSMUST00000067386
17514087	2310022B05Rik	7.1	7.6	7.6	7.77	7.64	1	0.883504	1.13	0.278063	1.03	0.384165	BC058626; NM_175149; ENSMUST00000034464
17415003	2310024H09Rik	3.97	3.81	3.69	3.6	3.85	-1.08	0.403351	-1.15	0.9807	1.03	0.774615	AK009494; ENSMUST00000139835
17353352	2310026I22Rik	4.29	4.16	4.23	4.06	4.22	1.05	0.529429	-1.07	0.691431	1.04	0.832337	AK009506; ENSMUST00000180941
17420422	2310026L22Rik	4.67	4.66	4.65	4.67	4.62	-1.01	0.202912	1	0.987833	-1.03	0.735394	AK009512; ENSMUST00000146658
17227867	2310030A07Rik	3.1	3.18	3.52	3.2	3.36	1.26	0.645468	1.01	0.637562	1.13	0.884357	AK009534
17526917	2310030G06Rik	5.48	5.7	5.56	5.61	5.7	-1.1	0.888336	-1.07	0.637177	1	0.97845	AK007611; BC027409; ENSMUST00000034564
17262124	2310031A07Rik	4.02	4.23	4.23	4.32	4.12	1	0.919992	1.06	0.451496	-1.08	0.397472	AK009549
17250205	2310033P09Rik	7.8	7.67	7.74	7.59	7.59	1.05	0.31522	-1.06	0.880404	-1.06	0.512381	AK012628; BC002181; NM_024210; ENSMUST00000020719
17326917	2310034C09Rik	2.32	2.26	2.21	2.61	3.06	-1.03	0.752058	1.28	0.061704	1.74	0.207243	AK009607; BC064816; NM_054100; ENSMUST00000089111
17365382	2310034G01Rik	5.44	5.33	5.28	5.13	5.19	-1.03	0.750287	-1.14	0.274759	-1.1	0.444369	AK009611; NR_040418
17216303	2310035C23Rik	7.48	7.12	7.14	6.97	7.17	1.02	0.851808	-1.11	0.397549	1.03	0.749387	AK009628; BC117949; BC117950; NM_173187; NM_029349; ENSMUST00000086721; ENSMUST00000039173; AK040168
17503327	2310036O22Rik	10.78	10.58	10.74	10.5	10.64	1.12	0.037111	-1.06	0.095833	1.05	0.320181	BC023284; BC029622; ENSMUST00000047281
17338196	2310039H08Rik	6.21	6.24	6.15	6.24	6.26	-1.06	0.076987	1	0.541684	1.02	0.865986	BC038674; NM_025966; ENSMUST00000071430
17438419	2310040G07Rik	2.56	2.58	2.21	2.48	2.5	-1.29	0.258682	-1.07	0.839759	-1.05	0.514197	XR_140718; AK009722; ENSMUST00000145897; ENSMUST00000101090
17468501	2310040G24Rik	5.06	4.93	4.92	4.94	4.89	-1.01	0.340401	1	0.852527	-1.03	0.629822	AK009724; NR_040292; NR_040293
17422907	2310042D19Rik	3.03	2.8	2.87	2.92	2.93	1.05	0.660998	1.09	0.871861	1.1	0.571616	AK009747; BC117871; BC117872; NM_172417; ENSMUST00000105572
17329207	2310042E22Rik	4.32	3.62	3.51	3.56	3.69	-1.08	0.514407	-1.04	0.640678	1.05	0.534158	AK009367; AK009496; AK009566; AK009632; AK009766; AK009777; AK009984; AK010016; BC115655; BC115656; NM_025634; ENSMUST00000170665
17547937	2310042E22Rik	4.13	3.66	3.98	4.02	3.97	1.25	0.028168	1.29	0.029863	1.24	0.011594	AK009367; AK009496; AK009566; AK009632; AK009766; AK009777; AK009984; AK010016; BC115655; BC115656; NM_025634; ENSMUST00000170665
17307148	2310043D23Rik	3.82	3.23	3.32	3.17	3.81	1.06	0.616809	-1.05	0.432451	1.49	0.044956	AK009774; ENSMUST00000149702
17230252	2310043L19Rik	4.82	4.72	4.51	4.6	4.76	-1.16	0.495193	-1.09	0.732589	1.03	0.31038	AK009784; NR_037994
17332287	2310043M15Rik	7.37	6.02	6.16	5.7	5.71	1.1	0.304303	-1.25	0.078257	-1.24	0.069853	AK009785
17316719	2310043O21Rik	3.15	3.64	3.71	3.48	3.66	1.05	0.405108	-1.12	0.930846	1.01	0.93798	AK009791; NR_045757
17277552	2310044G17Rik	6.95	6.98	6.97	7.06	6.82	-1.01	0.673027	1.06	0.376354	-1.12	0.259528	AK009800; AK165964; BC026384; NM_173735; NR_033623; ENSMUST00000038369; AK148415
17479889	2310044K18Rik	4.41	4.37	4.46	4.36	4.42	1.06	0.481759	-1.01	0.422003	1.03	0.899487	AK009804; ENSMUST00000125131
17501818	2310045N01Rik	7.91	7.87	7.87	7.68	7.51	1	0.423795	-1.14	0.486805	-1.28	0.082922	AK033217; AK161437; BC048525; BC065393; NM_001145552; ENSMUST00000002418; ENSMUST00000123976; ENSMUST00000123760; ENSMUST00000129668; ENSMUST00000110139
17444958	2310047D07Rik	4.59	4.47	4.52	4.5	4.61	1.03	0.100486	1.02	0.161104	1.1	0.548265	AK009869
17251500	2310047M10Rik	6.33	6.26	6.3	6.29	6.33	1.03	0.188503	1.02	0.257971	1.05	0.200304	NM_028005; ENSMUST00000051888
17235597	2310050B05Rik	4.65	4.62	4.72	4.66	4.58	1.07	0.593976	1.03	0.75764	-1.03	0.714971	AK033837; AK084504; ENSMUST00000129834; ENSMUST00000129950; ENSMUST00000150782
17407485	2310050C09Rik	3.85	3.73	3.2	3.85	3.66	-1.45	0.098806	1.08	0.538358	-1.05	0.50148	AK003712; AK009900; NM_025621; ENSMUST00000163439
17239991	2310057J18Rik	2.41	2.57	2.6	2.48	2.79	1.02	0.823809	-1.06	0.795258	1.17	0.452585	AK008932; AK009894; AK010028; AK075901; BC021783; BC055432; NM_026336; ENSMUST00000140558; ENSMUST00000152363; ENSMUST00000141350; ENSMUST00000015663
17497036	2310057M21Rik	8.04	8.16	8.27	8.33	8.21	1.08	0.970447	1.13	0.129414	1.03	0.380473	BC052432; AK088850; AK163875; BC044749; NM_026655; ENSMUST00000059438
17331855	2310057N15Rik	1.92	1.81	1.67	2.08	1.69	-1.1	0.351886	1.21	0.298537	-1.09	0.586494	BC104341; NM_027170; ENSMUST00000054223
17263220	2310058D17Rik	4.38	4.39	4.28	4.61	4.21	-1.08	0.700823	1.17	0.230545	-1.13	0.885483	BC030470; AK009977; AK080053; ENSMUST00000131221
17344456	2310061I04Rik	7.19	6.85	6.7	6.75	6.67	-1.11	0.275273	-1.07	0.270738	-1.13	0.074874	NM_001033630; AK010000; AK038622; AK214421; BC100355; BC144744; ENSMUST00000148482; ENSMUST00000148721; ENSMUST00000154670; ENSMUST00000146451; ENSMUST00000059740; ENSMUST00000150056; ENSMUST00000151274; ENSMUST00000156817; ENSMUST00000154272
17331019	2310061J03Rik	5.26	5.47	5.46	5.42	5.59	-1.01	0.673543	-1.03	0.681063	1.08	0.480446	AK006543; AK010004; BC017620; NR_027965
17331848	2310061N02Rik	3.39	3.15	2.92	3.19	2.92	-1.17	0.819921	1.03	0.378926	-1.18	0.576318	BC133700; NM_027155; ENSMUST00000050882
17264306	2310065F04Rik	3.72	3.51	3.62	3.16	3.44	1.08	0.657207	-1.27	0.262619	-1.05	0.327016	AK010044; AK079404; AK080188; NR_038055; ENSMUST00000125538; ENSMUST00000153497
17258287	2310067B10Rik	6.92	7.56	7.32	7.49	7.51	-1.18	0.063946	-1.05	0.239585	-1.03	0.264411	AK010082; BC053088; NM_028014; ENSMUST00000093912; ENSMUST00000103034; ENSMUST00000103033; ENSMUST00000125918; AK047622
17426784	2310067E19Rik	4.57	3.77	3.98	3.82	3.78	1.15	0.286741	1.03	0.385654	1.01	0.852495	AK010086; BC066147
17321681	2310068J16Rik	5.18	6.08	5.95	5.91	6.06	-1.09	0.346453	-1.12	0.20162	-1.01	0.506465	NR_028124
17468043	2310069B03Rik	2.9	2.58	2.76	2.71	2.69	1.13	0.434376	1.1	0.646347	1.08	0.460695	AK010122; AK078808; NR_040520
17311437	2310069G16Rik	3.46	3.59	3.55	3.52	3.32	-1.03	0.840121	-1.05	0.107225	-1.21	0.041302	AK010129; NR_040309
17522634	2310075C17Rik	3.66	3.68	3.71	3.59	3.67	1.02	0.703073	-1.06	0.853887	-1	0.768154	AK010164; ENSMUST00000161216
17331838	2310079G19Rik	3.24	3.29	3.41	3.41	3.25	1.08	0.384849	1.08	0.280742	-1.03	0.563099	NM_027173; ENSMUST00000052337
17287247	2310081J21Rik	5.72	5.21	5.29	5.25	5.29	1.06	0.203823	1.03	0.961822	1.05	0.704417	AK010243; AK036683; NR_045474
17287255	2310081J21Rik	4.43	4.14	4.26	4.19	4.49	1.09	0.631478	1.04	0.562661	1.27	0.101274	AK010243; AK036683; NR_045474
17292531	2310081J21Rik	4.43	4.14	4.26	4.19	4.49	1.09	0.631478	1.04	0.562661	1.27	0.101274	AK010243; AK036683; NR_045474
17425416	2310081O03Rik	2.85	2.69	3.19	2.97	2.84	1.41	0.089479	1.21	0.014514	1.11	0.085014	AK010245; ENSMUST00000128591
17477401	2410002F23Rik	8.39	8.18	7.91	7.95	8.03	-1.2	0.127082	-1.17	0.24065	-1.11	0.117973	AK036099; AK049154; AK053743; AK165177; BC016099; BC059896; NM_025880; ENSMUST00000055858; ENSMUST00000137742; ENSMUST00000149120; ENSMUST00000144905; ENSMUST00000125318; ENSMUST00000107949; ENSMUST00000107950; ENSMUST00000107948; ENSMUST00000084937; ENSMUST00000146155; ENSMUST00000136210; ENSMUST00000138978; ENSMUST00000071296; ENSMUST00000145653; ENSMUST00000137702
17255822	2410003L11Rik	8.62	8.36	8.34	8.5	8.43	-1.01	0.92408	1.1	0.980256	1.05	0.845283	ENSMUST00000145262
17403457	2410004B18Rik	6.01	6.16	6.18	6.03	6.18	1.01	0.437649	-1.09	0.929041	1.02	0.898587	AK019404; AK077565; BC049577; BC115465; ENSMUST00000039571; ENSMUST00000134575; ENSMUST00000152783; ENSMUST00000138876
17270393	2410004I01Rik	3.84	3.82	3.86	3.81	3.8	1.03	0.790146	-1	0.980099	-1.01	0.71186	AK010390; NR_037963; ENSMUST00000138424
17349361	2410004N09Rik	8.39	8.05	7.99	7.99	8	-1.05	0.859724	-1.04	0.027377	-1.04	0.192299	AK010403; NR_038152; NR_038151; ENSMUST00000146010; ENSMUST00000179138
17280138	2410004P03Rik	4.85	4.72	4.83	4.82	5.07	1.08	0.049918	1.08	0.267737	1.27	0.189891	AK010406; NM_001201332; NM_001201333; ENSMUST00000095823
17250740	2410006H16Rik	10.7	10.95	10.76	11.31	10.48	-1.14	0.485413	1.28	0.579991	-1.38	0.135691	ENSMUST00000131787; NR_028526; ENSMUST00000082503
17250734	2410006H16Rik	10.45	10.35	10.54	10.53	10.12	1.14	0.677601	1.13	0.815106	-1.18	0.288298	AK010427; AK157519; NR_030738; ENSMUST00000131787
17250744	2410006H16Rik	9.6	9.14	9.21	9.04	8.77	1.05	0.879582	-1.07	0.462482	-1.3	0.171515	AK157519; NR_028541; ENSMUST00000104269
17405998	2410007B07Rik	9.29	9.65	9.81	9.74	9.81	1.12	0.01749	1.06	0.266663	1.12	0.768684	AK010436; NR_040539
17301818	2410012E07Rik	3.17	3.36	3.2	3.23	3.09	-1.11	0.856679	-1.09	0.829346	-1.2	0.78037	AK010467; NR_045939
17520667	2410012M07Rik	5.26	5.49	5.43	5.32	5.1	-1.04	0.832775	-1.12	0.354002	-1.31	0.661076	BC128017; NM_028033; ENSMUST00000167951
17346311	2410015M20Rik	6.9	6.9	6.9	6.98	6.91	-1	0.889097	1.06	0.574848	1.01	0.446452	AY091637; BC056164; NM_153152; ENSMUST00000052832
17277130	2410016O06Rik	6.9	6.98	6.88	6.86	6.96	-1.07	0.599552	-1.09	0.275164	-1.01	0.960336	BC138094; NM_023633; ENSMUST00000053744
17337387	2410017I17Rik	3.02	3.26	3.34	3.23	3.31	1.06	0.830109	-1.02	0.409144	1.03	0.344202	AK037859; AK082845; NR_033517; ENSMUST00000173025; ENSMUST00000090537; ENSMUST00000056774
17442958	2410018M08Rik	6.44	6.47	6.66	6.44	6.41	1.14	0.890687	-1.02	0.635837	-1.05	0.879848	AK010551; AK143307; BC137610; NM_183088; ENSMUST00000041466; ENSMUST00000077320
17393766	2410019O14Rik	6.02	5.28	5.61	5.47	5.32	1.25	0.55452	1.14	0.929187	1.03	0.920818	AK019110; ENSMUST00000131365
17346923	2410021H03Rik	4.16	3.62	3.52	3.14	3.5	-1.08	0.701046	-1.4	0.351314	-1.09	0.724174	AK010563; NR_045428
17547809	2410022M11Rik	5.69	6.07	6.1	6.31	6.32	1.02	0.827474	1.18	0.114765	1.18	0.094438	XR_141234; AK054069; AK163489
17408580	2410057H14Rik	2.45	2.27	2.22	2.02	2.31	-1.03	0.838454	-1.19	0.634635	1.03	0.845639	AK019118; ENSMUST00000146624
17458752	2410066E13Rik	4.84	5.28	5.25	5.34	5.3	-1.02	0.760279	1.04	0.736902	1.01	0.928245	AK019128; AK045573; BC042507; BC052467; ENSMUST00000046276
17527727	2410076I21Rik	6.22	6.91	6.8	6.57	6.41	-1.08	0.823216	-1.26	0.095935	-1.42	0.131891	AK019702; NM_028598; ENSMUST00000175792; ENSMUST00000098674
17358212	2410080I02Rik	5.12	5.58	5.46	5.53	5.49	-1.08	0.091928	-1.03	0.614273	-1.06	0.706542	ENSMUST00000142712; AK019121
17215557	2410088K16Rik	5.6	5.31	5.3	5.31	5.3	-1	0.940858	1	0.964284	-1.01	0.919793	AK019125; NR_040493; ENSMUST00000181016; ENSMUST00000180596
17310117	2410089E03Rik	7.4	7.11	7.05	7.02	7.23	-1.05	0.350379	-1.06	0.3846	1.09	0.51205	AK010747; AK041703; BC058107; NM_001162906; ENSMUST00000110617; ENSMUST00000128772
17423910	2410114N07Rik	2.38	1.89	2.16	2.2	2.39	1.21	0.265218	1.24	0.404257	1.42	0.449852	AK010767; AK135746; ENSMUST00000125820; ENSMUST00000149572
17327231	2410124H12Rik	5.11	5.57	5.7	5.14	5.24	1.1	0.11543	-1.35	0.00294	-1.25	0.046638	NM_029740; ENSMUST00000160494
17358032	2410127L17Rik	8.92	8.57	8.66	8.66	8.7	1.06	0.428816	1.06	0.374017	1.09	0.311413	BC019559; AK004202; AK082071; BC043335; BC092281; NM_026120; ENSMUST00000025632; ENSMUST00000074819
17441526	2410131K14Rik	6.65	6.76	6.81	6.88	7.06	1.03	0.392596	1.08	0.462041	1.23	0.071689	AK010791; AK090380; BC104372; BC104373; NM_001081236; ENSMUST00000049138
17527474	2410133F24Rik	3.84	3.8	3.79	3.93	3.69	-1.01	0.362282	1.09	0.65453	-1.08	0.233238	AK010793; NR_102289; ENSMUST00000162738; ENSMUST00000142077
17441351	2410137F16Rik	6.01	5.52	5.58	5.59	5.4	1.04	0.632125	1.05	0.982313	-1.08	0.530809	AK049160; ENSMUST00000126959
17344805	2410137M14Rik	7.82	5.73	5.94	5.15	5.3	1.16	0.63854	-1.49	0.026142	-1.34	0.025721	AK010800; BC147446; BC147465; NM_029747; ENSMUST00000039846; ENSMUST00000173707
17293806	2410141K09Rik	7.3	7.28	7.13	7.08	6.59	-1.11	0.787888	-1.15	0.216509	-1.62	0.073286	AK019652; ENSMUST00000172688
17293827	2410141K09Rik	5.24	4.73	4.52	4.6	4.41	-1.16	0.860088	-1.1	0.312663	-1.25	0.551435	AK010804; ENSMUST00000173583
17362047	2410152P15Rik	5	4.63	4.56	4.76	4.72	-1.05	0.336409	1.1	0.840791	1.07	0.534577	AK010814; ENSMUST00000137405
17501288	2500002B13Rik	8.92	8.48	8.46	8.45	8.19	-1.01	0.912995	-1.02	0.202587	-1.22	0.06965	AK141659
17393046	2500004C02Rik	4.89	4.96	4.95	4.97	5.07	-1.01	0.436962	1.01	0.362249	1.08	0.30453	AK010870; NR_040318; ENSMUST00000128026; ENSMUST00000125345; ENSMUST00000139636
17323776	2510002D24Rik	7.36	7.43	7.39	7.44	7.47	-1.03	0.831352	1	0.887285	1.03	0.771244	AK010889; NM_001033164; ENSMUST00000055413; ENSMUST00000123146
17411274	2510003D18Rik	3.32	3.16	3.15	3.39	3.09	-1	0.474306	1.17	0.156383	-1.04	0.367686	AK010897; NR_040373; ENSMUST00000156292
17241420	2510003E04Rik	6.11	6.03	6.07	5.82	6.01	1.03	0.793715	-1.16	0.020383	-1.02	0.199716	AK003009; AK161007; AK179225; BC038828; BC046485; BC055307; BC090974; NM_028197; ENSMUST00000159704; ENSMUST00000065887; ENSMUST00000162525; ENSMUST00000162648; ENSMUST00000162263; ENSMUST00000162759; ENSMUST00000160228; ENSMUST00000159722
17329215	2510009E07Rik	4.66	4.49	4.38	4.43	4.48	-1.08	0.192812	-1.04	0.138282	-1.01	0.529978	AK051892; AK053253; BC072629; NM_001001881; ENSMUST00000053336
17421536	2510039O18Rik	8.57	8.41	8.47	8.55	8.52	1.04	0.868106	1.1	0.303383	1.07	0.467708	AK173332; BC012878; NM_029841; ENSMUST00000103232; AK153761
17549672	2510039O18Rik	3.34	3.38	3.37	3.38	3.58	-1	0.920617	-1	0.492123	1.15	0.304171	AK173332; BC012878; NM_029841; ENSMUST00000103232
17496352	2510046G10Rik	5.06	5.34	5.52	5.3	5.36	1.14	0.02706	-1.03	0.595553	1.01	0.543304	ENSMUST00000084587
17469887	2510049J12Rik	4.44	4.42	4.43	4.42	4.34	1.01	0.603238	1	0.684063	-1.06	0.200821	AK011120; AK028760; NM_001101431; ENSMUST00000088962; ENSMUST00000112957
17383522	2600006K01Rik	5.14	5.11	5.03	5.17	5.18	-1.05	0.771249	1.04	0.813823	1.06	0.891202	XR_104662; ENSMUST00000047607; AK011165
17518274	2600006L11Rik	4.96	5.15	4.97	4.99	5.26	-1.13	0.878532	-1.12	0.731465	1.08	0.324854	AK011166; NR_040743; ENSMUST00000176950
17464934	2610001J05Rik	6.29	6.21	6.25	6.61	6.48	1.03	0.761641	1.32	0.110206	1.2	0.185611	AK011259; AK028169; AK035027; AK079964; NR_024619; ENSMUST00000139231; ENSMUST00000155856
17422510	2610002J02Rik	6.02	6.02	5.95	6.05	5.98	-1.05	0.462172	1.02	0.737157	-1.03	0.273213	AK003268; AK011291; NR_033802; BC027657; BC117034; NM_001190445; ENSMUST00000126803; ENSMUST00000126713; ENSMUST00000122957; ENSMUST00000149468; ENSMUST00000148406; ENSMUST00000105627; ENSMUST00000097747; ENSMUST00000143709; ENSMUST00000156404; ENSMUST00000178473
17544088	2610002M06Rik	5.46	5.97	5.9	6.14	6.35	-1.05	0.77797	1.13	0.505491	1.3	0.024605	AK011297; AK019383; BC016070; NM_025921; ENSMUST00000120722
17499670	2610005L07Rik	9.6	9.57	9.39	9.51	9.36	-1.13	0.530535	-1.04	0.587173	-1.16	0.630674	BC007164; AK009182; AK011323; AK017816; AK035187; AK035547; AK134636; AK135487; AK164389; NR_030708; ENSMUST00000153710; ENSMUST00000127799; ENSMUST00000133001; ENSMUST00000153748; ENSMUST00000139264; ENSMUST00000097690
17499626	2610005L07Rik	9.35	9.4	9.38	9.37	9.28	-1.02	0.88078	-1.02	0.383141	-1.09	0.340275	AK134636; ENSMUST00000153710; ENSMUST00000127799; ENSMUST00000155660; ENSMUST00000133001; ENSMUST00000136929; ENSMUST00000144307
17507872	2610005L07Rik	7.27	6.14	6.06	6.01	6.01	-1.06	0.615021	-1.09	0.29553	-1.09	0.54933	AK131627; NR_028428; ENSMUST00000140111
17325736	2610015P09Rik	5.54	5.86	5.77	5.73	5.71	-1.06	0.914754	-1.09	0.407698	-1.1	0.383533	AK018435; AK053199; NM_027801; ENSMUST00000132859; ENSMUST00000122014; ENSMUST00000151183; ENSMUST00000122440; ENSMUST00000117922; ENSMUST00000178400
17363670	2610016A17Rik	3.37	3.39	3.39	3.45	3.48	1	0.51261	1.04	0.308421	1.07	0.498065	AK011408; AK012038; NR_045347
17222618	2610017I09Rik	4.25	3.86	3.81	3.82	3.92	-1.03	0.664704	-1.03	0.532791	1.04	0.470669	AK048630; BC049671; BC058417; BC094545; NR_027826; ENSMUST00000181660; ENSMUST00000176154; ENSMUST00000181725; ENSMUST00000181593; ENSMUST00000180689; ENSMUST00000176977; ENSMUST00000176052; ENSMUST00000177136
17534673	2610018G03Rik	5.83	5.82	5.94	5.83	5.84	1.09	0.490945	1.01	0.908827	1.01	0.720374	AK011445; AK029278; AK034609; BC005708; BC132438; BC138193; NM_133729; ENSMUST00000033444; ENSMUST00000114887; ENSMUST00000136741; ENSMUST00000146956
17334302	2610019E17Rik	6.38	5.87	5.79	5.89	5.71	-1.05	0.37045	1.01	0.757433	-1.11	0.79481	ENSMUST00000176215
17334299	2610019E17Rik	8.39	7.64	7.5	7.39	7.26	-1.1	0.101148	-1.19	0.268844	-1.3	0.663519	AK011460; NR_045289; ENSMUST00000176921; ENSMUST00000176215
17507673	2610019F03Rik	6.59	6.63	6.72	6.37	6.57	1.06	0.029122	-1.19	0.099402	-1.04	0.44769	AK011462; AK163687; BC099613; BC132465; BC132467; BC145286; NM_173744; ENSMUST00000062613; ENSMUST00000145695; ENSMUST00000119182
17322939	2610020C07Rik	5.68	5.46	5.53	5.49	5.47	1.06	0.922701	1.02	0.882491	1.01	0.954295	AK011479; AK029005; NR_038156; ENSMUST00000181526
17329233	2610020F03Rik	3.11	2.49	2.97	3.02	3.23	1.39	0.408613	1.44	0.099388	1.67	0.097741	AK011483
17482332	2610020H08Rik	5.89	6.03	5.77	5.98	5.91	-1.2	0.972926	-1.04	0.823216	-1.09	0.900113	AK011486; AK084640; BC053445; NM_028129; NM_001004187; ENSMUST00000033218; ENSMUST00000106520; ENSMUST00000133758; ENSMUST00000137015; ENSMUST00000149132; ENSMUST00000155938; ENSMUST00000138689; ENSMUST00000151248; ENSMUST00000084644
17476959	2610021A01Rik	8.97	8.89	8.91	8.68	8.72	1.01	0.826214	-1.16	0.166313	-1.13	0.165525	AK011498; ENSMUST00000163475
17267190	2610027K06Rik	5.18	5.17	5.2	5.17	4.99	1.02	0.637615	-1	0.324582	-1.13	0.231999	AK011568; AK085522; NR_077059; ENSMUST00000136117; ENSMUST00000140673; ENSMUST00000128213
17429942	2610028E06Rik	3.98	3.59	3.71	3.64	3.86	1.09	0.266798	1.04	0.446073	1.21	0.260618	AK011585; AK031953; AK082619; AK083757; ENSMUST00000156350; ENSMUST00000148534; ENSMUST00000153589; ENSMUST00000123368; ENSMUST00000144539
17234508	2610028H24Rik	4.28	4.03	4.2	4.21	4.39	1.13	0.634856	1.14	0.910508	1.29	0.613608	AK011591; BC051454; NM_029816; ENSMUST00000092406; ENSMUST00000105415; AK161552
17492466	2610034B18Rik	7.22	6.95	7.07	7.28	7.39	1.08	0.508158	1.26	0.059561	1.36	0.056965	AK156013; BC031379; NM_027420; ENSMUST00000048731
17346603	2610034M16Rik	4.12	3.64	3.92	3.9	3.89	1.22	0.050164	1.2	0.067347	1.19	0.232893	BC024774; BC029007; BC033350; BC034642; ENSMUST00000177108; ENSMUST00000025064; ENSMUST00000177360
17271572	2610035D17Rik	4.46	4.41	4.37	4.6	4.25	-1.03	0.941608	1.14	0.043444	-1.12	0.688843	AK011682; AK031204; AK164572; ENSMUST00000150712; ENSMUST00000136438; ENSMUST00000127263; ENSMUST00000145206
17309682	2610035F20Rik	5.18	5.41	5.59	5.49	5.4	1.13	0.183506	1.05	0.034789	-1.01	0.380905	AK011684; AK042842; NR_045046; ENSMUST00000135485; ENSMUST00000177306
17320869	2610037D02Rik	4.41	4.64	4.6	4.99	5.03	-1.03	0.61705	1.28	0.027096	1.31	0.132207	AK163711; ENSMUST00000180852
17303018	2610042L04Rik	7.38	7.7	7.89	7.83	7.66	1.15	0.161851	1.1	0.3016	-1.02	0.571538	AK011748; NM_001024712; XM_003084997; XR_105595; NM_001256886; BC055874; BC096548; BC172015; EF651807; EF651809; EF651817; NM_001177715; NM_001270812; NM_001270842; ENSMUST00000178728; ENSMUST00000164696; ENSMUST00000170207; ENSMUST00000180184; ENSMUST00000165619; ENSMUST00000165289; ENSMUST00000177986; ENSMUST00000178058; ENSMUST00000180867; ENSMUST00000112758; ENSMUST00000177556; ENSMUST0000016…
17296872	2610042L04Rik	7.27	6.5	6.51	6.64	6.58	1.01	0.58244	1.1	0.251166	1.06	0.577906	AK011748; NM_001024706; XM_001477003; XM_001478071; XM_001477032; BC100412; NM_001270806; NM_029288; NM_001025085; ENSMUST00000112802; ENSMUST00000179486; ENSMUST00000167839; ENSMUST00000171866; ENSMUST00000178386; ENSMUST00000112779; ENSMUST00000171810; ENSMUST00000167245; ENSMUST00000169364; ENSMUST00000167902; ENSMUST00000169465; ENSMUST00000171305; ENSMUST00000171964; ENSMUST00000112767; ENSM…
17296786	2610042L04Rik	6.89	6.94	6.94	6.99	6.98	1	0.636294	1.04	0.659128	1.03	0.995385	XR_032590; BC147228; ENSMUST00000165466; ENSMUST00000112778; AK011748
17303098	2610042L04Rik	6.11	6.06	6.05	6.09	6.14	-1.01	0.551994	1.02	0.339986	1.05	0.335634	AK011748; XM_001477101; XM_003688927; NM_001270806; NM_001025085; ENSMUST00000178274; ENSMUST00000112779; ENSMUST00000171810; ENSMUST00000179649; ENSMUST00000177973; ENSMUST00000168088; ENSMUST00000170613; ENSMUST00000177662; ENSMUST00000167913; ENSMUST00000112742; ENSMUST00000177670; ENSMUST00000178896; ENSMUST00000168790; ENSMUST00000170673; ENSMUST00000179296; ENSMUST00000100886; ENSMUST000000…
17514320	2610044O15Rik8	7.2	6.61	6.48	6.46	6.28	-1.09	0.700502	-1.1	0.152619	-1.26	0.058584	AK011776; AK138138; BC023890; NM_153780
17516412	2610203C20Rik	4.31	3.99	3.99	4.05	3.95	-1	0.578129	1.04	0.131643	-1.03	0.97266	AK011865; AK034202; AK034222; AK141402; ENSMUST00000181214; ENSMUST00000180622; ENSMUST00000181955; ENSMUST00000181296; ENSMUST00000098868
17221148	2610203C22Rik	3.98	3.87	3.82	3.88	3.89	-1.04	0.741962	1.01	0.199566	1.01	0.771464	AK009214; AK011866; AK082741; NR_015470; ENSMUST00000115480; ENSMUST00000145176; ENSMUST00000148585; ENSMUST00000153239; ENSMUST00000148310
17289632	2610204G07Rik	3.36	3.36	3.36	3.36	3.46	-1	0.403134	-1	0.662534	1.07	0.328185	AK011877; ENSMUST00000131215
17422678	2610204G22Rik	4.35	4.32	4.36	4.49	4.39	1.03	0.887686	1.13	0.363931	1.05	0.899563	AK011879; NR_027971; NR_027972; ENSMUST00000174185; ENSMUST00000067628; ENSMUST00000155010; ENSMUST00000150777
17479917	2610206C17Rik	2.53	2.6	2.56	2.65	2.55	-1.03	0.591313	1.04	0.861262	-1.03	0.885316	NR_038175; ENSMUST00000129059
17548543	2610209C05Rik	4.48	4.21	4.26	4.34	4.39	1.03	0.577267	1.1	0.107422	1.13	0.094173	AK011926; AK016706; AK085917
17411732	2610301B20Rik	5.86	6.05	6.17	5.94	5.99	1.09	0.791573	-1.08	0.397393	-1.04	0.876637	AK003887; AK011950; AK045565; BC058777; NM_026005; ENSMUST00000131437; ENSMUST00000156124; ENSMUST00000101504; ENSMUST00000142026; ENSMUST00000080517
17308209	2610301G19Rik	7.42	7.29	7.43	7.5	7.54	1.1	0.198477	1.16	0.04478	1.19	0.067788	BC010499; AK028194; AK031472; BC021475; BC038346; NM_146055; ENSMUST00000035612
17529953	2610303G11Rik	4.67	4.58	4.58	4.65	4.55	1	0.9504	1.05	0.780572	-1.01	0.287298	ENSMUST00000061643; AK011970
17432749	2610305D13Rik	7.55	7.01	6.72	6.47	6.34	-1.22	0.84995	-1.45	0.188483	-1.59	0.178619	BC058858; AK011986; NM_145078; ENSMUST00000105720; ENSMUST00000127826; ENSMUST00000037565
17421511	2610305D13Rik	11.8	11.61	11.69	11.42	11.4	1.06	0.074439	-1.14	0.014862	-1.15	0.013407	AK145533; ENSMUST00000151278; ENSMUST00000150197; ENSMUST00000154154; ENSMUST00000127826
17468571	2610306M01Rik	4.5	4.69	4.9	4.53	4.86	1.16	0.858685	-1.12	0.241382	1.13	0.794891	AK011997; AK015614; NR_028298
17291509	2610307P16Rik	5.87	5.91	5.95	6.43	5.92	1.03	0.73752	1.44	0.0001	1.01	0.312297	AK012007; AK038887; NR_045054; NR_045053; ENSMUST00000134787; ENSMUST00000148885; ENSMUST00000154298; ENSMUST00000125358; ENSMUST00000134624
17405047	2610316D01Rik	2.63	2.39	2.5	2.41	2.58	1.08	0.623748	1.02	0.890871	1.14	0.643814	AK012035; NR_045172; ENSMUST00000181047
17328610	2610318N02Rik	9.71	10.13	10.16	9.86	9.79	1.02	0.342371	-1.2	0.05926	-1.26	0.031828	AK012048; BC039993; ENSMUST00000093336; AK146836
17266415	2610507B11Rik	5.26	4.86	4.91	4.91	4.84	1.04	0.88408	1.04	0.97739	-1.02	0.876623	X81717; ENSMUST00000127017
17253512	2610507B11Rik	9.89	9.77	9.67	9.77	9.78	-1.07	0.150574	-1	0.369397	1.01	0.305811	BC075633; NM_001002004; ENSMUST00000125459; ENSMUST00000010421; ENSMUST00000141331; ENSMUST00000136184; ENSMUST00000132756; ENSMUST00000145145; ENSMUST00000126928; ENSMUST00000147432
17263374	2610507I01Rik	4.57	4.67	4.48	4.46	4.62	-1.15	0.579566	-1.16	0.939551	-1.04	0.660746	AK012065; AK162965; NR_037964; ENSMUST00000154354; AK017172
17451614	2610524H06Rik	9.4	8.8	8.55	8.81	8.95	-1.18	0.974323	1.01	0.567611	1.11	0.972602	AK012147; BC096574; NM_181075; ENSMUST00000100850
17305163	2610528A11Rik	4.79	4.84	4.62	4.51	4.85	-1.17	0.72176	-1.26	0.505495	1	0.778361	AK012157; NM_001206684; ENSMUST00000179488
17417784	2610528J11Rik	5.7	6.79	6.47	6.24	6.64	-1.24	0.162035	-1.46	0.019444	-1.11	0.176883	BC022764; ENSMUST00000106367; ENSMUST00000030261; AK012175
17527471	2700012I20Rik	4.56	4.7	4.63	4.68	4.87	-1.05	0.734785	-1.01	0.416522	1.12	0.234352	AK012238; ENSMUST00000180525
17501354	2700029M09Rik	7.35	7.31	7.33	7.2	6.94	1.01	0.558308	-1.08	0.140374	-1.3	0.12281	AK082094; AK205659; BC042740; ENSMUST00000146863; ENSMUST00000149267; ENSMUST00000037190; ENSMUST00000136098; ENSMUST00000134886
17389635	2700033N17Rik	4.4	5.03	4.86	4.96	5.05	-1.12	0.617954	-1.05	0.635203	1.02	0.441322	AK012325; ENSMUST00000140185
17435245	2700038G22Rik	7.6	7.06	6.99	6.55	6.97	-1.05	0.721133	-1.43	0.011659	-1.07	0.509427	AK002390; AK012332; NR_045040; NR_045042; ENSMUST00000181574
17354898	2700046A07Rik	4.06	4.05	4.27	4.14	3.97	1.17	0.126177	1.07	0.223186	-1.05	0.499785	NR_037693; ENSMUST00000067450; ENSMUST00000048109; AK020725
17358679	2700046G09Rik	5.54	5.54	5.83	5.5	5.4	1.22	0.038434	-1.03	0.726779	-1.1	0.45117	NR_033198; ENSMUST00000181612; AK170065
17276105	2700049A03Rik	8.31	8.29	8.37	8.04	8.13	1.05	0.56908	-1.2	0.26007	-1.12	0.888379	BC043104; BC150744; NM_001163378; NM_029818; ENSMUST00000149564; ENSMUST00000129376; ENSMUST00000045907
17484112	2700050L05Rik	7.06	7.12	7.08	7.2	7.15	-1.02	0.896249	1.06	0.677971	1.02	0.918634	BC024916; BC046235; BC072596; NM_178115; ENSMUST00000051169; ENSMUST00000128901
17341029	2700054A10Rik	4.28	4.47	4.3	4.63	4.46	-1.13	0.269889	1.11	0.110228	-1.01	0.763921	AK012419; AK137633; BC068229; NR_045436; NR_045437; ENSMUST00000137459; ENSMUST00000135850
17303695	2700060E02Rik	8.95	8.94	9.16	8.84	8.75	1.16	0.143629	-1.07	0.169258	-1.14	0.135702	BC023932; AK003732; AK012451; AK012460; AK012486; AK148686; AK160555; AK160696; AK162070; AK162433; BC048357; BC096571; NM_026528; ENSMUST00000022341; ENSMUST00000098952
17348983	2700062C07Rik	5.6	6.05	6.15	6.14	6.15	1.07	0.034123	1.06	0.82102	1.07	0.9228	BC029246; AK011228; AK012467; AK018391; BC037075; BC084681; ENSMUST00000097646
17427796	2700068H02Rik	3.53	3.57	3.41	3.36	3.43	-1.12	0.225746	-1.16	0.462959	-1.1	0.603238	AK012503; ENSMUST00000137882
17403969	2700069I18Rik	3.68	3.68	3.5	3.67	3.75	-1.13	0.10098	-1.01	0.583666	1.05	0.719294	ENSMUST00000177440
17301207	2700070H01Rik	4.01	3.37	3.71	3.7	3.58	1.26	0.144319	1.25	0.444196	1.16	0.524729	AK012509; ENSMUST00000138708
17425284	2700081L22Rik	2.21	2.17	2.14	2.28	2.68	-1.02	0.5431	1.08	0.27856	1.42	0.110315	AK012547; NR_045175; ENSMUST00000141473
17357044	2700081O15Rik	6.77	6.62	6.85	6.54	6.92	1.17	0.72686	-1.06	0.83932	1.23	0.406626	AK032941; BC059063; BC096638; NM_175381; ENSMUST00000159348; ENSMUST00000161907; ENSMUST00000159346; ENSMUST00000160561
17458605	2700086A05Rik	4.82	4.45	4.51	4.39	4.46	1.04	0.957175	-1.05	0.345837	1.01	0.274251	AK012572; AK028207; AK039882; AK146012; ENSMUST00000139055; ENSMUST00000136806; ENSMUST00000131502
17466838	2700086A05Rik	5.03	4.97	5.04	5.04	5.21	1.05	0.402922	1.05	0.824533	1.18	0.857331	AK053996; BC119105; BC119107; NM_010454; ENSMUST00000062829; ENSMUST00000152244
17463650	2700089E24Rik	6.98	6.96	6.97	6.99	6.98	1.01	0.879818	1.02	0.655579	1.02	0.710298	AK005205; AK031684; AK050460; AK076076; AK077261; NM_001163445; ENSMUST00000100864; AK170805
17360852	2700089I24Rik	3.65	3.53	3.47	3.64	3.62	-1.05	0.678086	1.08	0.216372	1.07	0.476698	AK012591; NR_045308
17387464	2700094K13Rik	7.51	7.5	7.46	7.36	7.48	-1.03	0.364887	-1.11	0.095651	-1.01	0.795348	AK012609; AK142622; AK167638; AK171972; BC056177; NM_001033166; NM_001037279; ENSMUST00000117299; ENSMUST00000102647; ENSMUST00000102646; ENSMUST00000154179
17281181	2700097O09Rik	6.63	6.56	6.45	6.36	6.13	-1.08	0.766711	-1.15	0.101802	-1.34	0.170143	BC016540; AK047049; BC056967; NM_028314; NR_030764; ENSMUST00000021406; ENSMUST00000136281; ENSMUST00000156852; AK079348
17340411	2700099C18Rik	6.98	7.17	6.48	6.73	6.68	-1.61	0.763737	-1.35	0.624053	-1.4	0.560534	AK012623; BC002320; NR_024720
17250863	2810001G20Rik	4.16	3.91	3.87	3.74	4.15	-1.03	0.884836	-1.12	0.260352	1.18	0.050175	AK005116; AK007927; AK012631; NR_033780; ENSMUST00000135037; ENSMUST00000146333
17373601	2810002D19Rik	5.09	5.18	5.2	5.17	5.2	1.01	0.9416	-1.01	0.618748	1.01	0.312433	AK012638; AK016411; AK141492; AK148028; BC022909; NR_027831; ENSMUST00000152313
17514122	2810004N23Rik	8.34	8.28	8.23	8.2	8.11	-1.03	0.293777	-1.05	0.250828	-1.12	0.631114	AK011944; AK012675; AK166963; BC023675; NM_025615; ENSMUST00000034465; AK013989
17442500	2810006K23Rik	6.76	6.66	6.76	6.73	6.75	1.07	0.710512	1.05	0.411464	1.06	0.359316	AK012682; BC046909; NM_001134717; NM_028310; ENSMUST00000111477; ENSMUST00000077376
17486707	2810007J24Rik	2.34	2.29	2.19	2.38	2.41	-1.07	0.963742	1.07	0.957949	1.09	0.609559	AK012685; AK041070; AK050422; BC031851; EU486166; EU486167; NM_001199306; NM_175250; ENSMUST00000063509; ENSMUST00000125941; ENSMUST00000168252
17258708	2810008D09Rik	7.82	6.91	6.9	6.64	6.83	-1.01	0.891132	-1.2	0.052724	-1.06	0.541601	AK012687; AK035703; NR_027059; ENSMUST00000145438; ENSMUST00000149822
17278388	2810011L19Rik	5.33	5.3	5.27	5.13	5.25	-1.02	0.716763	-1.12	0.613587	-1.03	0.640931	AK012713; AK045952; BC059025; NR_045047; ENSMUST00000180503; ENSMUST00000180458
17506477	2810013P06Rik	6.28	7.05	6.81	7.15	6.93	-1.18	0.613185	1.07	0.796575	-1.08	0.379571	AK012741; AK077895; NR_045268
17250129	2810021J22Rik	5.71	5.81	5.68	5.86	5.83	-1.1	0.021772	1.03	0.764961	1.01	0.92869	AK030099; AK134479; BC058081; ENSMUST00000073924; ENSMUST00000132570
17218460	2810025M15Rik	6.01	6.55	6.27	5.98	5.97	-1.21	0.577313	-1.49	0.137631	-1.5	0.204132	BC055845; BC055878; ENSMUST00000061537
17548987	2810025M15Rik	8.86	9.08	9.12	8.98	8.7	1.02	0.04617	-1.07	0.217928	-1.3	0.114679	BC055845; BC055878; ENSMUST00000061537
17284111	2810029C07Rik	4.63	4.39	4.37	4.34	4.2	-1.01	0.208255	-1.03	0.448249	-1.14	0.127153	AK012841; AK048965; NR_045295; ENSMUST00000180698
17499290	2810030D12Rik	4.65	4.01	4.13	3.92	4.29	1.09	0.735586	-1.06	0.753114	1.22	0.321623	AK019250
17273850	2810032G03Rik	3.66	3.64	3.65	3.54	3.67	1.01	0.558106	-1.07	0.211382	1.03	0.452953	AK028030; ENSMUST00000163627; ENSMUST00000037953; AK029678
17312251	2810039B14Rik	4.7	4.92	4.87	4.99	5.05	-1.03	0.720678	1.05	0.208078	1.1	0.232614	XR_106936; AK012887; AK084954
17486308	2810047C21Rik1	6.3	5.72	5.84	5.7	5.67	1.09	0.250317	-1.01	0.785639	-1.03	0.653991	AK012911; AK028951; AK045648; AK083498; BC026878; ENSMUST00000172930; ENSMUST00000172746; ENSMUST00000174729; ENSMUST00000173575
17486384	2810047C21Rik1	6.3	5.72	5.84	5.7	5.67	1.09	0.250317	-1.01	0.785639	-1.03	0.653991	AK012911; AK028951; AK045648; AK083498; BC026878; ENSMUST00000172930; ENSMUST00000172746; ENSMUST00000174729; ENSMUST00000173575
17486254	2810047C21Rik1	2.85	2.73	2.88	2.89	3.27	1.11	0.615468	1.12	0.638719	1.45	0.191099	AK083498; ENSMUST00000172930
17528947	2810047F03Rik	4.2	4.2	4.23	4.2	4.01	1.02	0.800146	-1	0.403587	-1.15	0.566446	AK012915; BC089626; BC131903; BC144730; NM_027150; ENSMUST00000034910
17288948	2810049E08Rik	2.6	2.85	2.68	2.86	2.89	-1.13	0.492996	1.01	0.894569	1.03	0.988185	AK012929; NR_036594
17326685	2810055G20Rik	2.41	2.46	2.47	2.47	2.68	1.01	0.807011	1.01	0.428302	1.16	0.015098	AK012955; AK021336; AK034975; AK048031; AK051166; AK083771; AK144299; ENSMUST00000170849; ENSMUST00000068704; AK033222; AK082961; AK148800
17297459	2810402E24Rik	4.18	4.3	4.39	4.23	4.76	1.07	0.521248	-1.05	0.540732	1.38	0.11674	AK006567; AK012965
17399141	2810403A07Rik	8.34	7.99	7.95	8.22	8.12	-1.03	0.977388	1.17	0.863147	1.09	0.836455	AK083018; AK170490; AK173057; BC006621; NM_028814; ENSMUST00000029696
17537173	2810403D21Rik	3.16	3.2	3.1	3.17	3.23	-1.07	0.403719	-1.03	0.887782	1.02	0.855891	AK007586; AK012972; AK019485; AK039349; AK086455; AK155344; ENSMUST00000153212; ENSMUST00000131640; ENSMUST00000145250; ENSMUST00000152089; ENSMUST00000144421; ENSMUST00000123040; ENSMUST00000151166
17332375	2810404F17Rik	2.98	2.62	2.78	2.53	3.08	1.12	0.022372	-1.06	0.386569	1.37	0.079487	AK012982; ENSMUST00000156615
17500801	2810404M03Rik	2.75	2.81	2.93	2.75	2.73	1.08	0.116593	-1.04	0.574388	-1.06	0.391279	AK012985; NR_045497
17389638	2810405F15Rik	2.98	2.9	2.67	3.22	3.61	-1.17	0.966124	1.25	0.074325	1.63	0.141834	AK012992; NR_033447
17326905	2810407A14Rik	2.87	2.97	2.92	3.01	3.12	-1.03	0.904595	1.03	0.727671	1.11	0.259858	XR_105789; AK153724; ENSMUST00000069809; AK041784
17397801	2810407C02Rik	8.48	8.72	8.78	8.65	8.76	1.04	0.754316	-1.05	0.747001	1.03	0.526702	AK013022; AK032838; AK047958; AK146778; BC019970; BC038867; BC132453; BC138424; NM_001040396; ENSMUST00000107924; ENSMUST00000125815; AK017528
17265062	2810408A11Rik	6.32	6.57	6.81	6.45	6.61	1.18	0.002264	-1.09	0.401404	1.02	0.644991	AK015537; BC051546; BC055710; BC069874; NM_027419; ENSMUST00000100969; ENSMUST00000108621; ENSMUST00000018714; ENSMUST00000102580; ENSMUST00000144431; ENSMUST00000129234; ENSMUST00000137122; ENSMUST00000142121; ENSMUST00000128046
17223787	2810408I11Rik	4.81	4.58	4.51	4.32	4.4	-1.05	0.584189	-1.2	0.016716	-1.13	0.052915	AK013046; AK077742; NR_038009; ENSMUST00000150749; ENSMUST00000122813
17394478	2810408M09Rik	5.49	5.48	5.41	5.26	5.46	-1.05	0.799905	-1.16	0.861053	-1.02	0.963426	AK013049; AK077144; AK167662; BC085263; NM_001007581; ENSMUST00000039007
17273047	2810410L24Rik	4.11	4.09	4.1	4.04	4.11	1.01	0.706104	-1.03	0.921133	1.01	0.608315	AK013071; AK081626; NR_030682; ENSMUST00000155681; ENSMUST00000145437
17518636	2810417H13Rik	8.06	8.4	8.45	8.34	8.37	1.04	0.388312	-1.04	0.519093	-1.02	0.992026	AK011090; AY496943; BC021413; BC096393; NM_026515; ENSMUST00000045802; ENSMUST00000130308; ENSMUST00000153841; AK134432
17234643	2810425M01Rik	4.41	4.54	4.7	4.86	4.55	1.12	0.240884	1.26	0.215147	1.01	0.85835	AK013159
17510072	2810428I15Rik	7.26	7.17	6.96	6.79	6.9	-1.16	0.414145	-1.3	0.053026	-1.21	0.101882	AK010635; BC028495; ENSMUST00000135773; ENSMUST00000143598; ENSMUST00000133683; ENSMUST00000075175; ENSMUST00000136913; ENSMUST00000138196; ENSMUST00000132107; ENSMUST00000128620
17284866	2810429I04Rik	4.19	3.92	3.96	3.95	3.94	1.02	0.922283	1.02	0.93627	1.02	0.687709	AK031301; ENSMUST00000180836
17383347	2810430I11Rik	4.58	4.6	4.68	4.51	4.69	1.06	0.480559	-1.07	0.188634	1.06	0.755312	AK019269; AK035079; ENSMUST00000154246
17270297	2810433D01Rik	3.86	3.96	3.83	4.02	4.07	-1.1	0.05095	1.04	0.773391	1.07	0.362371	AK019272; NR_033474; ENSMUST00000154798; ENSMUST00000147541
17260747	2810442I21Rik	4.57	4.49	4.52	4.35	4.35	1.02	0.818752	-1.1	0.694679	-1.1	0.397742	AK013290; AK015657; AK163834; AK165613; BC037766; NR_015469; ENSMUST00000136053; ENSMUST00000139493; ENSMUST00000130392; ENSMUST00000142777; ENSMUST00000129735; ENSMUST00000123734; ENSMUST00000139271
17218722	2810442N19Rik	3.35	3.6	3.6	3.69	3.55	-1.01	0.243208	1.06	0.907148	-1.04	0.475592	AK013293; ENSMUST00000161583; ENSMUST00000160555
17463716	2810454H06Rik	4.18	4.44	4.38	4.4	4.39	-1.04	0.692565	-1.03	0.851068	-1.03	0.707201	AK028630; AK051179; AK080385; NR_029441
17513986	2810455O05Rik	3.85	4.08	3.61	4.3	4.1	-1.39	0.270308	1.16	0.776488	1.01	0.935799	AK013357; ENSMUST00000138442
17215029	2810459M11Rik	5.35	5.57	5.52	5.64	5.59	-1.03	0.271008	1.06	0.885297	1.02	0.343632	BC137675; BC144821; NM_001144992; NM_001144993; ENSMUST00000027429; ENSMUST00000165824
17334694	2810468N07Rik	4.82	5.27	5.3	5.34	5.1	1.02	0.656648	1.05	0.747136	-1.13	0.291886	AK079380; NR_045176; ENSMUST00000163493
17247933	2810471M01Rik	4.06	3.76	3.91	3.88	3.97	1.11	0.149041	1.08	0.204158	1.15	0.113338	AK013397; ENSMUST00000146554
17464503	2810474O19Rik	9.74	9.43	9.55	9.07	9.21	1.09	0.319425	-1.29	0.002237	-1.17	0.062756	AK013408; AK017376; AK020121; AK031526; AK031797; AK079405; BC139435; BC139436; NM_026054; ENSMUST00000130664; ENSMUST00000046689; ENSMUST00000137983; ENSMUST00000127680; ENSMUST00000100765
17533088	2900002K06Rik	4.43	4.15	4.14	4.31	3.92	-1.01	0.416186	1.11	0.796495	-1.18	0.218976	NR_033561; ENSMUST00000124018
17435455	2900005J15Rik	4.08	3.51	3.85	3.84	4.03	1.26	0.012729	1.26	0.014321	1.43	0.016566	AK013483; AK015504; BC094288; NR_027851; ENSMUST00000128569; ENSMUST00000171190
17540243	2900008C10Rik	6.47	6.81	6.97	6.8	6.93	1.11	0.854337	-1.01	0.591712	1.08	0.73643	AK013498; AK018034; AK018370; AK031282; AK053309; AK086385; AY161170; AY161171; AY161172; AY161173; BC058656; NM_029510; NM_175044; NM_175045; NM_001168321; NM_175046; NR_045434; ENSMUST00000115513; ENSMUST00000115512; ENSMUST00000065143; ENSMUST00000124033; ENSMUST00000043441; ENSMUST00000145872; ENSMUST00000123004; ENSMUST00000123295
17226486	2900009J06Rik	3.39	3.49	3.31	3.49	3.49	-1.13	0.403979	-1	0.325212	-1	0.943919	AK013506; NR_045298
17323110	2900011O08Rik	8.06	8.08	7.95	8.04	7.97	-1.09	0.167272	-1.03	0.654211	-1.08	0.124234	AK019307; AK035868; AK076136; BC022741; NM_144518; ENSMUST00000056521; ENSMUST00000118412; ENSMUST00000131608
17451345	2900026A02Rik	6.26	6.12	6.16	6.1	6.29	1.03	0.860342	-1.02	0.471553	1.13	0.608054	BC147338; BC147339; NM_172884; ENSMUST00000050125
17258785	2900041M22Rik	3.15	2.81	2.87	2.78	3.16	1.04	0.997511	-1.02	0.789702	1.27	0.363237	AK038849; AK038850; AK046435; ENSMUST00000155384
17273056	2900052L18Rik	5.9	5.73	5.69	5.54	5.63	-1.03	0.610665	-1.13	0.519439	-1.07	0.95644	ENSMUST00000139014
17516952	2900052N01Rik	3.92	3.47	3.61	3.64	3.67	1.1	0.356921	1.13	0.301602	1.15	0.177561	AK038437; AK049847; AK140089; BC054400
17247485	2900053O20Rik	3.39	3.35	3.38	3.41	3.51	1.02	0.829505	1.04	0.696771	1.12	0.414166	AK019730; ENSMUST00000148496
17350078	2900055J20Rik	4.44	4.25	4.42	4.49	4.53	1.13	0.233501	1.18	0.484022	1.22	0.617592	NR_045177; ENSMUST00000096572
17545430	2900056M20Rik	6.11	5.72	5.6	5.74	5.72	-1.09	0.961054	1.01	0.476104	1	0.759185	AK013706; NR_040269; NR_040270; ENSMUST00000141922; ENSMUST00000154085
17355479	2900057B20Rik	4.7	4.09	4.42	4.19	4.1	1.26	0.377033	1.08	0.310169	1.01	0.388646	AK013712; NR_045365
17226166	2900060B14Rik	6.06	6.54	6.51	6.48	6.37	-1.02	0.472119	-1.04	0.797987	-1.12	0.35665	AK019334; AK019335; AK019348; AK050598; AK083371; NR_027901; ENSMUST00000116892
17388350	2900072N19Rik	3.44	3.42	3.17	3.21	3.34	-1.19	0.668643	-1.16	0.799048	-1.05	0.371626	AK013769; ENSMUST00000123840
17479697	2900076A07Rik	5.84	5.08	5.2	5.35	5.38	1.09	0.256052	1.21	0.173099	1.23	0.153045	AK013794; NR_045299; ENSMUST00000181903; ENSMUST00000180385; ENSMUST00000181164; ENSMUST00000180879; ENSMUST00000181264; ENSMUST00000180705; ENSMUST00000180983; ENSMUST00000181492
17522637	2900079G21Rik	3.94	3.91	3.97	4.07	4.06	1.04	0.724628	1.12	0.924084	1.11	0.260148	AK013806; AK038201; AK047318; AK048592; NR_033433; NR_033431; NR_033432; NR_015468; ENSMUST00000149308; ENSMUST00000144424; ENSMUST00000139552; ENSMUST00000163302
17473756	2900092C05Rik	1.87	1.74	1.63	1.8	1.58	-1.08	0.333566	1.04	0.722625	-1.11	0.329922	BC087883; BC099547; ENSMUST00000032541
17212316	2900092D14Rik	3.22	2.86	2.83	3.02	2.88	-1.02	0.803067	1.11	0.75519	1.01	0.783967	AK013838; AK038597; AK163519; NR_027891
17424933	2900093L17Rik	3.24	3.33	3.25	3.21	3.35	-1.05	0.84606	-1.09	0.976351	1.01	0.990848	AK019369; NR_040666; ENSMUST00000134640
17547696	2900097C17Rik	5.2	4.94	4.92	4.79	4.89	-1.02	0.989607	-1.11	0.351026	-1.04	0.794387	BC127229; BC002306
17393539	2900097C17Rik	6.49	6.73	6.86	6.51	6.64	1.09	0.586125	-1.16	0.789812	-1.06	0.679783	AK007344; AK077867; NR_024329
17547694	2900097C17Rik	6.47	6.42	6.55	6.29	6.62	1.09	0.6993	-1.09	0.469214	1.15	0.595211	BC127229
17531480	3000002C10Rik	7.18	7.05	7.34	6.79	6.76	1.22	0.208755	-1.2	0.347473	-1.22	0.354295	BC061210; AK013857; AK082178; NR_033215; ENSMUST00000144161; ENSMUST00000125451; ENSMUST00000133495
17538947	3010001F23Rik	4.71	4.66	4.59	4.61	4.64	-1.05	0.48737	-1.04	0.608156	-1.02	0.763738	AK031183; ENSMUST00000148651; ENSMUST00000137460
17428223	3010003L10Rik	5.06	5.09	4.9	4.97	5.01	-1.14	0.855867	-1.09	0.568918	-1.06	0.686091	AK019375; ENSMUST00000124754; ENSMUST00000141893
17464480	3010003L21Rik	6.41	6.63	6.97	6.51	6.58	1.27	0.575431	-1.09	0.085559	-1.04	0.156017	XR_105066; AK076146; BC106181; ENSMUST00000154673; ENSMUST00000047953
17249140	3010026O09Rik	7.53	7.77	7.77	7.73	7.56	-1	0.716973	-1.03	0.40538	-1.16	0.303135	AK013536; BC028428; NM_026543; ENSMUST00000143480; ENSMUST00000020647; ENSMUST00000123164
17512765	3010033K07Rik	3.29	3.33	3.35	3.32	3.29	1.01	0.247325	-1.01	0.861718	-1.03	0.929406	AK080070; NR_077224
17429854	3100002H09Rik	3.36	3.37	3.48	3.38	3.38	1.08	0.867248	1.01	0.305907	1.01	0.395716	XR_168415; ENSMUST00000053604; AK013916
17496036	3100003L05Rik	3.74	3.17	3.57	3.28	3.63	1.33	0.568271	1.08	0.901961	1.38	0.251571	AK013926; NR_045907; ENSMUST00000130240
17426631	3110001D03Rik	8.36	8.08	7.9	7.96	8.16	-1.13	0.663674	-1.09	0.22264	1.06	0.523743	AK003640; AK006432; BC022621; NM_025849; ENSMUST00000030103
17348467	3110002H16Rik	7.44	7.65	7.59	7.75	7.58	-1.04	0.34705	1.07	0.237943	-1.05	0.861542	BC044861; AK010309; AK013979; AK144623; AK154240; AK159691; BC021846; NM_029623; ENSMUST00000025276; ENSMUST00000126523; ENSMUST00000155431; ENSMUST00000127123; ENSMUST00000134046; ENSMUST00000138866; ENSMUST00000139151; ENSMUST00000153233; ENSMUST00000134756
17261822	3110004A20Rik	2.96	2.83	2.71	2.88	2.87	-1.09	0.930162	1.03	0.157009	1.03	0.155518	AK019415; ENSMUST00000123904
17216659	3110009E18Rik	4.85	4.87	4.86	4.65	4.71	-1.01	0.571381	-1.16	0.195707	-1.12	0.204722	BC028767; NM_028439; NM_001172074; ENSMUST00000027637; ENSMUST00000112644; ENSMUST00000056038; ENSMUST00000153037; ENSMUST00000128578
17283972	3110009F21Rik	4.79	4.37	4.43	4.44	4.61	1.05	0.827358	1.05	0.846844	1.18	0.529087	AK014028; AK014095; NR_045466
17548618	3110009M11Rik	3.44	3.15	3.21	3.47	3.21	1.04	0.462602	1.25	0.734363	1.05	0.680383	XR_105176; AK014034
17296134	3110015C05Rik	4.05	3.99	4.03	3.86	4.08	1.03	0.608842	-1.09	0.679669	1.06	0.460949	AK014052
17278509	3110018I06Rik	3.66	3.65	3.64	3.71	3.58	-1.01	0.884408	1.04	0.562052	-1.05	0.508416	XR_141670; ENSMUST00000082269; AK014062
17462288	3110021A11Rik	5.98	5.91	5.98	6.03	5.99	1.05	0.558832	1.09	0.205215	1.06	0.172621	NR_030776; ENSMUST00000062454
17416743	3110021N24Rik	3.72	3.73	3.74	3.7	3.66	1.01	0.977414	-1.02	0.57698	-1.05	0.412497	NM_001254730; AK014069; ENSMUST00000178992
17211023	3110035E14Rik	4.14	3.96	3.99	3.78	3.97	1.02	0.811616	-1.13	0.737641	1.01	0.550329	AK043576; BC066997; NM_178399; ENSMUST00000088666
17516397	3110039I08Rik	3.98	3.5	3.74	3.75	3.64	1.18	0.097722	1.19	0.337808	1.1	0.933731	AK014147; NR_040725
17492838	3110040N11Rik	7	7.02	7.04	6.87	6.99	1.01	0.376471	-1.11	0.05221	-1.02	0.119992	AK014163; BC027500; NM_026077; ENSMUST00000026092; ENSMUST00000142557; ENSMUST00000141075; ENSMUST00000154937; ENSMUST00000152620
17263835	3110043A19Rik	4.38	4.56	4.3	4.44	4.35	-1.2	0.500753	-1.09	0.948179	-1.16	0.524457	XR_141098; ENSMUST00000137010; AK014168
17423923	3110043O21Rik	5.95	6.3	6.38	6.36	6.44	1.05	0.512472	1.04	0.15621	1.1	0.288558	AK014175; BC026738; BC076612; NM_001081343; ENSMUST00000084724; ENSMUST00000108127; ENSMUST00000108126; ENSMUST00000142628; ENSMUST00000156472; ENSMUST00000130538; ENSMUST00000149138
17219156	3110045C21Rik	3.56	3.47	3.49	3.22	3.56	1.02	0.269462	-1.19	0.304093	1.06	0.466021	AK014032; AK014177; NR_040438; ENSMUST00000180638
17311286	3110047M12Rik	7.61	7.6	7.7	7.48	7.7	1.07	0.29254	-1.09	0.218378	1.07	0.3267	AK014186; AK040881; AK052714; AK158703; AF324899; AF333985; BC003927; BC089183; BC098491; NM_001130163; NM_001130164; NM_001130165; NM_001130166; NM_130885; ENSMUST00000110297; ENSMUST00000170127; ENSMUST00000090096; ENSMUST00000179393; ENSMUST00000090095; ENSMUST00000022918; ENSMUST00000166917
17437585	3110047P20Rik	3.85	3.64	3.67	4.01	3.82	1.02	0.802558	1.29	0.015855	1.13	0.421979	NM_177006; ENSMUST00000160066; ENSMUST00000162166; ENSMUST00000159584; AK033855; AK034089
17333955	3110052M02Rik	5.46	5.2	5.25	5.28	5.02	1.03	0.74361	1.05	0.886154	-1.13	0.492658	BC064464; AK014206; AK084271; AK155999; AK161479; NM_001166497
17280179	3110053B16Rik	4.04	4.92	4.85	4.7	4.6	-1.05	0.603617	-1.17	0.126891	-1.25	0.075185	XR_105479; AK014209; AK148766; ENSMUST00000145605; ENSMUST00000140360; ENSMUST00000143905; ENSMUST00000127917
17281767	3110056K07Rik	4.34	4.78	4.67	4.59	4.65	-1.08	0.827005	-1.14	0.049179	-1.09	0.241305	AK014224; AK015004; AK077771; NR_045055; NR_045056; ENSMUST00000127129; ENSMUST00000136690; AK157230
17397297	3110057O12Rik	4.12	4.22	3.86	4.4	4.04	-1.28	0.29428	1.13	0.25565	-1.13	0.026985	BC051081; BC011312; BC092533; BC145212; ENSMUST00000159774; ENSMUST00000159227; ENSMUST00000161111; ENSMUST00000159421; ENSMUST00000159057; ENSMUST00000108078; ENSMUST00000108077; AK163334
17465740	3110062M04Rik	5.19	5.19	5.29	5.28	5.3	1.07	0.169335	1.06	0.59788	1.08	0.422383	AK019439; AK083365; BC029235; NM_199145; NM_001135611; ENSMUST00000055097; ENSMUST00000115007; ENSMUST00000115006; ENSMUST00000118559; ENSMUST00000140458
17296528	3110070M22Rik	5.2	5.17	5.13	5.18	5.17	-1.03	0.604592	1.01	0.768271	1	0.977213	NR_027974; ENSMUST00000099148
17215291	3110079O15Rik	5.58	5.62	5.6	5.18	5.61	-1.01	0.195576	-1.35	0.181663	-1	0.591557	BC115669; BC115670; ENSMUST00000027476
17454408	3110082I17Rik	8.59	8.28	8.32	8.07	8.24	1.02	0.404595	-1.16	0.596899	-1.03	0.423199	BC058580; NM_028469; ENSMUST00000066052
17446639	3110082J24Rik	5.02	4.78	4.86	4.83	4.86	1.06	0.774189	1.03	0.984131	1.06	0.352162	ENSMUST00000127749
17300947	3110083C13Rik	5.66	5.73	5.58	5.74	5.92	-1.11	0.893985	1.01	0.953812	1.14	0.615999	AK014273
17389596	3110099E03Rik	2.47	2.61	2.5	2.67	2.64	-1.08	0.20952	1.04	0.448454	1.02	0.803887	AK019444; AK085300; ENSMUST00000134580; ENSMUST00000143695; ENSMUST00000125147
17282966	3200001D21Rik	3.83	3.62	3.64	3.63	3.64	1.01	0.837902	1.01	0.460367	1.01	0.773699	AK014278
17349956	3222401L13Rik	5.66	5.33	5.34	5.63	5.76	1.01	0.653622	1.24	0.165773	1.35	0.292794	AK028276; AK045900; AK086343; AK149307; ENSMUST00000097608
17394024	3230401D17Rik	5.1	5.47	5.35	5.56	5.4	-1.09	0.165847	1.06	0.593731	-1.05	0.182217	ENSMUST00000046908; ENSMUST00000139142; ENSMUST00000127038; ENSMUST00000123659
17249700	3230401D17Rik	7.78	8.21	8.12	7.9	7.97	-1.07	0.639296	-1.24	0.711685	-1.19	0.416571	AK006969; AK009708; AK014323; AK088622; AK153499; BC005579; NM_025699; ENSMUST00000046908; ENSMUST00000144172
17277863	3300002A11Rik	4.27	4.02	4.29	4.19	4.26	1.2	0.088202	1.13	0.840037	1.18	0.132005	XR_141142; ENSMUST00000126476; ENSMUST00000046994; AK014365
17392652	3300002I08Rik	4.43	4.15	4.43	4.18	4.36	1.22	0.398801	1.02	0.657327	1.16	0.126619	AK014369; BC132262; BC132264; NM_027017; ENSMUST00000051153; ENSMUST00000124945; ENSMUST00000152036
17332778	3300005D01Rik	4.1	3.68	3.76	3.89	3.94	1.06	0.610199	1.16	0.263516	1.2	0.807475	AK077272; NR_045079; NR_045080; NR_045081; ENSMUST00000180902; ENSMUST00000181484
17304901	3425401B19Rik	4.51	4.45	4.54	3.95	4.33	1.07	0.907215	-1.41	0.518728	-1.08	0.8115	NM_001195097; ENSMUST00000096038
17305910	3632451O06Rik	4.97	5.77	5.86	6.04	6.23	1.06	0.304471	1.21	0.019339	1.37	0.010689	AK014563; AK028180; AK032093; AK087604; BC023359; ENSMUST00000036972; ENSMUST00000118129
17544595	3632454L22Rik	3.38	3.28	3.25	3.32	3.53	-1.02	0.334582	1.03	0.983369	1.19	0.103623	AK028332; AK038525; NR_040281; NR_040282; NR_040283; ENSMUST00000155136; ENSMUST00000153610; ENSMUST00000142907
17534877	3830403N18Rik	1.98	2.05	2.12	1.94	2.2	1.04	0.639902	-1.08	0.255803	1.1	0.743278	AK014416; NM_027510; ENSMUST00000033458
17297161	3830406C13Rik	5.81	5.83	5.95	5.7	5.28	1.09	0.56089	-1.09	0.721822	-1.46	0.099864	AK076182; AK078647; AK089971; BC027421; BC057656; BC094456; NM_146051; NM_178141; ENSMUST00000163392; ENSMUST00000112669
17289675	3830408C21Rik	4.02	3.93	3.99	3.95	4.02	1.04	0.646408	1.01	0.968355	1.06	0.067516	AK014423; AK043130; AK138173; ENSMUST00000095459; AK052571
17535164	3830417A13Rik	3.48	3.58	3.54	3.55	4.04	-1.03	0.607947	-1.02	0.390967	1.38	0.19939	AK014439; BC068255; NM_027512; ENSMUST00000033522; ENSMUST00000151996
17216640	3830432H09Rik	2.71	2.39	2.59	2.71	2.61	1.15	0.650554	1.25	0.075033	1.16	0.282777	AK084486
17507368	3930402G23Rik	4.5	4.44	4.17	4.43	4.45	-1.21	0.363439	-1	0.881953	1.01	0.888114	NR_030715; ENSMUST00000040608
17363757	4430402I18Rik	3.88	3.82	3.79	3.76	3.85	-1.02	0.415153	-1.04	0.346432	1.02	0.354258	AK014471; BC147044; BC147045; BC171985; BC171986; NM_198651; ENSMUST00000175647; ENSMUST00000025872; ENSMUST00000162110; ENSMUST00000159655; ENSMUST00000160542; ENSMUST00000164777; ENSMUST00000161813
17373538	4631405J19Rik	3.28	3.28	3.11	3.27	3.23	-1.13	0.921941	-1.01	0.502999	-1.03	0.578689	XR_168392; AK028444; BC100298; ENSMUST00000136401; ENSMUST00000142330; ENSMUST00000145926; ENSMUST00000099699; ENSMUST00000111270
17231272	4631405K08Rik	3.52	2.79	2.93	3.04	2.99	1.1	0.711798	1.19	0.3201	1.15	0.277147	AK014513; NR_029592; ENSMUST00000083599; ENSMUST00000180420
17548551	4631423B10Rik	3.92	3.98	3.76	3.86	3.97	-1.16	0.109734	-1.09	0.375085	-1.01	0.911999	AK076253
17407133	4632404H12Rik	5.36	5.36	5.16	5.17	5.23	-1.15	0.298026	-1.14	0.425116	-1.09	0.158232	AK035453; AK040741; AK040882; AK047674; AK048101; AK084338; AK164170; AK169469; BC063049; BC106127; ENSMUST00000038450
17435657	4632411P08Rik	4.16	4.16	4.17	4.33	4.36	1.01	0.424438	1.13	0.623979	1.15	0.537813	AK019492; ENSMUST00000181005
17396251	4632415L05Rik	6.18	5.97	6.09	6.18	6.26	1.08	0.996827	1.15	0.683388	1.22	0.108926	AK014580; BC023403; ENSMUST00000059704
17254618	4632419I22Rik	5.51	5.74	5.58	5.69	5.68	-1.12	0.265657	-1.03	0.779351	-1.04	0.632453	AK052488; AK078546; AK084670; AK132401; BC067002; ENSMUST00000128960; ENSMUST00000143819
17493351	4632427E13Rik	7.75	7.89	7.61	7.6	7.65	-1.21	0.702096	-1.22	0.342589	-1.19	0.308805	AK014157; AK018467; AK019505; AK051992; AK084084; AK084903; ENSMUST00000147198; ENSMUST00000098305
17324619	4632428C04Rik	5.44	5.04	5.29	5.26	5.26	1.19	0.515413	1.16	0.542384	1.17	0.860705	AK085759; NR_033631; ENSMUST00000181485
17233646	4632428N05Rik	4.9	4.8	4.8	4.93	4.88	1	0.508494	1.1	0.193747	1.06	0.365512	AK162635; AK171045; BC003967; EF426799; JN602184; NM_028732; NM_001159572; ENSMUST00000020301; ENSMUST00000105460; ENSMUST00000164027; ENSMUST00000169621; ENSMUST00000169139; ENSMUST00000170507; ENSMUST00000105459
17473455	4632433K11Rik	4.28	4.04	4.3	4.2	4.18	1.19	0.025299	1.12	0.121862	1.1	0.220962	BC147185; ENSMUST00000076791
17493358	4632434I11Rik	7.97	8.36	8.34	8.13	8.51	-1.01	0.737664	-1.17	0.521666	1.11	0.82509	BC066148; DQ400346; NM_001080995; ENSMUST00000032877
17453773	4731417B20Rik	2.97	2.75	2.61	2.83	2.85	-1.1	0.216854	1.06	0.411969	1.07	0.828343	XR_142150; AK014627; ENSMUST00000053319
17399408	4731419I09Rik	5.81	5.55	5.63	5.37	5.72	1.06	0.358789	-1.14	0.957914	1.13	0.522998	XR_168818; AK132440; ENSMUST00000180791
17265721	4732414G09Rik	4.15	3.97	4.3	4.03	4.59	1.26	0.567514	1.04	0.656165	1.54	0.150573	AK076313; ENSMUST00000180695; ENSMUST00000156243
17506546	4732415M23Rik	4.28	4.83	5.05	4.96	4.88	1.17	0.275286	1.1	0.218734	1.04	0.777769	AK049895; AK053679; BC059919; NM_177279; ENSMUST00000060133
17464473	4732416N19Rik	5.41	6.2	5.91	5.82	5.78	-1.22	0.124186	-1.31	0.016166	-1.34	0.01771	AK005757; AK028613; AK033816; AK086496
17417985	4732418A04Rik	4.27	4.35	3.99	4	3.95	-1.28	0.077646	-1.27	0.162341	-1.31	0.079882	AK028616; ENSMUST00000152384
17513982	4732419C18Rik	4.62	4.36	4.38	4.52	4.29	1.01	0.569878	1.12	0.572796	-1.06	0.870942	AK076318
17221117	4732440D04Rik	6.94	7.03	6.92	7.27	6.98	-1.08	0.974375	1.19	0.227802	-1.03	0.682048	ENSMUST00000097832; AK137762
17221114	4732440D04Rik	4.47	4.59	4.56	4.37	4.55	-1.02	0.63967	-1.16	0.562736	-1.03	0.908858	AK161112; ENSMUST00000159618; AK137762
17259443	4732444A12Rik	4.34	4.52	4.62	4.48	4.79	1.07	0.772206	-1.03	0.783535	1.2	0.377079	AK028718; AK144387; ENSMUST00000151998
17386451	4732447D17Rik	4.22	4.16	4.22	4.27	4.32	1.05	0.927428	1.08	0.705567	1.12	0.829745	AK076344; AK079277; ENSMUST00000132792
17321895	4732456N10Rik	4.39	3.88	4.09	4.2	3.96	1.16	0.273902	1.25	0.588327	1.06	0.283734	AK028791; BC118024; NM_177717; ENSMUST00000023714
17236747	4732465J04Rik	3.16	3.07	3.06	3.07	3.25	-1.01	0.927707	-1	0.652762	1.13	0.455855	AK165804; AK169506
17475303	4732471J01Rik	4.79	4.84	4.65	4.65	4.43	-1.14	0.894126	-1.14	0.496551	-1.32	0.543128	AK043644; AK076372; AK161422; NR_015569; NR_073027
17475295	4732471J01Rik	5.61	5.29	5.53	5.31	5.31	1.18	0.063259	1.01	0.603915	1.01	0.431951	NR_073028; ENSMUST00000066316
17271578	4732490B19Rik	4.87	4.49	4.6	4.73	4.56	1.08	0.647505	1.18	0.523972	1.05	0.327926	AK029086; AK087520; NR_040276; ENSMUST00000130373
17333264	4732491K20Rik	5.23	4.98	5.03	5.24	5.02	1.03	0.894062	1.2	0.113927	1.03	0.578412	AK029100; NR_045290; ENSMUST00000181774
17248355	4831410D14	3.9	3.74	3.72	3.69	3.67	-1.02	0.853274	-1.04	0.331627	-1.05	0.17415	AK029182; ENSMUST00000131851
17511615	4831440D22Rik	2.56	2.66	2.54	2.68	2.63	-1.09	0.96806	1.02	0.623843	-1.02	0.607679	AK028531
17435493	4831440E17Rik	4.07	4.38	4.2	4.41	4.22	-1.13	0.364094	1.03	0.672488	-1.12	0.395495	AK029244; AK087767; AK149295; AK149324; AK163107; NR_030700; ENSMUST00000181942
17350378	4833403I15Rik	3.2	3.03	3.04	2.99	2.95	1.01	0.882052	-1.02	0.714321	-1.05	0.360148	BC113158; NM_029008; ENSMUST00000025358
17498947	4833411C07Rik	3.98	4.08	3.81	3.98	3.99	-1.2	0.103311	-1.07	0.62954	-1.06	0.381509	AK014677; AK050245; BC052524; NR_102285
17492031	4833412C05Rik	4.66	4.65	4.61	4.71	5.13	-1.03	0.620981	1.04	0.231579	1.39	0.033315	AK014683; NR_045954; ENSMUST00000181235
17335874	4833413E03Rik	4.31	4.07	4.01	4.15	3.96	-1.04	0.518257	1.05	0.62561	-1.08	0.911878	AK019514; ENSMUST00000162059; ENSMUST00000160270; ENSMUST00000013706
17255476	4833417C18Rik	5.88	5.43	5.46	5.38	5.06	1.02	0.874967	-1.04	0.381141	-1.3	0.243807	AK014714; AK133925; NR_045187; ENSMUST00000146868
17347913	4833418N02Rik	3.67	3.16	3.5	3.43	3.96	1.27	0.049323	1.21	0.209431	1.74	0.027253	AK014719; AK028291; AK031641; AK082147; NR_015506; ENSMUST00000137539; ENSMUST00000146560; ENSMUST00000160917; ENSMUST00000161759
17348121	4833419F23Rik	3.21	3.24	3.22	3.44	3.1	-1.01	0.606767	1.15	0.201594	-1.1	0.392956	AK014726; NR_040328
17290139	4833420G17Rik	7.03	7.06	7.04	6.92	6.93	-1.01	0.452513	-1.1	0.340292	-1.1	0.109562	BC028328; AK008588; AK014735; BC021327; BC030738; NM_026127; NM_001113550; ENSMUST00000026519; AK160863
17294797	4833422C13Rik	4.8	4.73	4.7	4.74	4.76	-1.02	0.60347	1.01	0.975116	1.02	0.473543	AK048302; AK161222; AK162854; NR_015501; NR_028313; NR_028314; ENSMUST00000160385; ENSMUST00000161491
17320879	4833422M21Rik	4.04	3.85	4.31	4.02	4.04	1.38	0.583667	1.13	0.362388	1.14	0.183274	AK014752; AK016691; AK084200
17387593	4833423E24Rik	2.49	2.54	2.59	2.57	2.69	1.03	0.682191	1.02	0.346376	1.1	0.627206	AK076485; BC120879; NM_001081664; ENSMUST00000099923
17324436	4833423F13Rik	3.84	3.84	3.58	4.16	3.89	-1.2	0.070876	1.25	0.053839	1.03	0.445579	AK014756
17402099	4833424O15Rik	3.64	3.88	3.87	4	4.16	-1	0.528315	1.09	0.432256	1.22	0.264382	AK014763; AK032034; AK043629; AK076176; AK082692; AY512657; BC031879; NM_029425; ENSMUST00000106473; ENSMUST00000039564
17337224	4833427F10Rik	4.28	3.85	4.06	3.77	3.57	1.16	0.059045	-1.06	0.95213	-1.21	0.24758	AK014779; NR_045459; ENSMUST00000172874
17526968	4833427G06Rik	2.3	2.54	2.38	2.37	2.47	-1.12	0.793674	-1.12	0.573038	-1.05	0.510607	AK014780; BC048587; ENSMUST00000170947; AK132837
17526506	4833428L15Rik	4.18	4.4	4.27	4.08	4.34	-1.1	0.761511	-1.25	0.152888	-1.05	0.974488	AK014786; NR_040732; ENSMUST00000181230
17365343	4833438C02Rik	4.93	4.92	5.12	5.03	5.05	1.15	0.043779	1.08	0.245344	1.1	0.297863	AK029443; AK156394
17292698	4833439L19Rik	9.07	9.06	9.04	8.99	9.08	-1.01	0.594332	-1.05	0.831609	1.01	0.761993	AK004845; AK014792; AK016176; AK028697; AK145025; AK159945; AK167616; AK169399; BC033445; BC039775; BC043040; BC054417; NM_001252645; NM_133797; NM_001252646; NM_001252647; NM_001252648; ENSMUST00000026989; ENSMUST00000153065; ENSMUST00000153708; ENSMUST00000143144; ENSMUST00000147318; ENSMUST00000132136
17521856	4833445I07Rik	4.49	4.87	4.79	4.97	4.97	-1.06	0.783007	1.07	0.10584	1.07	0.23139	AK076537; NR_029947; ENSMUST00000083645
17521854	4833445I07Rik	4.67	4.62	4.55	4.6	4.8	-1.05	0.528745	-1.02	0.49456	1.13	0.68361	AK076537; NR_029577
17343538	4921501E09Rik	1.99	2.02	2.27	2.08	2.08	1.19	0.189038	1.04	0.800253	1.05	0.91081	BC150955; NM_001009544; ENSMUST00000024121
17445746	4921504A21Rik	2.48	2.65	2.5	2.57	2.75	-1.11	0.435464	-1.06	0.503355	1.07	0.549929	AK014806; AK046351; NR_102341; NR_102342
17382059	4921504E06Rik	2.56	2.45	2.49	2.45	2.4	1.03	0.975775	1	0.978378	-1.04	0.302531	AK014944; BC132142; BC137968; NM_027600; ENSMUST00000062060; ENSMUST00000131199
17279011	4921507G05Rik	3.91	3.62	3.64	3.53	3.8	1.01	0.98003	-1.07	0.535985	1.13	0.450614	AK014831; AK015341
17373596	4921507L20Rik	3.05	3.28	3.09	3.37	3.36	-1.14	0.842888	1.06	0.05929	1.06	0.169896	NR_045827; ENSMUST00000136886; ENSMUST00000028621
17466729	4921507P07Rik	5.68	5.85	5.55	5.7	5.68	-1.23	0.20558	-1.1	0.81605	-1.13	0.441905	AK161510; BC055110; NM_027564; ENSMUST00000031852
17262958	4921508A21Rik	3.01	2.76	2.75	2.82	3.01	-1.01	0.620118	1.04	0.979062	1.19	0.170686	AK014841; ENSMUST00000157010
17376583	4921508D12Rik	3.14	3.19	3.09	3.04	2.99	-1.07	0.059136	-1.11	0.087615	-1.15	0.620502	NR_045802; ENSMUST00000124095
17280721	4921508M14Rik	3.2	3.17	3.46	3.17	3.34	1.23	0.557797	1	0.866241	1.12	0.6014	ENSMUST00000061679; AK014845
17529092	4921509A06Rik	3.77	3.87	3.95	3.96	3.99	1.06	0.978667	1.07	0.860134	1.09	0.550433	AK014847; ENSMUST00000171278
17392787	4921509C19Rik	5.1	4.35	4.35	4.37	4.08	1	0.297143	1.02	0.309725	-1.2	0.098727	BC119071; BC119073; NM_001097977; NM_198655; ENSMUST00000109890; ENSMUST00000139910; ENSMUST00000109888; ENSMUST00000178211; ENSMUST00000080132
17377540	4921509C19Rik	5.22	4.32	4.44	4.3	4.12	1.09	0.692651	-1.01	0.358119	-1.14	0.283248	BC119071; BC119073; NM_001097977; NM_198655; ENSMUST00000109890; ENSMUST00000139910; ENSMUST00000109888; ENSMUST00000178211; ENSMUST00000080132
17392821	4921509C19Rik	3.05	3.64	2.67	3.1	3.22	-1.96	0.138133	-1.46	0.378818	-1.34	0.336901	NM_198655; ENSMUST00000080132
17296304	4921509O07Rik	3.3	3.22	3.17	3.1	3.28	-1.03	0.856987	-1.09	0.698074	1.04	0.748943	NR_045501
17398368	4921511C10Rik	4.01	3.75	3.74	3.85	3.88	-1	0.49569	1.08	0.948335	1.1	0.785815	AK014864; NR_045502
17537527	4921511C20Rik	2.59	2.63	2.58	2.47	2.34	-1.04	0.797659	-1.12	0.116591	-1.23	0.038392	NR_003646; ENSMUST00000051530
17434480	4921511H03Rik	1.86	1.93	1.76	1.86	2.03	-1.13	0.928283	-1.05	0.548271	1.07	0.684233	AK014870; ENSMUST00000160634; ENSMUST00000159546; AK133311
17279993	4921511I17Rik	3.78	3.91	4.01	4.29	4.17	1.07	0.572556	1.3	0.047572	1.19	0.253152	AK014875; NR_045829
17471245	4921513H07Rik	3.12	2.8	2.96	2.94	2.94	1.12	0.62945	1.11	0.852323	1.11	0.915465	AK014881; BC049716
17237687	4921513I03Rik	3.56	3.48	3.54	3.74	3.53	1.05	0.32219	1.2	0.67807	1.04	0.54176	AK076916; NR_038000; NR_038003; ENSMUST00000056994
17420981	4921514A10Rik	6.13	6.19	6.32	6.21	6.06	1.09	0.390717	1.01	0.845921	-1.09	0.636806	AK132662; ENSMUST00000181450
17316136	4921515E04Rik	2.05	2.2	2.03	2.31	2.13	-1.12	0.135758	1.08	0.460998	-1.05	0.185698	AK014898; AK132982; NR_045711
17293250	4921517D22Rik	4.04	3.62	3.62	3.95	3.85	1	0.739227	1.25	0.173271	1.17	0.443192	BC147600; BC147624; NM_183290; ENSMUST00000061597
17314824	4921518J05Rik	4.69	4.61	4.75	4.76	4.66	1.1	0.641144	1.11	0.364663	1.03	0.867494	AK014921; ENSMUST00000159738
17281342	4921518K17Rik	3.84	3.32	3.31	3.38	3.27	-1.01	0.534244	1.04	0.901018	-1.04	0.283614	AK019540; ENSMUST00000143949
17264087	4921522H14Rik	3.71	2.67	2.67	2.67	2.67	1	0.615983	-1	0.647471	1	0.264476	AK019541; ENSMUST00000138105
17498887	4921522P10Rik	4.28	4.16	4.22	4.17	3.99	1.05	0.472002	1.01	0.946869	-1.13	0.239235	AK007249; ENSMUST00000048606
17511359	4921524J17Rik	7.79	7.96	8.1	7.77	7.81	1.1	0.20296	-1.14	0.335002	-1.11	0.249027	BC027027; AK007050; BC040087; BC050139; NM_025722; NR_033144; ENSMUST00000047749
17348226	4921524L21Rik	2.54	2.49	2.65	2.84	2.67	1.11	0.328936	1.27	0.277304	1.13	0.448394	BC049627; NM_027598; ENSMUST00000044829; AK161257
17309264	4921525B02Rik	3.9	3.53	3.48	3.53	3.49	-1.04	0.254994	-1	0.266147	-1.03	0.190307	AK014964; AK029783; NR_045148; ENSMUST00000160117
17287372	4921525O09Rik	4.06	4.18	4.05	4.18	3.88	-1.09	0.808799	1	0.927047	-1.23	0.24252	AK014969; AK079705; NR_045061
17531856	4921528I07Rik	2.76	2.57	2.28	2.58	2.62	-1.23	0.119879	1	0.92189	1.03	0.83018	AK014978; ENSMUST00000072612
17382709	4921530D09Rik	3.51	3.9	3.81	3.87	4.03	-1.07	0.419242	-1.02	0.272282	1.1	0.155038	AK014983; NM_029859; ENSMUST00000028309; ENSMUST00000129520
17381903	4921530L18Rik	5.02	5.32	5.54	5.52	5.17	1.17	0.841784	1.15	0.909517	-1.11	0.192654	AK014986; AK036096; AK050585; NR_038162; ENSMUST00000152524
17302347	4921530L21Rik	2.12	2.15	2.23	2.14	2.29	1.06	0.444185	-1.01	0.540135	1.1	0.284818	EU477368; BC049573; NM_025733; ENSMUST00000045892
17380662	4921531C22Rik	5.66	6.17	6.14	6.02	6.23	-1.02	0.798619	-1.11	0.284264	1.04	0.493505	AK014955; AK030577; NR_033782; ENSMUST00000150145; ENSMUST00000153188
17355783	4921531P14Rik	5.04	4.91	4.98	4.82	4.57	1.05	0.494591	-1.06	0.720092	-1.26	0.178012	AK007141; AK014992; NR_045361
17352907	4921533I20Rik	2.96	3.11	2.98	2.79	3	-1.1	0.506723	-1.24	0.230331	-1.08	0.326372	AK076609; NR_033607
17520607	4921534H16Rik	3.54	3.69	3.51	3.38	3.61	-1.13	0.391002	-1.24	0.073293	-1.06	0.879037	AK014999; AK017061; ENSMUST00000162911; ENSMUST00000162370
17259896	4921536K21Rik	3.84	3.76	3.84	3.86	3.8	1.06	0.414268	1.07	0.149256	1.03	0.234804	AK006513; AK049235; AK081396; BC048445; NM_026150; ENSMUST00000020712; AK162162
17427709	4921539E11Rik	2.35	2.32	2.39	2.31	2.36	1.05	0.587084	-1	0.451616	1.03	0.29437	BC107404; BC107405; NM_001163494; NM_027612; ENSMUST00000030245; ENSMUST00000097944; ENSMUST00000168664; AK161421
17529449	4922501C03Rik	6.66	6.51	6.48	6.31	6.5	-1.02	0.428452	-1.15	0.005792	-1.01	0.68876	BC064713; BC150998; BC151006; BC151104; NM_199316; ENSMUST00000093802; ENSMUST00000144137
17403806	4922501L14Rik	3.56	3.39	3.42	3.86	3.46	1.02	0.969763	1.38	0.013014	1.05	0.90079	AK030294; ENSMUST00000098496
17403790	4922501L14Rik	4	3.6	3.44	3.77	3.85	-1.12	0.676166	1.12	0.991807	1.19	0.222896	BC138236; BC145840; NM_175176; ENSMUST00000172865; ENSMUST00000051862
17512772	4922502B01Rik	4.51	4.4	4.46	4.5	4.3	1.04	0.78641	1.07	0.388746	-1.07	0.98694	AK015021; ENSMUST00000079189
17512776	4922502B01Rik	6.9	6.67	6.87	6.66	6.51	1.15	0.662492	-1.01	0.415821	-1.12	0.554597	ENSMUST00000079189; AK170003; NR_002928
17512768	4922502B01Rik	3.03	3.07	3.08	3.08	3.12	1.01	0.50173	1.01	0.512387	1.04	0.408979	AK013705; ENSMUST00000067018
17471510	4922502D21Rik	4.5	4.15	4.28	4.2	4.19	1.09	0.619265	1.04	0.962086	1.03	0.420437	BC089479; GU553093; NM_199034; ENSMUST00000051283
17295792	4922502H24Rik	3.4	3.29	3.47	3.43	3.4	1.14	0.065231	1.11	0.508937	1.08	0.106236	AK019555; NR_046187
17472308	4922502N22Rik	2.73	2.87	3.05	2.96	2.94	1.13	0.266748	1.06	0.405477	1.05	0.576682	AK015023; AK132719; NR_045149
17230636	4922505E12Rik	4.7	4.62	4.71	4.71	4.69	1.06	0.291598	1.07	0.158022	1.05	0.602159	BC150917; NM_001033547; ENSMUST00000060041
17239879	4930401C15Rik	3.84	3.82	3.84	4.01	3.76	1.01	0.88095	1.14	0.08753	-1.05	0.316453	AK015032; NR_045349
17451731	4930401G09Rik	2.63	2.42	2.52	2.39	2.59	1.07	0.615274	-1.02	0.911384	1.12	0.242328	AK015035; ENSMUST00000139500
17265554	4930401O10Rik	4.04	3.83	3.99	3.96	3.96	1.11	0.965575	1.1	0.838723	1.1	0.527722	AK015039; NR_045942; ENSMUST00000128489
17291613	4930401O12Rik	3.4	3.1	3	3.22	3.28	-1.07	0.675233	1.08	0.568586	1.13	0.504865	AK015040; NR_045957; ENSMUST00000153175
17384477	4930402F06Rik	2.22	2.16	2.14	2.27	2.3	-1.02	0.798102	1.08	0.794358	1.1	0.338721	AK015047; BC115676; BC115677; NM_001080709; NM_001272040; ENSMUST00000113010; ENSMUST00000113009
17479144	4930402F11Rik	2.17	2.14	1.96	2.09	2.31	-1.13	0.434536	-1.04	0.886576	1.12	0.549449	AK015048; NR_045940
17391734	4930402H24Rik	6.19	6.8	6.51	6.97	6.78	-1.22	0.112042	1.12	0.612504	-1.01	0.924595	AK015050; AK045996; AK089462; AK133294; AK143611; AK158367; AK186845; BC052447; ENSMUST00000044766; ENSMUST00000119422; ENSMUST00000139684; ENSMUST00000138758; ENSMUST00000151673; ENSMUST00000145851; ENSMUST00000148924; ENSMUST00000123049; ENSMUST00000144014; ENSMUST00000142128; ENSMUST00000110243; ENSMUST00000120316
17391784	4930402H24Rik	5.14	5.2	5.38	4.98	5.13	1.13	0.029006	-1.17	0.974068	-1.05	0.92372	ENSMUST00000146975
17237006	4930402I19Rik	3.13	2.96	2.96	2.85	3.38	1	0.475281	-1.08	0.473945	1.34	0.282787	AK015051; AK018574; AK018672; AK032009; AK033482; AK033643; AK080684; BC046987; NM_001205098; NM_001162369; NM_026243; NM_001162368; ENSMUST00000146230; ENSMUST00000134930; ENSMUST00000127504; ENSMUST00000156751; ENSMUST00000138522; ENSMUST00000130580; ENSMUST00000138016; ENSMUST00000143640; ENSMUST00000020039; ENSMUST00000120748; ENSMUST00000179929; ENSMUST00000163753
17533195	4930402K13Rik	4.53	4.48	4.58	4.52	4.54	1.07	0.142951	1.03	0.873933	1.04	0.345308	NM_001270700; ENSMUST00000059967
17248409	4930403D09Rik	3.49	3.16	3.22	3.14	2.71	1.04	0.760209	-1.02	0.348655	-1.37	0.069701	AK076655; ENSMUST00000147359
17239656	4930403O15Rik	2.19	2.09	2.2	2.19	2.17	1.08	0.475816	1.07	0.225422	1.06	0.260991	AK015069; ENSMUST00000166792; ENSMUST00000097355
17330939	4930404A05Rik	2.75	2.77	2.78	2.66	2.68	1.01	0.537696	-1.08	0.48674	-1.06	0.628628	AK015072; NR_040495
17249684	4930404A10Rik	2.34	2.34	2.33	2.34	2.42	-1	0.505898	1	0.352848	1.06	0.703008	AK015073; BC107368; EU234030; NM_029105; ENSMUST00000094193; ENSMUST00000143919
17276147	4930404H11Rik	4.81	4.46	4.59	4.47	4.7	1.1	0.964975	1	0.431804	1.18	0.507061	AK015079; NR_045941
17377959	4930404H24Rik	3.56	3.15	3.2	3	3.11	1.04	0.627666	-1.1	0.432612	-1.03	0.639075	AK019562; ENSMUST00000109783
17327019	4930404I05Rik	3.66	3.66	3.58	3.83	3.45	-1.06	0.450534	1.13	0.534076	-1.16	0.119666	AK006191; AK015081; AK029496; NR_028368; ENSMUST00000154854; ENSMUST00000125902
17243303	4930404N11Rik	5.93	6.14	6.2	6.25	6.14	1.04	0.525379	1.08	0.471507	1	0.776356	AK008872; BC049656; BC139256; BC145589; BC145960; NM_001014836; ENSMUST00000131736; ENSMUST00000124512; ENSMUST00000020456; ENSMUST00000130762
17303998	4930405A10Rik	2.89	3.12	3.23	3.38	2.86	1.08	0.524006	1.2	0.23797	-1.2	0.351754	AK015091; AK015475; NR_046307
17393557	4930405A21Rik	4.02	4.04	4.11	4.5	4.64	1.05	0.284531	1.37	0.080465	1.52	0.002518	AK015092; NR_040505; ENSMUST00000139042
17255089	4930405D11Rik	2.58	2.3	2.6	2.81	2.43	1.23	0.064069	1.42	0.0344	1.09	0.489563	AK015094; AK147079; NR_045956; ENSMUST00000142521; ENSMUST00000142163; ENSMUST00000132218
17439541	4930405H06Rik	3.33	3.68	3.42	3.34	3.4	-1.2	0.216159	-1.27	0.947758	-1.21	0.192157	AK015098; ENSMUST00000159244
17239630	4930405J17Rik	3.99	3.97	3.88	4.01	4	-1.07	0.516832	1.03	0.495359	1.02	0.405285	AK015099; NR_045350
17346666	4930405O22Rik	3.5	3.62	3.52	3.39	3.55	-1.07	0.212241	-1.18	0.173839	-1.05	0.259407	AK029589; AK160416; ENSMUST00000164605; ENSMUST00000171379
17255002	4930405P13Rik	3.99	4.09	4.11	4.12	4.1	1.02	0.76673	1.02	0.303748	1.01	0.908488	AK015102; ENSMUST00000139592
17400989	4930406D18Rik	3.43	3.43	3.33	3.56	3.33	-1.07	0.966232	1.1	0.157572	-1.07	0.433339	AK015105; NR_040543; ENSMUST00000147951; ENSMUST00000152827
17416596	4930407G08Rik	3.27	3.03	3.24	3.09	3.2	1.16	0.468911	1.04	0.914029	1.13	0.306041	ENSMUST00000145831
17313456	4930407I10Rik	3.91	3.79	3.82	3.61	3.64	1.02	0.40445	-1.14	0.621748	-1.12	0.435124	NM_001166475; ENSMUST00000100396
17542300	4930408F14Rik	2.9	2.76	3.01	2.93	2.4	1.19	0.0345	1.13	0.909756	-1.28	0.272027	NM_001243002; ENSMUST00000114517
17278341	4930408O17Rik	3.48	3.58	3.64	3.45	3.56	1.04	0.783719	-1.09	0.989921	-1.01	0.348454	ENSMUST00000021520; AK015114
17374482	4930412B13Rik	2.53	2.69	2.87	2.54	2.71	1.13	0.509221	-1.11	0.784929	1.01	0.507234	AK015116; AK029598; ENSMUST00000149239
17411716	4930412C18Rik	4.71	4.69	4.45	4.53	4.8	-1.18	0.253043	-1.12	0.39984	1.08	0.517017	AK019984; AK035353; AK054421; AK076677; NR_030693; ENSMUST00000124122; ENSMUST00000138390; ENSMUST00000146481; ENSMUST00000144703; ENSMUST00000154082
17544352	4930412D23Rik	2.29	2.39	2.22	2.39	2.34	-1.13	0.088222	-1	0.873932	-1.04	0.701918	XM_001473476; ENSMUST00000052500; AK015117
17456965	4930412F09Rik	3.77	3.91	3.73	3.69	3.76	-1.13	0.713802	-1.17	0.873734	-1.11	0.567682	AK015119; ENSMUST00000139006
17548675	4930412F12Rik	5.25	5.62	5.54	5.65	5.72	-1.06	0.837711	1.02	0.671782	1.07	0.310181	AK015120
17425355	4930412L05Rik	3.79	3.61	3.35	3.57	3.56	-1.19	0.346297	-1.02	0.550506	-1.03	0.167667	AK015122; AK141187; ENSMUST00000146501; ENSMUST00000139222
17263532	4930412M03Rik	4.78	4.74	4.65	4.6	4.74	-1.06	0.477322	-1.1	0.301761	1	0.452794	XR_141096; AK089395; ENSMUST00000130746; AK029606
17366647	4930412O13Rik	3.54	3.45	3.48	3.52	3.72	1.02	0.672611	1.06	0.247833	1.21	0.037201	AK029605; NR_024257; ENSMUST00000026889; ENSMUST00000114919
17441574	4930413E15Rik	2.96	2.8	2.81	2.66	2.78	1.01	0.436308	-1.1	0.069654	-1.01	0.824369	AK015127
17310972	4930413F20Rik	5.14	4.9	4.88	4.76	4.9	-1.01	0.838212	-1.1	0.634996	-1	0.236281	AK015129
17495983	4930413G21Rik	4.13	4.02	4.11	4.47	4.13	1.07	0.626945	1.36	0.292227	1.08	0.493216	AK015130; AK161332; NR_045614
17299497	4930413M19Rik	2.54	2.38	2.52	2.33	2.6	1.1	0.269881	-1.03	0.91022	1.16	0.159533	AK015132; NR_045759
17459654	4930414L22Rik	4.43	4.78	4.9	5	4.89	1.09	0.573442	1.16	0.240141	1.08	0.606055	AK019577; AK145188; NR_046011
17365156	4930414N06Rik	2.66	2.64	2.69	2.81	2.69	1.04	0.629963	1.13	0.317552	1.04	0.507045	AK076690; NR_040294
17247319	4930415F15Rik	3.25	3.32	3.31	3.21	3.36	-1	0.394426	-1.08	0.941511	1.03	0.162634	NM_028669; ENSMUST00000170661; ENSMUST00000020410; ENSMUST00000109678
17543121	4930415L06Rik	4.05	4.19	4.19	4.4	4.17	1	0.423983	1.16	0.226471	-1.01	0.513274	BC150985; BC150987; NM_001033880; ENSMUST00000088146
17314629	4930415O20Rik	2.39	2.13	2.33	2.33	2.49	1.15	0.096254	1.15	0.175734	1.28	0.232101	AK029626; BC048564; NM_001201322; ENSMUST00000023728
17375516	4930417H01Rik	3.23	3.12	3.21	3.47	3.42	1.06	0.933993	1.27	0.044656	1.23	0.088026	AK076706; AK144823; AK166060; ENSMUST00000123403; ENSMUST00000148977; ENSMUST00000134411; ENSMUST00000142323
17463164	4930417O13Rik	3.17	3.05	3.18	3.43	3.35	1.09	0.162559	1.29	0.020183	1.22	0.044182	AK015159; AK029635; AK030803; AK037571; NR_015527
17256857	4930417O22Rik	4.32	4.13	4.45	4.34	4.29	1.25	0.287001	1.16	0.323532	1.12	0.772961	NR_045806; ENSMUST00000123249
17358261	4930418C01Rik	3.39	3.27	3.28	3.35	3.42	1.01	0.528107	1.06	0.453467	1.11	0.18425	AK015163; ENSMUST00000126936
17396792	4930419G24Rik	2.94	2.8	2.95	3.03	2.76	1.1	0.164145	1.17	0.145585	-1.03	0.896239	AK015168; AK029638; ENSMUST00000125494
17326911	4930420G21Rik	4.86	4.8	4.98	4.85	4.91	1.13	0.509338	1.04	0.228305	1.08	0.879896	AK019579; AK054212
17548448	4930421P07Rik	3.88	3.7	3.92	3.88	3.86	1.17	0.204207	1.13	0.190015	1.11	0.126004	XR_032878
17402485	4930422G04Rik	6.57	6.58	6.42	6.55	6.82	-1.12	0.622181	-1.02	0.945396	1.18	0.542019	NM_197997; BC082599; AK046429; BC079891; BC085187; ENSMUST00000043108; AK156938
17411568	4930423M02Rik	3.36	3.36	3.39	3.33	3.34	1.02	0.639663	-1.02	0.335401	-1.01	0.703412	AK015191; NR_038183; ENSMUST00000156903; ENSMUST00000130895
17331475	4930423O20Rik	1.69	1.52	1.68	1.76	2.46	1.11	0.289288	1.18	0.410141	1.91	0.219604	ENSMUST00000072455; AK015192
17448519	4930425K10Rik	2.98	3.21	2.81	2.62	2.84	-1.32	0.491445	-1.5	0.862266	-1.29	0.739048	AK015200; NR_038182
17410693	4930425O10Rik	3.25	3.08	3.1	3.27	3.21	1.01	0.888879	1.14	0.713163	1.09	0.541903	AK015203; NR_040545
17282016	4930426I24Rik	3.58	3.66	3.74	3.87	3.65	1.06	0.522093	1.16	0.110701	-1.01	0.928301	AK015206; AK020166
17367334	4930426L09Rik	3.48	3.52	3.5	3.88	3.84	-1.02	0.810534	1.28	0.379999	1.25	0.678612	NR_024323; ENSMUST00000028069
17279516	4930427A07Rik	6.25	6.31	6.19	6.16	6	-1.09	0.13936	-1.11	0.070642	-1.24	0.088762	AK146189; AK167092; AK220305; BC116830; BC116834; NM_134041; ENSMUST00000049271
17535997	4930428D18Rik	2.02	1.99	1.93	2.13	2.06	-1.04	0.324634	1.1	0.430985	1.05	0.570555	BC147626; BC147629; BC172110; NM_001033799; ENSMUST00000101419; ENSMUST00000178974
17280794	4930428E07Rik	2.2	1.94	2.06	2.25	2.12	1.09	0.774688	1.24	0.044224	1.14	0.19238	AK030072
17522808	4930428G15Rik	3.01	2.97	2.8	3.09	2.98	-1.12	0.693729	1.09	0.115592	1.01	0.23604	AK015222; NR_040730
17297703	4930428N03Rik	3.51	3.47	3.52	3.46	3.44	1.04	0.811643	-1	0.371266	-1.02	0.941242	AK015227; AK019699; ENSMUST00000159744; ENSMUST00000159562
17450675	4930428O21Rik	4.19	3.91	3.85	3.86	3.5	-1.04	0.826028	-1.03	0.469393	-1.32	0.521434	AK037419; NR_045871
17396673	4930429B21Rik	6.26	6.65	6.62	6.52	6.51	-1.02	0.620535	-1.1	0.243615	-1.1	0.255591	AK018559; NR_027966; ENSMUST00000057768
17450311	4930429D17Rik	4.06	3.98	4.2	3.93	4.01	1.16	0.467053	-1.04	0.675884	1.02	0.812035	AK015233
17347440	4930429F11Rik	3.84	3.9	3.77	3.84	3.69	-1.1	0.413623	-1.04	0.552724	-1.16	0.178631	AK015235; NR_033463
17548765	4930429F24Rik	2.32	2.13	2.13	2.24	2.14	-1	0.436037	1.08	0.238692	1	0.380711	AK142388
17519785	4930429F24Rik	2.98	2.88	3.11	2.99	3.04	1.17	0.300274	1.08	0.543764	1.12	0.793761	AK015237; NR_040734; ENSMUST00000151676
17389227	4930430A15Rik	2.52	2.61	2.41	2.53	2.5	-1.15	0.412301	-1.05	0.574162	-1.07	0.721087	AK016868; BC125324; NM_026248; ENSMUST00000142636; ENSMUST00000028577
17541140	4930430D24Rik	3.24	2.99	3.17	3.57	3.27	1.13	0.652081	1.49	0.076057	1.22	0.168715	AK132831; BC147535; BC147539; NM_001034856; ENSMUST00000089060
17423060	4930430E12Rik	2.62	2.63	2.83	2.72	2.46	1.15	0.977145	1.06	0.380071	-1.13	0.32138	AK015249; ENSMUST00000139214; ENSMUST00000145448
17244591	4930430F08Rik	7.38	7.25	7.19	7.21	7.16	-1.04	0.963102	-1.03	0.868489	-1.06	0.880418	AK015251; AK016270; AK082894; AK085292; BC082587; NM_175128; ENSMUST00000054471; AK043358; AK078231
17310803	4930430F21Rik	3.16	2.83	2.98	3.07	2.81	1.11	0.751815	1.19	0.065363	-1.01	0.936464	AK015252; NR_045186
17517719	4930430J02Rik	2.27	2.14	2.16	2.18	2.38	1.01	0.668715	1.02	0.413326	1.18	0.370407	AK015253; NR_040729
17427958	4930430J20Rik	3.78	3.33	3.66	3.87	3.69	1.26	0.087844	1.46	0.066652	1.28	0.093152	XR_168833; ENSMUST00000142425; ENSMUST00000030352; AK019589
17451734	4930430O22Rik	4.67	4.78	4.85	4.58	4.77	1.05	0.442358	-1.15	0.038609	-1	0.671393	XR_168858; AK019590; ENSMUST00000078701
17437231	4930431F12Rik	4.22	3.74	3.81	3.43	4.22	1.05	0.609931	-1.24	0.219887	1.4	0.157974	NR_073013
17305592	4930431P03Rik	4.56	4.43	4.5	4.42	4.42	1.05	0.533144	-1.01	0.567071	-1	0.972728	AK015279; NR_045059; ENSMUST00000166127; ENSMUST00000166072
17239257	4930432B10Rik	4.1	4.08	4.08	4.06	4.16	-1	0.490148	-1.01	0.950996	1.06	0.070862	AK015283
17476162	4930432E11Rik	3.05	2.69	2.63	2.6	2.69	-1.05	0.558906	-1.06	0.559064	-1	0.55889	XR_035433; AK029660; ENSMUST00000053635; ENSMUST00000063585
17454414	4930432F04Rik	6.46	5.72	5.81	5.81	5.01	1.07	0.544026	1.06	0.471183	-1.63	0.038525	BC016220; NR_029768; ENSMUST00000083659
17309280	4930432J09Rik	4.06	3.53	3.58	3.49	3.42	1.04	0.592724	-1.03	0.78	-1.08	0.656912	AK052661
17438674	4930432K09Rik	3.22	3.24	3.35	3.32	3.62	1.08	0.206834	1.06	0.361374	1.3	0.08505	BC103787; NM_028648; NM_001163551; ENSMUST00000101056; ENSMUST00000002310
17503106	4930432K21Rik	5.29	5.33	5.35	5.15	5.26	1.01	0.977214	-1.14	0.110746	-1.05	0.29513	AK172075; BC075658; NM_029045; NM_001163752; ENSMUST00000143833; ENSMUST00000118856; ENSMUST00000093375
17438327	4930432L08Rik	3.42	3.34	3.37	3.37	3.24	1.02	0.779014	1.02	0.182855	-1.07	0.890659	AK015294; ENSMUST00000132154
17402174	4930432M17Rik	4.11	3.9	3.78	3.9	3.89	-1.09	0.256222	-1	0.690748	-1.01	0.701228	NM_001033814
17404254	4930433B08Rik	2.28	2.28	2.23	2.31	2.24	-1.04	0.616583	1.02	0.550059	-1.03	0.94516	AK015298; NR_040544
17476924	4930433I11Rik	4.33	4.19	4.43	4.02	3.94	1.18	0.101315	-1.13	0.211299	-1.19	0.04189	BC150916; BC150921; NM_207248; ENSMUST00000171664
17523682	4930433N12Rik	4.74	4.68	5.06	5.12	5.02	1.3	0.656246	1.36	0.561379	1.26	0.751028	AK015306; AK076785; NR_027988; ENSMUST00000048921
17301839	4930434J06Rik	2.13	1.83	1.84	2.07	2.14	1.01	0.606841	1.18	0.247061	1.24	0.058041	AK015316; NR_046274
17330437	4930435E12Rik	3.52	3.46	3.57	3.39	3.17	1.07	0.593688	-1.06	0.278458	-1.22	0.084243	AK015321; BC115688; NM_029042; ENSMUST00000122078; ENSMUST00000130241
17447900	4930435H24Rik	4.55	4.33	4.27	4.3	4.35	-1.04	0.522139	-1.02	0.941946	1.02	0.797494	AK015324; AK043596; ENSMUST00000030975
17249994	4930438A08Rik	4.37	4.07	4.06	4.19	3.94	-1.01	0.415474	1.09	0.292714	-1.1	0.295822	XM_001477470; ENSMUST00000108834; AK015331
17307957	4930438E09Rik	3.21	3.24	3.09	3.07	3.08	-1.11	0.856557	-1.12	0.901086	-1.12	0.860463	AK015336; ENSMUST00000176841
17222321	4930439A04Rik	2.92	2.44	2.74	2.67	2.78	1.22	0.431126	1.17	0.561314	1.26	0.183786	AK019601; ENSMUST00000137241; ENSMUST00000141402
17216153	4930440C22Rik	2.16	2.1	2.15	2.12	2.27	1.04	0.847821	1.01	0.951206	1.13	0.209617	AK015347; NR_040473
17372274	4930440I19Rik	3.19	3.11	3.19	3.36	3.52	1.05	0.872076	1.18	0.05712	1.32	0.103505	AK019604; ENSMUST00000144728; ENSMUST00000145972
17386633	4930441J16Rik	3.29	3.13	3.15	3.21	3	1.02	0.800137	1.05	0.773579	-1.1	0.140398	AK015352; NR_040501; ENSMUST00000153743
17288330	4930441O14Rik	3.78	3.75	3.49	3.78	4.09	-1.2	0.266659	1.02	0.30882	1.27	0.038061	AK019608; AK054503; AK134579; NR_027969; ENSMUST00000143812; ENSMUST00000049518; ENSMUST00000181158
17243215	4930442H23Rik	3.24	2.98	3.16	3.19	3.74	1.14	0.505511	1.16	0.544036	1.69	0.291617	AK015362; ENSMUST00000056086
17377568	4930442J19Rik	4.42	4.1	4.42	4.21	4.32	1.25	0.070844	1.08	0.615406	1.17	0.716455	AK015363; NR_040747; ENSMUST00000129286; ENSMUST00000157058
17408131	4930442L01Rik	3.69	3.7	3.8	3.86	3.69	1.07	0.366177	1.11	0.262713	-1.01	0.822949	AK006795; AK015364; AK016736; NR_015596; ENSMUST00000145865
17408123	4930442L01Rik	3.89	3.57	3.85	3.61	3.88	1.21	0.005688	1.03	0.281891	1.24	0.125681	AK016736; AK042093; AK139789; AK145332; AF060982; BC021596; NM_018767; NM_001163496; NM_001163497; ENSMUST00000107074; ENSMUST00000047702; ENSMUST00000165991
17250746	4930443B20Rik	6.84	6.39	6.18	6.27	6.27	-1.16	0.276648	-1.09	0.186371	-1.09	0.34235	AK005754; AK015368; ENSMUST00000128647; ENSMUST00000123423
17387561	4930443O20Rik	3.47	3.24	3.57	3.36	3.19	1.26	0.31056	1.08	0.598371	-1.04	0.556705	AK015373; NR_040504; ENSMUST00000135659
17377026	4930444E06Rik	3.96	3.8	3.68	3.85	4.03	-1.09	0.877718	1.03	0.508427	1.17	0.308454	AK015377; ENSMUST00000146746
17239589	4930444F02Rik	3.77	3.6	3.62	3.47	3.58	1.01	0.871634	-1.09	0.250489	-1.01	0.419672	AK005844; AK029596; AK086457; EU523859; EU523860; EU523862; EU523864; EU523867; NR_038034; NR_038035
17239695	4930444G20Rik	4.71	4.96	4.47	4.68	4.92	-1.41	0.269879	-1.22	0.335634	-1.03	0.81078	AK015380; NM_053264; ENSMUST00000092672
17308759	4930444M15Rik	4.41	4.19	4.12	4.17	4.19	-1.05	0.565698	-1.02	0.621035	-1	0.514133	AK015383; NR_045660; ENSMUST00000181972
17221444	4930444P10Rik	4.41	3.86	3.93	3.94	4.1	1.05	0.514723	1.06	0.291637	1.18	0.239385	NM_001243238; ENSMUST00000115367; ENSMUST00000145070; ENSMUST00000151004
17388655	4930445B16Rik	2.21	2.58	2.5	2.36	2.53	-1.05	0.748368	-1.16	0.052801	-1.03	0.892407	AK015387; ENSMUST00000170085
17372030	4930445N08Rik	3.29	3.09	3.21	3.54	3.35	1.09	0.750509	1.37	0.029215	1.2	0.776911	AK019615; ENSMUST00000156925
17352198	4930445N18Rik	2.69	2.68	2.59	2.69	2.71	-1.07	0.288989	1.01	0.585631	1.02	0.645105	AK015395; AK019394
17311131	4930447A16Rik	4.5	3.95	3.94	3.87	3.93	-1	0.886582	-1.06	0.639858	-1.01	0.560131	NM_029113; ENSMUST00000022897
17281853	4930447C04Rik	6.72	7.08	6.74	6.63	6.57	-1.27	0.834789	-1.36	0.691943	-1.42	0.342394	AK014811; AK020932; AK044729; AY576418; BC137875; NM_029444; ENSMUST00000044000; ENSMUST00000156930; ENSMUST00000143960; ENSMUST00000132901; ENSMUST00000132016; ENSMUST00000131033; ENSMUST00000136075; ENSMUST00000130635; ENSMUST00000132067; ENSMUST00000110489
17542055	4930447F04Rik	1.64	1.79	1.75	1.77	1.78	-1.03	0.403416	-1.01	0.609031	-1.01	0.994535	XR_141406; ENSMUST00000033525; AK015402
17299397	4930447J18Rik	2.57	2.32	2.45	2.51	2.44	1.09	0.118504	1.13	0.526792	1.08	0.151129	AK015201; AK015407; NR_045959
17291774	4930447K03Rik	4.08	3.92	4.02	4.08	3.79	1.07	0.622133	1.12	0.339347	-1.09	0.484517	AK015408; NR_046184
17367359	4930447M23Rik	3.38	3.35	3.35	3.29	3.24	-1	1	-1.04	0.736894	-1.08	0.240967	AK076779; ENSMUST00000141289; ENSMUST00000150514; ENSMUST00000136456
17409981	4930447N08Rik	3.56	3.08	3.22	3.35	3.08	1.1	0.428463	1.2	0.191759	-1	0.984829	AK015409; NR_045168
17280046	4930448C13Rik	2.6	2.43	2.53	2.4	2.37	1.07	0.536721	-1.02	0.478221	-1.04	0.187277	AK015413
17351652	4930448D08Rik	2.13	1.84	2.03	2.05	1.92	1.14	0.129619	1.16	0.226402	1.06	0.571826	AK015414; ENSMUST00000149958
17526654	4930448E22Rik	4.26	3.97	4.07	4.01	3.95	1.07	0.541976	1.02	0.946814	-1.02	0.635643	AK015416
17290828	4930448F12Rik	3.1	2.96	3.21	2.97	3.12	1.19	0.042551	1	0.970626	1.12	0.307724	NR_046032
17444290	4930448H16Rik	4.27	3.99	4.15	3.98	3.96	1.12	0.832384	-1	0.687863	-1.02	0.885193	AK015418; ENSMUST00000159838
17437373	4930448I18Rik	3.21	3.06	3.34	3.25	3.35	1.21	0.006083	1.13	0.009639	1.22	0.07637	AK015420
17223649	4930448K12Rik	2.56	2.46	2.54	2.61	2.51	1.06	0.712233	1.11	0.086108	1.03	0.922326	AK015421; AK076674; ENSMUST00000138535; ENSMUST00000130699
17423189	4930448K20Rik	1.88	2.1	2.06	1.98	2.13	-1.03	0.796646	-1.08	0.918951	1.02	0.573453	AK005798; AK015422; NR_004448; ENSMUST00000120570
17509226	4930448N21Rik	2.75	2.85	2.97	3.07	2.87	1.09	0.690615	1.16	0.402978	1.02	0.39735	XM_003945439; AK019619
17311871	4930449C09Rik	3.03	2.81	2.8	2.82	2.6	-1.01	0.773066	1.01	0.158702	-1.15	0.081676	AK015428
17302565	4930449E01Rik	4.07	4	4.02	3.94	3.64	1.02	0.346615	-1.04	0.690542	-1.28	0.141581	NR_045921; ENSMUST00000022711
17360651	4930449E18Rik	3.58	3.39	3.42	3.61	3.44	1.02	0.318848	1.16	0.055307	1.03	0.294013	AK019620; NR_045319
17444756	4930449I24Rik	2.67	2.29	1.82	2.17	2.17	-1.39	0.29171	-1.09	0.15608	-1.09	0.942673	BC147588; BC147604; NM_026136; ENSMUST00000110598; ENSMUST00000036715; ENSMUST00000077133
17328728	4930451C15Rik	4.24	4.21	4.07	3.84	4.28	-1.1	0.221998	-1.29	0.529758	1.05	0.506427	AK015438; AK039092; BC115678; BC115679; NM_001145435; NM_029053; ENSMUST00000100123; ENSMUST00000023442; ENSMUST00000138839; ENSMUST00000065125
17292960	4930451E10Rik	3.85	3.8	4.16	3.82	3.76	1.29	0.537268	1.02	0.119844	-1.02	0.529085	AK019623; ENSMUST00000154384; ENSMUST00000130840; ENSMUST00000152292
17322625	4930451G09Rik	4.87	4.89	4.96	4.88	4.71	1.05	0.302069	-1	0.249152	-1.13	0.5432	AK045650; NR_073370; ENSMUST00000090457
17496433	4930451I11Rik	5.04	4.94	4.86	4.9	4.93	-1.06	0.506981	-1.03	0.7575	-1.01	0.682462	BC048622; ENSMUST00000061695
17340752	4930452A19Rik	2.85	2.85	2.82	2.93	2.83	-1.02	0.592363	1.05	0.358572	-1.02	0.537778	AK016904; AK019626; NR_045433
17303453	4930452B06Rik	5.67	6.15	6.22	5.88	5.86	1.05	0.95109	-1.21	0.052948	-1.23	0.163668	AK047451; AK050783; BC064468; NM_028934; ENSMUST00000102996; AK016701; AK019627
17302266	4930452G13Rik	2.65	3.31	2.91	3.05	3.1	-1.32	0.293086	-1.2	0.436117	-1.16	0.64515	AK015444; NR_045060
17264097	4930452L02Rik	4.2	4.02	3.86	3.92	3.89	-1.11	0.245898	-1.06	0.745806	-1.09	0.369356	AK015448; AK133035; ENSMUST00000153180; ENSMUST00000130177
17228286	4930452N14Rik	2.91	2.82	2.91	2.89	2.95	1.07	0.942807	1.05	0.719103	1.09	0.475934	AK019628
17540574	4930453H23Rik	3.83	3.7	3.79	3.49	3.43	1.06	0.660023	-1.16	0.518251	-1.21	0.142034	AK015451; NM_001252013; ENSMUST00000125569; ENSMUST00000155208
17331407	4930453N24Rik	7.8	7.39	7.44	7.31	7.58	1.04	0.609036	-1.06	0.847229	1.14	0.59509	AK002578; AK075826; BC020029; ENSMUST00000162732; ENSMUST00000076991
17225350	4930453O03Rik	2.9	3	2.88	2.55	2.74	-1.09	0.666628	-1.36	0.902365	-1.19	0.758365	AK015456; ENSMUST00000147594
17297105	4930455B14Rik	3.64	3.25	3.41	3.52	3.67	1.12	0.54724	1.21	0.122434	1.34	0.073441	AK006409; AK015458; AK132658; NR_045968
17239682	4930455C13Rik	3.64	3.65	3.66	3.58	3.84	1.01	0.884995	-1.05	0.078705	1.14	0.205904	AK015459; AK076940; NR_045352
17353346	4930455D15Rik	3.25	3.13	3.11	3.3	3.18	-1.01	0.969065	1.13	0.005102	1.03	0.602497	AK015461; NR_045381; ENSMUST00000181632
17327714	4930455F16Rik	3.4	3.23	3.14	3.24	3.15	-1.06	0.52054	1.01	0.837259	-1.06	0.641803	AK015463; NR_040570
17421150	4930455G09Rik	4.29	3.88	3.86	3.93	4.16	-1.01	0.912935	1.04	0.602712	1.22	0.111903	XR_140681; AK019631; ENSMUST00000126231
17402092	4930455H04Rik	3.87	3.91	3.81	3.77	4.21	-1.07	0.699645	-1.1	0.965895	1.23	0.272494	AK015465; ENSMUST00000117592
17293186	4930455J16Rik	2.7	2.71	2.67	2.72	2.7	-1.03	0.344188	1.01	0.900273	-1	0.651255	AK006099; AK015470; NR_045469
17416136	4930456L15Rik	3.58	3.39	3.58	3.8	3.63	1.14	0.555533	1.33	0.133529	1.18	0.814708	NR_045887; ENSMUST00000145577
17415174	4930457A20Rik	4.08	3.9	3.89	3.83	3.85	-1.01	0.763244	-1.05	0.426746	-1.03	0.874605	AK015482; ENSMUST00000131790
17450196	4930458D05Rik	2.99	2.54	2.6	2.83	2.53	1.04	0.776164	1.22	0.915526	-1.01	0.85873	AK015484; AK036594; AK133807; ENSMUST00000142871
17400581	4930459I23Rik	5.18	4.85	4.83	4.93	4.76	-1.01	0.853615	1.06	0.300608	-1.06	0.029473	AK015488
17408033	4930459I23Rik	5.18	4.85	4.83	4.93	4.76	-1.01	0.853615	1.06	0.300608	-1.06	0.029473	AK015488
17448156	4930459L07Rik	2.13	2.18	2.12	2.61	2.03	-1.04	0.717361	1.35	0.419621	-1.11	0.939852	AK019635; NR_046190
17331170	4930461C15Rik	3.7	3.55	3.55	3.54	3.57	-1	0.420286	-1	0.372495	1.02	0.937152	AK015492; ENSMUST00000133622
17517903	4930461G14Rik	6.56	6.27	6.62	5.97	6.01	1.27	0.277077	-1.23	0.220916	-1.2	0.129038	AK015493; NR_040736; ENSMUST00000181967
17430247	4930465A12Rik	2.29	2.25	2.38	2.25	2.29	1.09	0.252824	1	0.692767	1.03	0.540942	NM_029137; ENSMUST00000153357; ENSMUST00000179945
17352018	4930465K10Rik	4.47	4.63	4.74	4.64	4.66	1.08	0.823173	1.01	0.455966	1.02	0.649402	BC061021; NR_027978; ENSMUST00000056675; AK005915
17283863	4930465M20Rik	4.01	3.76	3.8	3.81	3.59	1.03	0.446847	1.04	0.17593	-1.12	0.874723	AK015269; AK015510; ENSMUST00000130564; ENSMUST00000144556
17469086	4930466I24Rik	4.3	3.61	4.06	4.09	4.24	1.36	0.087582	1.4	0.095206	1.55	0.007192	AK015514; ENSMUST00000144105
17439502	4930467D21Rik	4.39	4.57	4.65	4.4	4.31	1.06	0.31528	-1.12	0.04936	-1.2	0.181228	AK015423; AK015518; AK133367; NR_045981; ENSMUST00000180634; ENSMUST00000181724
17499637	4930467E23Rik	5.76	4.09	4.24	4.15	4.09	1.11	0.020171	1.04	0.786458	1	0.456526	NM_001039553; AK051113; BC150794; NM_001177408; NM_001270553; ENSMUST00000098909; ENSMUST00000084046; ENSMUST00000178438; ENSMUST00000178524
17499686	4930467E23Rik	5.92	4.31	4.36	4.09	4.2	1.04	0.76552	-1.16	0.664153	-1.08	0.55487	NM_001039553; AK051113; BC150794; NM_001177408; NM_001270553; ENSMUST00000084046; ENSMUST00000178438; ENSMUST00000178524
17499696	4930467E23RIK	5.28	3.43	3.36	3.4	3.55	-1.05	0.902401	-1.02	0.70066	1.09	0.685785	ENSMUST00000178524
17509829	4930467E23Rik	5.83	4.27	4.3	4.06	4.31	1.03	0.697518	-1.15	0.240849	1.03	0.279699	NM_001039553; AK051113; BC150794; NM_001177408; NM_001270553; ENSMUST00000098909; ENSMUST00000084046; ENSMUST00000178438; ENSMUST00000178524
17507860	4930467E23Rik	6.07	4.03	4.13	3.95	4.2	1.08	0.389812	-1.06	0.648416	1.13	0.475717	NM_001039553; AK051113; BC150794; NM_001177408; NM_001270553; ENSMUST00000084046; ENSMUST00000178438; ENSMUST00000178524
17509819	4930467E23Rik	5.85	4.11	4.27	4.09	4.43	1.12	0.79782	-1.01	0.521879	1.25	0.299807	NM_001039553; AK051113; BC150794; NM_001177408; NM_001270553; ENSMUST00000084046; ENSMUST00000178438; ENSMUST00000178524
17240940	4930467K11Rik	3.38	3.29	3.46	3.38	3.26	1.13	0.193112	1.07	0.334391	-1.02	0.530428	AK015522; NR_045353; ENSMUST00000180831
17542888	4930468A15Rik	2.51	2.31	2.71	2.5	2.63	1.32	0.265227	1.14	0.939159	1.25	0.614626	NM_001201395; ENSMUST00000114054
17228842	4930469G21Rik	2.69	2.76	2.74	2.75	2.62	-1.02	0.359143	-1.01	0.7586	-1.1	0.81839	NM_001195189; ENSMUST00000135643; ENSMUST00000178511
17261639	4930469K13Rik	3.58	3.02	3.07	3.32	3.05	1.04	0.705384	1.23	0.155564	1.03	0.404289	AK015529; ENSMUST00000141450
17285654	4930470G03Rik	4.42	4.66	4.83	4.79	4.66	1.12	0.344544	1.09	0.829548	-1	0.240344	AK034331; NR_035441; ENSMUST00000122641; ENSMUST00000122926
17394984	4930470P17Rik	3.38	3.27	3.22	3.27	3.28	-1.03	0.985844	-1	0.764148	1.01	0.210797	AK015810; NR_027825; ENSMUST00000062355
17307685	4930471C04Rik	4.06	4.06	4.06	3.92	3.84	-1	0.25385	-1.1	0.145295	-1.16	0.640725	AK019642; NR_046192; ENSMUST00000166038
17418753	4930471C06Rik	3.22	3.3	3.27	3.39	3.27	-1.02	0.688374	1.07	0.599955	-1.02	0.539486	AK019643; ENSMUST00000129084; ENSMUST00000143070
17236636	4930471D02Rik	4.09	3.37	3.3	3.47	3.57	-1.05	0.933113	1.07	0.216611	1.15	0.971912	AK029692; ENSMUST00000180815
17349624	4930471G03Rik	3.41	3.52	3.22	3.43	3.23	-1.23	0.312887	-1.07	0.19363	-1.23	0.275225	AK015550; BC100467; NR_015571; AK018831
17393283	4930471I20Rik	3.84	3.94	3.93	3.84	3.7	-1.01	0.480324	-1.07	0.36964	-1.19	0.079531	AK015552; ENSMUST00000148685
17339462	4930471L23Rik	2.99	2.68	2.66	3.02	2.74	-1.02	0.311593	1.26	0.063214	1.04	0.256423	AK015553; NR_045460
17469026	4930471M09Rik	3.68	3.45	3.39	3.5	3.53	-1.04	0.131335	1.04	0.819519	1.06	0.718111	AK015209; AK015554; NR_045980
17391655	4930473A02Rik	4.54	4.48	4.46	4.49	4.53	-1.01	0.858143	1	0.806019	1.04	0.665561	NR_040348; ENSMUST00000136793; ENSMUST00000079964
17237353	4930473D10Rik	3.09	2.9	2.96	3.2	3.05	1.04	0.434707	1.23	0.299868	1.11	0.714685	AK019644; ENSMUST00000161975
17244529	4930473O22Rik	3.1	2.77	2.74	2.87	2.79	-1.02	0.856944	1.07	0.431879	1.01	0.367048	AK015568; NR_045356
17349089	4930474G06Rik	2.93	2.5	2.75	2.59	2.76	1.19	0.220724	1.06	0.514301	1.2	0.241278	AK136769; NR_045398
17281783	4930474H06Rik	4.8	4.56	4.75	5.11	4.7	1.14	0.256633	1.46	0.023554	1.1	0.290335	ENSMUST00000132822
17302333	4930474H20Rik	2.14	2.23	2.58	2.36	2.43	1.28	0.088302	1.1	0.132231	1.15	0.259651	AK015575; NR_045712
17341076	4930474M22Rik	4.16	3.72	3.8	3.72	3.78	1.06	0.532074	1	0.922218	1.05	0.730851	BC089489; NR_027986
17298899	4930474N05Rik	1.87	1.77	1.59	1.69	2.65	-1.13	0.13199	-1.06	0.721449	1.84	0.061222	BC096580; BC132442; BC132446; NM_175008; ENSMUST00000177985
17283200	4930474N09Rik	4.25	4.22	4.29	4.36	4.07	1.05	0.201059	1.1	0.302987	-1.11	0.668727	AK015577; AK019719; NR_038130
17408049	4930477E14Rik	4.53	4.34	4.34	4.3	4.34	-1	0.863756	-1.03	0.740014	-1	0.593061	AK015579
17283905	4930478K11Rik	4.71	4.8	4.74	4.93	4.54	-1.04	0.816919	1.09	0.058745	-1.19	0.099593	AK019647
17326725	4930478L05Rik	4.97	4.66	4.78	4.72	4.61	1.09	0.428424	1.04	0.949528	-1.04	0.434677	AK015587
17436827	4930478P22Rik	4.49	4.38	4.32	4.4	4.4	-1.05	0.076067	1.01	0.45695	1.01	0.494378	AK015590; AK016658; NR_046060
17464312	4930479D17Rik	3.9	3.9	3.96	3.61	4.34	1.05	0.684805	-1.22	0.876333	1.36	0.143736	AK015591; NR_046277; ENSMUST00000146754
17489273	4930479M11Rik	3.61	3.98	3.72	3.66	3.65	-1.2	0.881983	-1.25	0.072938	-1.25	0.097221	AK006932; AB690425; BC100424; NR_027848; NR_027849; ENSMUST00000051495
17536060	4930480E11Rik	3.32	3.4	3.1	3.46	3.19	-1.23	0.080949	1.04	0.819759	-1.16	0.066934	BC116859; BC116861; NM_001177966; ENSMUST00000035626
17423591	4930480G23Rik	4.24	3.94	4.02	4.06	4.03	1.06	0.308388	1.09	0.306374	1.07	0.536722	AK015599; NR_040768; ENSMUST00000125909
17340389	4930480K15Rik	3.68	3.54	3.41	3.33	3.48	-1.1	0.127098	-1.16	0.607017	-1.04	0.580065	AK019650; NR_045463; ENSMUST00000162121
17301689	4930480K23Rik	4.2	4.03	4.2	4.22	4.22	1.13	0.108818	1.14	0.19171	1.14	0.234334	AK015602
17274617	4930480M12Rik	2.76	2.57	2.47	2.72	2.65	-1.07	0.352363	1.11	0.145158	1.06	0.225114	AK015603; NR_046278
17356412	4930481A15Rik	4.88	4.62	4.45	4.48	3.99	-1.13	0.030987	-1.1	0.095989	-1.55	0.022917	AK015604; AK039982; AK085731; BC065793; NR_015545; NR_027938; NR_027939; NR_027940; ENSMUST00000174415; ENSMUST00000174754; ENSMUST00000174412; ENSMUST00000153017; ENSMUST00000128542
17400216	4930481B07Rik	5.64	5.86	5.99	5.85	5.86	1.09	0.191462	-1.01	0.32771	1	0.460027	AK015605; ENSMUST00000128160; ENSMUST00000151207
17245374	4930483C13Rik	3.86	4.01	3.88	3.89	3.89	-1.09	0.501357	-1.09	0.379858	-1.08	0.340271	AK015613; AK019561; ENSMUST00000126965; ENSMUST00000135940
17313248	4930483J18Rik	3.81	3.74	3.63	3.66	4.01	-1.08	0.744949	-1.06	0.37976	1.21	0.634984	BC049560; BC087915; NR_015603; ENSMUST00000138675; ENSMUST00000138715
17242140	4930483K19Rik	3.03	2.88	3	3.05	3.03	1.09	0.278036	1.12	0.259941	1.11	0.158311	AK015616; NR_045354; ENSMUST00000127576
17484108	4930483O08Rik	3.41	3.41	3.41	3.39	3.4	1	0.474065	-1.01	0.949311	-1	0.984812	AK015618; NR_046279
17244263	4930485B16Rik	3.1	3.1	3.1	3.1	3.1	-1	0.28582	-1	0.373901	-1	0.373901	XM_989129; AK039960; BC046559; BC115566; BC115567; NR_040653; ENSMUST00000168110; ENSMUST00000163209; ENSMUST00000067705; ENSMUST00000170065; ENSMUST00000168617; ENSMUST00000168080; ENSMUST00000164979; ENSMUST00000020200
17236172	4930486F22Rik	2.54	2.51	2.53	2.52	2.55	1.01	0.273732	1.01	0.780228	1.03	0.248629	AK019657; NR_038024; ENSMUST00000131378
17236179	4930486F22Rik	3.99	4.04	3.84	4.11	4.13	-1.14	0.435605	1.05	0.680509	1.06	0.907646	AK133288; ENSMUST00000132223
17211361	4930486I03Rik	2.77	2.59	2.49	2.66	2.74	-1.07	0.391778	1.05	0.58307	1.11	0.780443	ENSMUST00000161509
17293338	4930486L24Rik	3.59	3.66	3.75	3.81	2.78	1.07	0.73978	1.11	0.42031	-1.84	0.281356	AK015635; AK145933; AY146988; BC061218; NM_178098; ENSMUST00000091569
17437111	4930487D11Rik	3.28	3.14	3.01	2.94	2.88	-1.09	0.353114	-1.15	0.449043	-1.2	0.204631	AK019659; NR_046191
17223662	4930487H11Rik	4.31	3.94	3.9	3.95	3.73	-1.03	0.708628	1.01	0.79525	-1.16	0.977101	AK015638
17220485	4930488B22Rik	3.97	4.06	4.02	4.03	4.01	-1.03	0.895317	-1.02	0.967494	-1.03	0.741033	AK015643; ENSMUST00000172500
17511806	4930488L21Rik	4.2	3.98	4.02	4.2	3.99	1.03	0.842556	1.17	0.352066	1.01	0.839285	AK015446; AK015647
17341065	4930488N24Rik	2.94	2.27	2.38	2.69	2.42	1.08	0.778324	1.34	0.293572	1.11	0.988308	XM_619430; AK015649
17333889	4930488N24Rik	3.31	3.14	3.06	3.15	3.14	-1.06	0.151975	1	0.941322	-1.01	0.665148	ENSMUST00000170486
17445062	4930500F04Rik	2.99	2.89	3.14	2.84	2.99	1.19	0.930962	-1.04	0.578374	1.07	0.493864	AK015658; AK016439; NR_045758
17521175	4930500F10Rik	5.05	5.11	5.04	4.8	5.18	-1.05	0.597153	-1.24	0.055543	1.05	0.844324	AK015659
17373844	4930500J02Rik	8.65	7.98	7.92	7.65	7.61	-1.04	0.919671	-1.25	0.135545	-1.29	0.155888	AK015665; NR_040323; NR_040322; ENSMUST00000125854; ENSMUST00000127237; ENSMUST00000127350; ENSMUST00000146553; ENSMUST00000136364
17444022	4930500L23Rik	4.01	3.67	3.79	3.84	4.13	1.08	0.088064	1.13	0.0132	1.38	0.050202	AK015668
17528541	4930502A04Rik	4.92	4.51	4.43	4.41	4.71	-1.06	0.317581	-1.07	0.368464	1.15	0.108895	AK015674; NR_040737
17254466	4930502E09Rik	4.71	4.65	4.85	4.68	4.71	1.15	0.467163	1.02	0.540874	1.04	0.511455	AK015677; NR_046281; ENSMUST00000126016
17534758	4930502E18Rik	3.72	4.11	4.19	3.75	4.27	1.06	0.504162	-1.28	0.191669	1.11	0.483754	BC115663; BC115664; ENSMUST00000069209
17411065	4930503B20Rik	3.67	3.4	3.34	3.34	3.34	-1.05	0.421658	-1.04	0.478926	-1.05	0.629113	AK005936; AK007081; AK015617; AK015685; BC048658; ENSMUST00000049703; ENSMUST00000126930; ENSMUST00000149825; ENSMUST00000125965; ENSMUST00000124931; ENSMUST00000147113
17305542	4930503E14Rik	2.36	2.17	2.31	2.44	2.39	1.1	0.313402	1.21	0.135587	1.16	0.234428	NM_029131; ENSMUST00000100688
17237807	4930503E24Rik	2.87	3.06	2.99	2.93	3.06	-1.05	0.75617	-1.1	0.415824	-1	0.863171	AK015688; NR_028310
17539099	4930503H13Rik	3	3.52	3.38	3.42	3.28	-1.1	0.222107	-1.07	0.323848	-1.18	0.230135	AK015689; NR_033598; ENSMUST00000118320
17355304	4930503L19Rik	7.7	7.66	7.65	7.66	7.66	-1	0.944805	1	0.830699	1	0.498852	AK157775; AK160714; BC038602; BC057927; HQ438967; HQ438968; HQ438969; HQ438970; HQ438971; HQ438972; HQ438973; HQ438974; HQ438975; HQ438976; HQ438977; HQ438978; HQ438979; HQ438980; HQ438981; HQ438982; HQ438983; HQ438984; HQ438985; HQ438986; HQ438987; HQ438988; HQ438989; HQ438990; HQ438991; HQ438992; HQ438993; HQ438994; HQ438995; HQ438996; HQ438997; HQ438998; HQ438999; HQ439000; HQ439001; HQ439002;…
17231277	4930503O07Rik	2.2	1.91	2.13	2.41	2.44	1.17	0.197285	1.41	0.142877	1.44	0.089919	AK015691; NR_040477
17263142	4930504O13Rik	3.72	3.82	3.7	3.74	3.51	-1.09	0.758221	-1.05	0.295063	-1.24	0.062655	BC048595; NM_207527; ENSMUST00000064614
17261386	4930505A04Rik	2.88	3.01	3.04	3.02	3.04	1.02	0.336041	1.01	0.848375	1.02	0.492274	NM_001100394; ENSMUST00000041763; ENSMUST00000152718; AK015698
17309385	4930505G20Rik	4.18	4.01	4.16	4.08	4.06	1.1	0.752069	1.05	0.26847	1.03	0.190874	ENSMUST00000176582; AK033040; AK185160; AK187050; AK189987; AK190244; AK194949; AK195879; AK199862; AK202205; AK208764; AK214181; BC067064; BC082330; EU554632; NM_010024; ENSMUST00000022725
17309380	4930505G20Rik	1.82	1.73	1.93	1.86	1.87	1.15	0.244497	1.09	0.307433	1.1	0.340903	AK015702; NR_045761; ENSMUST00000176582
17339066	4930505H01Rik	3.41	3.25	3.34	3.29	3.22	1.06	0.056339	1.03	0.296759	-1.02	0.888617	XM_003086076; XM_003086077; AK015703; AK132847; ENSMUST00000145848; ENSMUST00000152750
17476869	4930505M18Rik	4.93	4.36	4.47	4.76	4.45	1.08	0.535652	1.32	0.686908	1.07	0.650791	AK015707; AK019701; ENSMUST00000175854
17359871	4930505N22Rik	4.35	4.58	4.28	4.45	4.53	-1.23	0.513594	-1.1	0.238454	-1.04	0.598433	AK015708
17510790	4930505O20Rik	5.62	4.9	4.78	4.87	4.58	-1.09	0.838737	-1.02	0.784132	-1.25	0.74249	XM_003085358; AK015711; ENSMUST00000142188
17340730	4930506C21Rik	2.95	2.99	3	2.95	3.14	1.01	0.350807	-1.03	0.815225	1.11	0.139815	AK015714; AK043779; NR_073374; ENSMUST00000130639; ENSMUST00000123009; ENSMUST00000123341
17366012	4930506M07Rik	4.61	4.63	4.61	4.84	4.99	-1.02	0.798981	1.16	0.518867	1.28	0.343064	AK015721; AK039224; BC030338; EF055486; NM_175172; NM_001114312; ENSMUST00000047511; ENSMUST00000163821
17233790	4930507D05Rik	4.52	4.22	4.68	4.69	4.6	1.38	0.481139	1.39	0.291028	1.31	0.273912	AK015726; AK054359; AK135283; NR_027926; ENSMUST00000181110
17266728	4930507D10Rik	3.6	3.39	3.35	3.32	3.54	-1.02	0.694641	-1.05	0.677807	1.11	0.851032	AK015727; ENSMUST00000137411
17528768	4930509E16Rik	5.32	4.98	5.18	5.18	5.2	1.15	0.308768	1.15	0.190315	1.17	0.450096	NR_045735; ENSMUST00000181405
17405899	4930509J09Rik	2.33	2.36	2.42	2.35	2.33	1.05	0.837533	-1.01	0.772755	-1.02	0.559452	AK015737; NR_040547
17412763	4930509K18Rik	2.78	2.69	2.71	2.7	2.52	1.01	0.391718	1.01	0.427813	-1.12	0.43707	AK015738; ENSMUST00000144039
17517284	4930510E17Rik	3.68	3.69	3.75	3.69	3.56	1.04	0.803914	1	0.608153	-1.09	0.426484	XM_003086727; ENSMUST00000034550; AK015742
17274083	4930511A02Rik	3.08	2.83	2.68	2.82	2.82	-1.11	0.405091	-1.01	0.992203	-1	0.999088	AK015744; AK133134; ENSMUST00000181268
17461094	4930511E03Rik	3.55	3.46	3.59	3.71	3.74	1.1	0.081829	1.19	0.259889	1.22	0.052162	AK019674; NR_040761
17376974	4930511F01Rik	4	3.88	4.09	4.06	4.13	1.16	0.158008	1.13	0.574312	1.19	0.082548	AK015749; ENSMUST00000124774
17354483	4930511M06Rik	3.02	3.19	3.13	3.28	3.19	-1.04	0.476385	1.06	0.528712	-1	0.317865	AK015760; AK144587; AK144776; AK165876; NR_015494; NR_027944; NR_027945; ENSMUST00000151209; ENSMUST00000137603; ENSMUST00000153884; ENSMUST00000130724
17434363	4930511M11Rik	3.19	3.03	3.09	2.99	2.79	1.04	0.845376	-1.03	0.955955	-1.19	0.466975	AK019559; BC115681; NM_029141; NM_029154; ENSMUST00000014673; ENSMUST00000115515
17407386	4930511M18Rik	2.61	2.55	2.74	2.78	3.01	1.14	0.22761	1.17	0.069159	1.37	0.031619	AK015762; NM_027042; ENSMUST00000029535
17286167	4930511O05Rik	2.11	2.16	2.14	2.25	2.28	-1.02	0.410274	1.06	0.266271	1.09	0.310063	ENSMUST00000155912
17275935	4930512B01Rik	3.89	4.04	4.22	4	3.9	1.14	0.355511	-1.02	0.715219	-1.1	0.431925	AK015558; AK015769; AK029702; NR_033573; ENSMUST00000021378
17501436	4930512H18Rik	2.77	2.75	2.67	2.89	2.87	-1.06	0.885233	1.1	0.170748	1.08	0.147954	AK084432; ENSMUST00000133752
17447717	4930513D17Rik	2.47	2.77	2.62	2.72	2.93	-1.11	0.109376	-1.04	0.889031	1.12	0.475808	AK015779; AK132902; NR_045416
17504361	4930513N10Rik	4.85	4.91	4.97	4.99	4.85	1.04	0.257227	1.06	0.32139	-1.04	0.387174	AK029729; AK042481; AK147860; ENSMUST00000145562; ENSMUST00000098472
17538051	4930513O06Rik	2.37	2.15	2.59	2.35	2.25	1.36	0.861945	1.15	0.522429	1.07	0.849176	NM_029174; ENSMUST00000033625
17420870	4930515B02Rik	2.95	2.88	2.92	2.99	2.91	1.03	0.357704	1.08	0.083321	1.02	0.988232	AK015793; NR_040654; ENSMUST00000140588
17451605	4930515G01Rik	4.96	5.4	5.25	5.27	5.46	-1.11	0.499333	-1.1	0.118216	1.04	0.32015	AK015794; AK021339; NR_027872; ENSMUST00000173208
17467363	4930515G16Rik	2.93	2.65	2.55	2.67	2.92	-1.07	0.698838	1.01	0.21452	1.2	0.01263	AK015796; NR_003100
17381930	4930515L03Rik	1.69	1.57	1.7	1.84	1.66	1.09	0.967366	1.2	0.094521	1.06	0.306489	AK015798
17541335	4930515L19Rik	2.66	2.98	3.07	3.1	3.17	1.07	0.038834	1.09	0.268899	1.14	0.937309	AK015799; NR_045440; ENSMUST00000152352
17494261	4930516K23Rik	3.16	3.16	3.46	3.56	3.31	1.23	0.115678	1.32	0.024445	1.11	0.207478	ENSMUST00000138055
17494263	4930516K23Rik	3.1	2.92	2.76	3.07	2.89	-1.11	0.025302	1.11	0.223458	-1.02	0.977457	AK015805; BC145837; NM_147084; ENSMUST00000106862; ENSMUST00000138055
17494271	4930516K23Rik	4.18	4.2	4.2	4.14	4.26	-1	0.258131	-1.04	0.896604	1.04	0.484954	AK015805; ENSMUST00000138055
17494290	4930516K23Rik	2.64	2.87	2.83	2.7	2.92	-1.02	0.567549	-1.12	0.14169	1.04	0.581798	AK015805; ENSMUST00000138055
17494296	4930516K23Rik	4.24	4.08	4.24	4.14	4.37	1.12	0.854035	1.04	0.391544	1.22	0.150555	AK015805; ENSMUST00000138055
17494269	4930516K23Rik	3.76	2.57	2.74	2.45	2.12	1.12	0.259971	-1.09	0.155538	-1.37	0.048351	AK015805; ENSMUST00000138055
17390836	4930517E11Rik	2.56	2.44	2.52	2.74	2.81	1.06	0.850774	1.23	0.41479	1.29	0.133483	AK015809; ENSMUST00000129584
17530719	4930517N10Rik	4.43	4.42	4.42	4.44	4.24	1	0.67019	1.01	0.682362	-1.14	0.942287	AK015817; BC049549; DQ153247; NM_026645; ENSMUST00000062917
17302404	4930517O19Rik	3.77	3.6	3.37	3.59	3.61	-1.17	0.137999	-1.01	0.880182	1	0.678161	AK015818; ENSMUST00000137352; ENSMUST00000140320; ENSMUST00000145018
17447960	4930518C09Rik	2.92	2.69	2.79	2.79	2.97	1.07	0.466265	1.07	0.454851	1.22	0.305471	AK015822; ENSMUST00000172700
17393575	4930518I15Rik	4.78	4.69	4.56	4.62	4.86	-1.1	0.190351	-1.05	0.265991	1.13	0.771718	XR_104749; ENSMUST00000099141; AK015827
17292536	4930518P08Rik	3.43	3.56	3.6	3.67	4	1.03	0.207594	1.08	0.501764	1.35	0.256989	AK015835; NR_045364
17274117	4930519A11Rik	3.76	3.35	3.31	3.44	3.24	-1.03	0.506167	1.06	0.61244	-1.08	0.474672	AK015836
17286278	4930519D14Rik	3.53	3.46	3.08	3.2	3.13	-1.3	0.262404	-1.2	0.529917	-1.25	0.554987	AK015838; ENSMUST00000151471
17239987	4930519F09Rik	3.76	3.72	3.68	3.17	3.85	-1.03	0.814875	-1.47	0.243866	1.09	0.634089	NR_033601; ENSMUST00000163084
17543767	4930519F16Rik	5.65	5.47	5.65	4.89	4.94	1.13	0.613414	-1.5	0.022108	-1.45	0.009115	BC107248; BC107249; BC114984; BC115753; ENSMUST00000033688; ENSMUST00000127012; ENSMUST00000133491; AK015842
17520771	4930519F24Rik	1.87	2	1.69	1.89	1.78	-1.24	0.062705	-1.08	0.37577	-1.16	0.082193	AK076865; NR_040763
17441018	4930519G04Rik	4.17	3.77	3.47	3.63	3.98	-1.23	0.06934	-1.1	0.926629	1.15	0.136775	AK005973; NM_026263; ENSMUST00000031547; ENSMUST00000112153; ENSMUST00000142582; ENSMUST00000134389; AK015857; AK161377
17240376	4930520K10Rik	3.48	4	3.86	4.08	3.61	-1.1	0.434374	1.06	0.745354	-1.31	0.039468	ENSMUST00000143103; ENSMUST00000044774; AK015854; AK016752
17522729	4930520O04Rik	3.82	3.71	3.78	3.82	3.96	1.05	0.103925	1.07	0.202168	1.19	0.478211	AK015855; AK040958; NR_040383; NR_040384; ENSMUST00000124664; ENSMUST00000131898; ENSMUST00000147689
17288425	4930520P13Rik	4.5	4.62	4.57	4.56	4.13	-1.04	0.731612	-1.05	0.532635	-1.41	0.055662	AK015856; NR_036596
17453647	4930521C21Rik	4.28	4.21	4.26	4.32	4.08	1.03	0.357015	1.07	0.571033	-1.09	0.208857	AK015859; ENSMUST00000131896
17222716	4930521E06Rik	1.84	1.9	1.94	1.81	1.83	1.02	0.754788	-1.07	0.851885	-1.05	0.618593	AK015860
17428202	4930522H14Rik	2.79	1.99	2.22	2.23	2.28	1.17	0.355083	1.19	0.091823	1.22	0.103549	AK005726; AK019777; BC125547; BC125549; NM_001199090; NM_026291; ENSMUST00000102725; ENSMUST00000082306
17450937	4930522L14Rik	7.05	7.32	7.35	6.86	6.83	1.02	0.66863	-1.37	0.037371	-1.4	0.053909	AK051793
17439552	4930522N08Rik	4.26	3.86	4.16	3.86	3.91	1.22	0.179247	-1	0.895408	1.03	0.561592	XM_003086492; ENSMUST00000031274; AK015871
17414184	4930522O17Rik	3.49	3.68	3.58	3.69	3.76	-1.07	0.515512	1.01	0.589873	1.06	0.906347	AK019691; NR_040665; ENSMUST00000155178
17218598	4930523C07Rik	4.55	4.46	4.55	4.56	4.56	1.07	0.281985	1.08	0.201101	1.07	0.18778	AK006391; AK015875; AK028660; AK034159; AK040601; AK054156; AK132698; NR_028111; NM_001162896; ENSMUST00000168250; ENSMUST00000163892; ENSMUST00000060298; ENSMUST00000165923; ENSMUST00000097513; ENSMUST00000168359
17316867	4930523O13Rik	2.33	2.24	2.3	2.05	2.26	1.04	0.127793	-1.14	0.936883	1.01	0.57259	AK015877
17248226	4930524B15Rik	4.34	4.38	4.57	4.6	4.43	1.14	0.19213	1.17	0.239963	1.04	0.486141	AK015006; BC114574; NM_026262; ENSMUST00000102829
17302610	4930524C18Rik	2.88	2.71	2.84	2.86	3.06	1.09	0.698481	1.11	0.660156	1.27	0.33755	AK015882; NR_045661
17532802	4930524L23Rik	4.02	4.26	4.06	4.03	4.01	-1.15	0.846448	-1.17	0.299739	-1.19	0.476387	AK019695; AK080337; NR_029473; ENSMUST00000144719; ENSMUST00000149124
17545530	4930524N10Rik	2.13	2.17	2.05	1.98	2.21	-1.08	0.274196	-1.14	0.532949	1.03	0.767281	NM_001256259; ENSMUST00000082357
17362737	4930524O05Rik	4.31	4	3.92	4.08	4.08	-1.06	0.394461	1.06	0.464705	1.06	0.558203	AK015890; NR_045316
17548730	4930524O07Rik	4.56	4.53	4.6	4.78	4.6	1.05	0.380223	1.19	0.442177	1.05	0.395098	AK006616; AK019696; ENSMUST00000161822; ENSMUST00000162334
17521292	4930524O07Rik	3.49	3.81	3.95	3.88	3.81	1.1	0.439488	1.05	0.895626	1	0.260666	AK006616; AK019696; ENSMUST00000161822; ENSMUST00000162334
17520191	4930524O08Rik	3.17	3.01	2.79	2.85	3.08	-1.17	0.233505	-1.12	0.318658	1.05	0.625102	AK015891; AK030170; NR_040735
17531870	4930525D18Rik	3.58	3.18	3.13	3.2	3.09	-1.03	0.931194	1.02	0.719892	-1.06	0.492116	AK015892; NR_040738
17294058	4930525G20Rik	2.41	2.29	2.18	2.25	2.31	-1.08	0.55526	-1.03	0.837578	1.01	0.647907	AK029746; AK045089; ENSMUST00000181912
17541134	4930525M21Rik	4.28	4.28	4.18	4.34	4.38	-1.07	0.312534	1.04	0.6585	1.07	0.216877	AK132937; NM_001243943; ENSMUST00000089286
17395948	4930526D03Rik	3.75	3.79	3.75	3.78	3.6	-1.03	0.757084	-1.01	0.42024	-1.14	0.315156	AK076877; BC087873; NM_199023; ENSMUST00000052416; ENSMUST00000132409
17292772	4930526F13Rik	4.08	4.01	4.47	4.35	4.57	1.37	0.14695	1.26	0.320233	1.47	0.01183	AK015900; ENSMUST00000144718
17523673	4930526I15Rik	5.32	5.51	5.59	5.54	5.49	1.06	0.746695	1.02	0.703202	-1.02	0.883685	NR_027950
17357636	4930526L06Rik	5.38	4.85	4.88	4.63	4.3	1.02	0.460145	-1.17	0.225876	-1.47	0.009033	AK015905; NR_045317; ENSMUST00000181137
17373940	4930527A07Rik	4.44	4.55	4.44	4.44	4.36	-1.08	0.157874	-1.08	0.106787	-1.14	0.323216	AK015909; ENSMUST00000130677
17254019	4930527B05Rik	4.3	3.92	3.74	3.95	3.71	-1.13	0.299217	1.02	0.696656	-1.16	0.168453	AK132942
17369268	4930527E20Rik	3.74	3.66	3.73	3.67	3.82	1.05	0.202324	1	0.416308	1.12	0.734465	AK019703; ENSMUST00000135700
17299231	4930527F14Rik	3.27	3.08	2.69	2.87	2.78	-1.31	0.190049	-1.16	0.302746	-1.24	0.222406	AK015914
17349095	4930527G23Rik	2.29	2.44	2.77	2.4	2.48	1.25	0.437191	-1.03	0.375336	1.02	0.873979	AK019704; NR_045395
17230273	4930527J03Rik	6.57	6.61	6.9	6.61	6.8	1.23	0.266395	1	0.79287	1.15	0.145795	XR_140479; ENSMUST00000094270; AK015919
17423629	4930528A17Rik	4.09	4.72	4.55	4.77	4.51	-1.12	0.12708	1.04	0.566863	-1.15	0.23027	AK039347; BC031206; NR_028384
17287964	4930528D03Rik	4.27	3.77	3.83	3.44	3.62	1.04	0.308655	-1.25	0.576292	-1.11	0.40331	AK015923; AK077008; ENSMUST00000181700; ENSMUST00000181528
17472985	4930528G23Rik	3.48	3.17	2.75	2.68	3.32	-1.33	0.41969	-1.4	0.723064	1.11	0.204313	AK015927; ENSMUST00000124575
17389592	4930528P14Rik	3.57	3.51	3.51	3.51	3.49	1	0.390743	-1	0.429557	-1.01	0.549738	AK019710; NR_040516; ENSMUST00000152815
17548938	4930529C04Rik	4.24	3.89	3.96	3.87	3.53	1.05	0.318017	-1.01	0.272148	-1.28	0.064669	ENSMUST00000131367; AK014162
17548934	4930529C04Rik	8	7.87	7.8	7.68	7.83	-1.05	0.35233	-1.14	0.397735	-1.03	0.559776	NR_033593; ENSMUST00000116191; ENSMUST00000131367
17399843	4930529C04Rik	2.68	2.55	2.6	2.32	3.07	1.03	0.452744	-1.17	0.939218	1.43	0.161584	NR_033593; ENSMUST00000131367
17298929	4930529F24Rik	2.81	2.65	2.69	2.91	2.79	1.03	0.908046	1.2	0.093997	1.11	0.107542	AK015934; NR_045713; ENSMUST00000177141
17394905	4930529I22Rik	2.23	2.17	2.07	2.3	2.26	-1.07	0.226781	1.09	0.022039	1.07	0.428352	AK015936; ENSMUST00000131509
17302296	4930529K09Rik	4.33	3.77	3.76	3.75	3.81	-1.01	0.5041	-1.02	0.92984	1.03	0.209743	AK015937; AK019672
17326790	4930529L06Rik	2.7	2.59	2.44	2.48	2.52	-1.11	0.023148	-1.08	0.870001	-1.05	0.389435	AK019711; NR_040537
17377210	4930529M08Rik	4.51	4.19	4.37	4.36	4.37	1.13	0.151157	1.13	0.121004	1.13	0.388561	AK019712; AK086391; BC024760; BC058733; BC107030; BC107031; NM_175280; ENSMUST00000126415; ENSMUST00000116398; ENSMUST00000138774; ENSMUST00000152515; ENSMUST00000130168; ENSMUST00000133433; ENSMUST00000118002; ENSMUST00000155214; ENSMUST00000150771; ENSMUST00000125223; ENSMUST00000144066; ENSMUST00000143896
17230812	4930532G15Rik	3.36	3.34	3.3	3.63	3.68	-1.03	0.997077	1.22	0.675193	1.26	0.22154	AK015943; AK089488
17389460	4930533B01Rik	3.93	3.95	4.01	3.77	3.91	1.04	0.446453	-1.14	0.410038	-1.03	0.4804	AK015951; ENSMUST00000123377
17482924	4930533L02Rik	2.08	2.22	2.38	2.03	2.5	1.11	0.280413	-1.14	0.757538	1.21	0.247612	XR_168881; ENSMUST00000060220; AK015957
17225833	4930533P14Rik	3.13	3.1	3.2	3.02	3.05	1.07	0.44133	-1.06	0.864502	-1.04	0.913545	AK015960; NR_040478
17264421	4930535C22Rik	3.49	3.15	3.34	3.4	3.34	1.14	0.281225	1.19	0.787858	1.14	0.345893	AK015975; ENSMUST00000148019
17429829	4930535I16Rik	5.13	5.16	5.56	5.19	5.04	1.32	0.464869	1.02	0.401973	-1.08	0.778991	AK015982; AK050163; AK085801; ENSMUST00000153814; ENSMUST00000163208
17261161	4930538E20Rik	3.67	3.9	3.69	3.66	3.9	-1.16	0.822181	-1.19	0.69868	-1	0.69166	AK019630; AK019722; ENSMUST00000146717; ENSMUST00000131383
17429331	4930538K18Rik	5	5	4.9	4.97	4.68	-1.07	0.191562	-1.02	0.308679	-1.24	0.053394	AK015991; BC048569; NM_029198; ENSMUST00000132778; ENSMUST00000030394
17342943	4930539E08Rik	5.44	5.2	5.39	5.18	4.84	1.14	0.377169	-1.01	0.900014	-1.29	0.425888	BC117930; NM_172450; ENSMUST00000062357
17410537	4930539J05Rik	5.12	5.58	5.54	5.58	5.8	-1.03	0.492891	-1	0.988953	1.16	0.249026	AK015999; NR_030689
17396031	4930539M17Rik	4.5	4.4	4.18	4.53	4.12	-1.17	0.056016	1.09	0.691226	-1.21	0.022323	AK016002
17404165	4930539N22Rik	2.81	2.75	2.71	2.55	2.77	-1.03	0.806367	-1.15	0.639723	1.01	0.829539	AK016003
17514847	4930540M03Rik	2.57	2.49	2.42	2.34	2.37	-1.05	0.30565	-1.1	0.482005	-1.09	0.218966	AK019729; NR_040746
17470350	4930540M05Rik	4.24	3.88	3.81	3.9	4.08	-1.05	0.871226	1.01	0.863561	1.15	0.343057	AK016012
17529043	4930542C12Rik	3.9	3.88	3.83	3.9	3.79	-1.03	0.575352	1.01	0.334021	-1.06	0.268763	AK006987; AK017030; ENSMUST00000171096
17304123	4930542C16Rik	3.33	3.23	3.3	3.23	3.41	1.05	0.709297	1	0.734571	1.14	0.428565	XR_168524; AK005833; ENSMUST00000062438; ENSMUST00000159360; AK016018
17325555	4930542C21Rik	3.76	3.53	3.64	3.61	3.86	1.07	0.781741	1.05	0.527934	1.26	0.055492	AK016019
17266611	4930542H20Rik	3.8	3.81	3.81	3.83	3.83	1	0.407455	1.01	0.771252	1.02	0.767829	AK006156; AK019731; ENSMUST00000132921; ENSMUST00000123067
17495216	4930543E12Rik	3.37	3.48	3.49	3.28	3.2	1.01	0.727091	-1.15	0.47627	-1.21	0.734468	AK016028; AK016048; NR_045978
17252157	4930544D05Rik	4.13	4.07	4.19	3.91	4.05	1.09	0.22986	-1.12	0.293955	-1.01	0.731136	AK019734; NM_001145537; ENSMUST00000180052; ENSMUST00000125387; ENSMUST00000135865; ENSMUST00000144960
17459232	4930544G11Rik	3.51	2.98	3.6	3.51	3.78	1.53	0.107685	1.45	0.178531	1.74	0.04607	EU477372; AK006363; AK016035; NM_001161773; ENSMUST00000043382
17282975	4930544I03Rik	2.72	2.13	2.39	2.53	2.41	1.19	0.376804	1.32	0.192569	1.21	0.676944	AK132687
17484225	4930544L04Rik	3.89	3.75	3.69	3.87	4.14	-1.04	0.702134	1.09	0.54156	1.31	0.069735	AK019737; ENSMUST00000097982
17290043	4930544M13Rik	3.12	2.63	2.81	2.74	3.23	1.14	0.966731	1.08	0.829763	1.52	0.159849	AK016040; AK076988; NR_045976; ENSMUST00000063230; ENSMUST00000181553
17352909	4930545E07Rik	2.33	2.16	2.18	2.44	2.47	1.01	0.572185	1.22	0.046115	1.24	0.136652	AK016045; NR_045374
17241672	4930545H06Rik	3.08	2.65	2.73	2.79	3.05	1.05	0.114736	1.1	0.615247	1.32	0.10688	AK016046; NR_045357
17392103	4930545L23Rik	4.22	4.34	4.21	4.19	4.05	-1.09	0.3717	-1.11	0.323765	-1.22	0.136129	AK019742; NR_040517; ENSMUST00000138303
17355270	4930546C10Rik	4.36	4.14	4.3	4.27	4.06	1.12	0.921472	1.1	0.896628	-1.05	0.448145	NR_038051
17418850	4930546G22Rik	3.9	3.71	3.9	3.78	4	1.14	0.816424	1.06	0.850935	1.23	0.551975	AK016051; ENSMUST00000131581
17525947	4930546K05Rik	4.61	4.59	4.58	4.82	4.59	-1.01	0.573423	1.17	0.843335	-1	0.457581	AK019746; AK133167; NR_040754
17414146	4930547C10Rik	2.4	2.74	2.52	2.56	2.63	-1.16	0.12617	-1.13	0.148791	-1.07	0.927075	AK006061; BC120821; BC120823; NM_026652; ENSMUST00000029995; ENSMUST00000107671; AK015747
17388881	4930547E08Rik	2.82	3.04	2.96	2.61	3.23	-1.05	0.794183	-1.34	0.163698	1.15	0.885268	AK019749; NR_040514; ENSMUST00000143559
17326491	4930547E14Rik	2.57	2.32	2.43	2.35	2.49	1.08	0.506781	1.02	0.73394	1.12	0.502988	AK016054
17232724	4930547M16Rik	4.78	4.91	4.7	4.61	4.67	-1.15	0.752953	-1.23	0.186695	-1.18	0.56042	AK016061; AK036704
17311452	4930548G14Rik	2.48	2.73	2.42	2.42	2.45	-1.24	0.77815	-1.24	0.273634	-1.21	0.716138	ENSMUST00000060825
17436145	4930548H24Rik	4.46	4.37	4.4	4.35	4.23	1.02	0.532532	-1.02	0.750791	-1.1	0.466093	BC057946; ENSMUST00000031020
17340478	4930548J01Rik	2.98	2.64	2.41	2.51	2.53	-1.18	0.015016	-1.1	0.319446	-1.08	0.685474	AK007199; AK019751; NR_045462
17423728	4930548K13Rik	3.73	3.73	3.75	3.69	3.67	1.01	0.340858	-1.03	0.602653	-1.04	0.759884	AK016071; ENSMUST00000154459
17420134	4930549C01Rik	3.82	3.68	3.84	3.84	3.88	1.12	0.098407	1.12	0.174423	1.15	0.100209	AK015053; BC048442; ENSMUST00000046647
17355251	4930549G23Rik	5.38	5.36	5.16	5.46	5.23	-1.15	0.784081	1.07	0.713941	-1.09	0.667937	AK016077; NR_045376
17517311	4930550C14Rik	3.92	3.98	3.95	3.94	4.15	-1.03	0.602989	-1.03	0.826858	1.12	0.196067	AK153618; BC115638; BC115639; NM_029247; ENSMUST00000005262
17292996	4930550C17Rik	3.77	3.5	3.66	3.67	3.92	1.11	0.451586	1.12	0.902011	1.33	0.006393	AK016084
17371520	4930550G17Rik	3.66	3.51	3.43	3.33	3.59	-1.06	0.980493	-1.13	0.190462	1.06	0.949284	AK016085; AK050748; ENSMUST00000129114
17548848	4930550L24Rik	2.28	2.32	2.24	2.31	2.33	-1.05	0.150056	-1	0.667124	1.01	0.71715	BC087920; NM_023774; ENSMUST00000118305; ENSMUST00000062542
17535089	4930550L24Rik	3.11	3.19	3.45	3.03	3.18	1.19	0.017539	-1.12	0.451357	-1	0.395485	AF319984; BC087920; NM_023774; ENSMUST00000118305; ENSMUST00000062542
17482914	4930551E15Rik	2.54	2.45	2.54	2.55	2.85	1.07	0.135971	1.07	0.672887	1.32	0.120135	AK019758; ENSMUST00000151884
17427318	4930551L18Rik	3.38	3.39	3.38	3.38	3.38	-1.01	0.403756	-1.01	0.614329	-1.01	0.52621	AK016095; ENSMUST00000156086
17366533	4930551O13Rik	3.72	3.52	3.48	3.54	3.35	-1.03	0.575466	1.01	0.300696	-1.13	0.264625	AK016096; ENSMUST00000145585
17414152	4930552N02Rik	3.44	3.44	3.44	3.39	3.34	-1	0.445304	-1.04	0.528594	-1.08	0.717113	AK016098; NM_146858; ENSMUST00000095085; ENSMUST00000135738
17365796	4930552P12Rik	4.54	4.38	4.19	4.41	4.33	-1.14	0.503676	1.02	0.735388	-1.04	0.992523	AK019762; NR_045318; ENSMUST00000181198
17326783	4930553E22Rik	2.85	2.9	2.89	2.95	2.99	-1	0.495159	1.03	0.771075	1.07	0.491299	AK016102
17547955	4930553J12Rik	2.4	2.48	2.35	2.41	2.27	-1.09	0.407163	-1.05	0.466805	-1.16	0.05646	AK016107; BC080822
17547958	4930553J12Rik	6.18	5.5	5.6	5.65	5.51	1.07	0.382067	1.1	0.357075	1.01	0.560477	BC080822
17326922	4930553J12Rik	3.77	3.56	3.67	3.77	3.8	1.08	0.66693	1.15	0.445711	1.18	0.636333	AK016107; AK132534; BC080822; BC116219; NM_013713; ENSMUST00000023648
17519959	4930554C24Rik	3.3	3.28	3.14	3.34	3.16	-1.11	0.670897	1.04	0.193338	-1.09	0.440863	AK016115; NR_040739
17260722	4930554G24Rik	2.75	2.7	2.35	3.04	2.72	-1.28	0.06406	1.27	0.248894	1.02	0.602725	AK016119; ENSMUST00000126260
17491777	4930554H23Rik	2.67	2.66	2.67	2.68	2.85	1.01	0.259361	1.01	0.672822	1.14	0.461408	AK019764
17403602	4930555A03Rik	4.9	4.71	4.76	4.9	4.78	1.04	0.427595	1.14	0.812317	1.04	0.426523	AK008823; AK016126; AK081104
17370892	4930555B11Rik	3.28	3.04	3.35	3.38	3.34	1.24	0.130428	1.27	0.264019	1.23	0.217073	AK016127; ENSMUST00000123210
17537333	4930555B12Rik	3.18	3.53	3.35	3.39	3.4	-1.13	0.230181	-1.1	0.521503	-1.09	0.938573	AK019765; ENSMUST00000135444
17501122	4930555F03Rik	3.11	3.22	3	3.07	2.69	-1.16	0.312642	-1.11	0.277141	-1.44	0.047511	XR_108000; AK042788; ENSMUST00000143556; ENSMUST00000033963; ENSMUST00000126285; ENSMUST00000163925; AK016128
17275155	4930555J06Rik	4.31	4.58	4.32	4.35	4.43	-1.2	0.268339	-1.17	0.203832	-1.1	0.494995	AK016131; ENSMUST00000135883
17261528	4930555O08Rik	2.84	2.82	2.83	2.87	2.86	1.01	0.821545	1.03	0.675692	1.03	0.875707	AK016136; ENSMUST00000122821
17345859	4930556A20Rik	3.2	3.1	2.94	2.99	3	-1.12	0.489144	-1.08	0.702573	-1.08	0.745499	XR_168757; AK016140
17326839	4930556C24Rik	2.37	2.39	2.38	2.53	2.39	-1.01	0.869786	1.1	0.548985	-1	0.416774	AK016142; NR_040506
17412335	4930556G01Rik	2.47	2.28	2.39	2.39	2.49	1.08	0.292104	1.08	0.176926	1.16	0.233151	AK016143
17211984	4930556I23Rik	4.3	4.1	3.97	4.17	4.36	-1.09	0.660845	1.05	0.198675	1.2	0.090825	AK016146; ENSMUST00000160659
17301113	4930556J02Rik	3.74	3.72	3.59	3.69	3.58	-1.09	0.36795	-1.02	0.362607	-1.1	0.093611	AK016147; NR_045714
17259924	4930556J24Rik	5.01	4.88	4.72	4.92	4.81	-1.11	0.186741	1.03	0.663752	-1.05	0.857902	XM_003084882; ENSMUST00000042344; AK016148
17392880	4930556L07Rik	5.15	4.85	5	4.6	4.71	1.11	0.631298	-1.19	0.416495	-1.11	0.945594	AK006186; AK016389; ENSMUST00000134422
17310320	4930556M19Rik	5.07	4.9	4.9	4.86	4.96	-1.01	0.215378	-1.03	0.234585	1.04	0.983463	AK005793; AK016150; AK030258; AK047371; AK047938; NR_045063; NR_045064; NR_045065; ENSMUST00000181739
17280682	4930556N08Rik	4.73	4.5	4.7	4.81	4.73	1.15	0.450276	1.24	0.065297	1.17	0.567013	AK016151; ENSMUST00000138617
17236792	4930556N09Rik	2.82	2.73	3.11	2.99	2.99	1.3	0.310401	1.2	0.16331	1.19	0.459287	AK016152; NR_045358
17254996	4930556N13Rik	4.78	4.55	4.52	4.52	4.45	-1.02	0.78203	-1.02	0.534839	-1.07	0.596696	AK016153; ENSMUST00000173677
17533230	4930557A04Rik	2.76	2.94	2.79	2.77	2.76	-1.11	0.886405	-1.13	0.858065	-1.13	0.510284	NM_029229; ENSMUST00000057113
17250750	4930557C09Rik	4.46	4.2	4.27	4.48	4.26	1.05	0.772187	1.22	0.924639	1.05	0.675588	AK019771; ENSMUST00000142492
17291119	4930557F10Rik	3.75	3.79	3.65	3.98	3.61	-1.1	0.776243	1.14	0.314789	-1.13	0.53123	AK016161; ENSMUST00000155432
17436551	4930557J02Rik	3.47	3.37	3.12	3.03	3.26	-1.19	0.348672	-1.27	0.141132	-1.08	0.533276	AK016164
17407823	4930558C23Rik	2.35	2.34	2.38	2.44	2.36	1.03	0.85648	1.07	0.390673	1.02	0.914109	AK006075; AK006566; AK016169; NR_015490
17537532	4930558G05Rik	2.42	2.4	2.43	2.57	2.46	1.02	0.647296	1.12	0.541201	1.04	0.654214	ENSMUST00000122848
17223308	4930558J18Rik	5.42	5.5	5.57	5.45	5.27	1.05	0.64888	-1.03	0.190867	-1.17	0.048926	AK016177; AK133406; NR_037999; ENSMUST00000181949
17291226	4930558J22Rik	2.42	2.8	2.85	2.74	3.19	1.04	0.743932	-1.04	0.184412	1.32	0.405324	AK016178; AK133404; ENSMUST00000139822
17228896	4930558K02Rik	3.25	3.17	3.08	3.02	3.21	-1.06	0.701345	-1.11	0.143534	1.03	0.266677	NM_001204904; NM_001204905; ENSMUST00000162676; ENSMUST00000141397
17451813	4930562A09Rik	4.01	4.01	3.82	3.82	4.04	-1.13	0.192368	-1.14	0.32193	1.03	0.806779	AK016187; ENSMUST00000153818
17322578	4930562C15Rik	4.16	4.09	4.11	4.04	3.96	1.01	0.597311	-1.03	0.930599	-1.09	0.629659	AK019778; NM_030192; ENSMUST00000177042; ENSMUST00000175836; ENSMUST00000180566; ENSMUST00000175762; ENSMUST00000180939; ENSMUST00000100211; AK133365
17519775	4930562D21Rik	2.68	2.91	2.86	2.84	2.89	-1.04	0.76863	-1.05	0.523697	-1.02	0.502027	AK016189; ENSMUST00000123894
17228705	4930562F07Rik	3.35	3.41	3.51	3.43	3.58	1.07	0.128695	1.01	0.638299	1.13	0.379995	NR_038030; NR_038031; ENSMUST00000028061; ENSMUST00000164249; ENSMUST00000169600
17332219	4930563D23Rik	3.44	3.46	3.43	3.41	3.35	-1.02	0.29785	-1.03	0.187556	-1.08	0.207093	BC147584; BC147622; NM_029252; ENSMUST00000062638
17348361	4930563E18Rik	2.05	2.12	2.15	2.1	2.32	1.02	0.582868	-1.01	0.947213	1.15	0.038194	AK016200; NR_045379; ENSMUST00000180948
17252329	4930563E22Rik	4.37	3.36	4.45	3.44	4.49	2.13	0.014731	1.05	0.567738	2.18	0.005999	AK043242; AK044443; NM_001163728; ENSMUST00000124762; ENSMUST00000066087
17443062	4930563F08Rik	2.62	2.65	2.6	2.49	2.86	-1.04	0.82722	-1.12	0.317457	1.15	0.443016	AK016203
17301003	4930563I02Rik	3.76	3.56	3.67	3.59	3.69	1.08	0.976641	1.02	0.709791	1.1	0.853335	AK015998; AK016207; BC048633; ENSMUST00000149364; ENSMUST00000154835
17513306	4930563M20Rik	3.56	3.3	3.27	3.44	3.69	-1.02	0.401264	1.1	0.144024	1.31	0.121148	AK019781; NR_046193
17302035	4930564B18Rik	3.9	3.99	3.91	4.15	4.25	-1.06	0.711335	1.11	0.159907	1.2	0.091927	NM_029230; ENSMUST00000022579
17548034	4930564C03Rik	3.01	3.34	3.34	3.38	3.34	1	0.577353	1.03	0.470783	1	0.787652	BC048763; NM_029257
17401386	4930564D02Rik	3.88	3.46	3.62	3.62	3.85	1.12	0.699634	1.11	0.603423	1.31	0.810796	NM_029228; ENSMUST00000070584
17245370	4930564G21Rik	3.93	3.89	3.63	3.94	3.97	-1.2	0.186249	1.03	0.882961	1.05	0.47344	AK016220; NR_045359; ENSMUST00000153898
17398477	4930564K09Rik	3.29	3.36	3.28	3.51	3.36	-1.05	0.311857	1.11	0.493381	-1	0.831401	AK019784; AK161442; NR_040381; NR_040382; ENSMUST00000131274; ENSMUST00000156457; ENSMUST00000147649
17406358	4930565D16Rik	4.63	4.09	4.19	4.2	4.22	1.07	0.805433	1.08	0.695229	1.09	0.504931	AK016226; NR_040752
17330260	4930565N06Rik	3.76	3.71	3.7	3.92	3.84	-1.01	0.706179	1.16	0.191795	1.1	0.240489	AK015360; AK019787; NR_040476; ENSMUST00000153572
17446994	4930566F21Rik	7.76	7.17	7.29	7.07	7.14	1.09	0.572234	-1.07	0.385576	-1.02	0.297137	AK016234; ENSMUST00000130898
17411414	4930566N20Rik	2.13	2.18	2.1	2.26	2.37	-1.06	0.272267	1.06	0.52047	1.14	0.44011	ENSMUST00000067993; AK016239
17506884	4930567H12Rik	5.85	5.62	5.59	5.57	5.28	-1.03	0.199562	-1.04	0.09706	-1.26	0.133384	AK016240; AK016332; AK131761
17542163	4930567H17Rik	2.64	2.75	2.5	2.37	2.84	-1.19	0.812595	-1.3	0.807335	1.06	0.438312	NM_001033807; ENSMUST00000092405
17326598	4930567J20Rik	2.94	2.94	2.77	2.87	2.79	-1.13	0.428888	-1.05	0.67278	-1.11	0.488677	AK019789
17231621	4930567K20Rik	1.96	2.28	1.88	1.97	2.02	-1.32	0.353342	-1.24	0.758603	-1.2	0.731213	AK019790
17384469	4930568D16Rik	2.6	2.83	2.78	2.95	2.82	-1.03	0.289113	1.09	0.834881	-1.01	0.676613	AK016248; NM_029463; ENSMUST00000028243
17523985	4930568E12Rik	4.35	4.07	4.31	4.25	4.03	1.18	0.286262	1.14	0.172547	-1.03	0.55445	AK019792; NR_040755
17229192	4930568G15Rik	4.1	3.86	3.84	3.86	4.05	-1.02	0.281052	-1	0.373901	1.14	0.167905	AK036349; NR_040480
17442491	4930568K20Rik	3.65	3.68	3.77	3.69	3.75	1.06	0.703415	1	0.95152	1.05	0.685459	AK016253; NR_045369; ENSMUST00000161697
17441357	4930569F06Rik	4.22	4.08	4	4.18	4.09	-1.06	0.36298	1.07	0.48627	1.01	0.769801	XR_168859; AK019794; ENSMUST00000036821
17544396	4930570D08Rik	3.84	3.83	3.84	3.67	3.88	1.01	0.859363	-1.12	0.405016	1.04	0.338171	AK019796; ENSMUST00000130431
17326731	4930570E03Rik	3.12	3.15	3.09	2.95	3.16	-1.04	0.618926	-1.15	0.285419	1.01	0.987635	AK019797
17411401	4930570G19Rik	2.69	2.8	2.79	2.88	2.79	-1.01	0.899836	1.06	0.802182	-1	0.977609	AK016265; AK083124; NR_040398; NR_040399; NR_040400; ENSMUST00000149387; ENSMUST00000148224; ENSMUST00000139363; ENSMUST00000140941
17220934	4930570N18Rik	4.6	4.26	3.97	3.91	4.2	-1.23	0.153218	-1.27	0.577604	-1.04	0.502888	AK019800; ENSMUST00000159273
17304235	4930570N19Rik	4.15	4.2	4.13	4.15	4.11	-1.05	0.318621	-1.04	0.951855	-1.06	0.769969	AK076950; ENSMUST00000166902
17338612	4930571B16Rik	3.23	2.75	2.54	2.86	2.81	-1.16	0.632048	1.08	0.478049	1.04	0.586452	AK016268
17482928	4930571K23Rik	4.35	4.19	4.29	4.59	4.23	1.07	0.345843	1.31	0.084156	1.02	0.717484	NM_001145759; AK016274; BC048566; ENSMUST00000166958
17312657	4930571N24Rik	3.7	3.27	3.32	3.34	3.32	1.04	0.560421	1.05	0.177897	1.03	0.280408	ENSMUST00000132871
17442759	4930572K03Rik	3.41	3.23	3.52	3.14	3.12	1.22	0.243055	-1.06	0.404241	-1.08	0.87361	AK016281; NR_045371
17445682	4930572O03Rik	4.36	3	3.28	2.95	2.94	1.22	0.756039	-1.03	0.461652	-1.04	0.743049	NR_073011; ENSMUST00000092696
17304127	4930572O13Rik	3.5	3.07	3.4	3.58	3.77	1.26	0.296004	1.42	0.090177	1.63	0.020372	AK016284; NR_045718
17317710	4930573C08Rik	3.06	2.88	2.91	2.86	2.9	1.02	0.737203	-1.02	0.356578	1.01	0.871381	AK016287
17370789	4930573O16Rik	3.74	3.28	3.53	2.95	3.33	1.19	0.371745	-1.26	0.311692	1.04	0.663831	AK019812
17411492	4930573O21Rik	2.95	2.6	2.72	2.81	2.8	1.08	0.896653	1.16	0.653098	1.15	0.766507	AK016293; AK085606; ENSMUST00000141405; ENSMUST00000136306; ENSMUST00000133960; ENSMUST00000144933
17427185	4930577H14Rik	3.59	3.7	3.72	3.69	3.65	1.02	0.813263	-1.01	0.817883	-1.03	0.535253	AK019813; ENSMUST00000151367
17397434	4930577N17Rik	4.29	4.57	4.5	4.55	4.69	-1.05	0.858106	-1.01	0.526179	1.09	0.659673	AK016297; AK017883; NR_073429; ENSMUST00000139771
17540436	4930578C19Rik	3.49	3.21	3.37	3.37	3.35	1.11	0.067206	1.11	0.04038	1.11	0.388362	AK016298; BC118515; NM_175228; ENSMUST00000147039; ENSMUST00000044188
17353206	4930578E11Rik	2.59	2.67	2.6	2.68	2.7	-1.05	0.119838	1	0.379701	1.02	0.318178	AK132929; NR_045391
17413162	4930578G10Rik	4.88	4.96	4.46	4.98	4.62	-1.41	0.484953	1.01	0.685706	-1.26	0.320569	ENSMUST00000107984; ENSMUST00000068158; AK016301
17424384	4930578G10Rik	5.44	5.33	5.25	5.35	5.18	-1.06	0.724554	1.01	0.970258	-1.12	0.410357	AK006581; ENSMUST00000145453; ENSMUST00000107984; ENSMUST00000068158; ENSMUST00000142990; ENSMUST00000133644
17307666	4930578I06Rik	3.87	4.02	3.98	3.62	3.76	-1.03	0.606733	-1.33	0.249253	-1.2	0.5233	BC048583; NM_026359; ENSMUST00000022532; AK016302
17301530	4930578I07Rik	3.39	3.17	3.16	3.12	2.99	-1	0.985507	-1.03	0.970043	-1.13	0.726751	AK016303; ENSMUST00000052898
17548059	4930578L24Rik	3.16	2.96	2.91	3.06	3.26	-1.03	0.84414	1.07	0.10892	1.23	0.2731	AK016306; AK028578
17314686	4930578M01Rik	4.94	5.11	5	5.12	5.3	-1.08	0.964649	1.01	0.337765	1.14	0.135994	AK013878; AK016307
17326654	4930578N18Rik	2.84	2.81	2.89	3.01	3.09	1.06	0.282518	1.15	0.095545	1.22	0.255503	AK019818
17529592	4930579C12Rik	3.22	3.2	3.12	3.47	2.75	-1.05	0.521833	1.21	0.355921	-1.36	0.056651	XR_105310; XM_001473330; AK029815; AK156665
17340482	4930579D07Rik	3.69	3.62	3.57	3.38	3.54	-1.03	0.999977	-1.18	0.363095	-1.06	0.805377	AK016314
17472632	4930579D09Rik	6.28	5.97	6.09	6.27	5.73	1.09	0.084509	1.24	0.209578	-1.18	0.575523	AK016315; ENSMUST00000132321
17410660	4930579F01Rik	4.61	4.49	4.61	4.83	4.6	1.09	0.250986	1.27	0.53612	1.08	0.446659	BC150693; NM_001163385; ENSMUST00000012186; AK006190
17300321	4930579G18Rik	5.49	5.25	5.44	5.66	5.41	1.14	0.85983	1.32	0.373291	1.11	0.350222	NR_038053; ENSMUST00000167763
17398399	4930579G24Rik	6.29	6.35	6.51	6.37	6.45	1.11	0.286941	1.01	0.266056	1.07	0.821775	BC096378; AK137776; NM_029482; ENSMUST00000029388; AK016321
17529962	4930579K19Rik	5.22	4.94	5.06	5.1	5.04	1.09	0.477427	1.12	0.038811	1.07	0.101659	AK016329; AK087620; NR_029444; ENSMUST00000058992; AK077474
17262387	4930579K21	5.51	5.39	5.48	5.3	5.34	1.06	0.14835	-1.07	0.852764	-1.04	0.299555	AK076967; ENSMUST00000144876
17509212	4930579M01Rik	4.03	3.64	3.75	3.56	3.75	1.07	0.198885	-1.06	0.906248	1.08	0.215752	AK016330; AK131783; ENSMUST00000130943
17510850	4930579O11Rik	2.4	2.34	2.4	2.36	2.44	1.04	0.561739	1.01	0.925214	1.07	0.499542	AK016331; ENSMUST00000168243; ENSMUST00000164687
17390833	4930580A09Rik	2.92	2.76	3.06	3.18	2.94	1.23	0.569371	1.34	0.192817	1.14	0.459692	AK016335; ENSMUST00000150154
17515871	4930581F22Rik	3.67	3.49	3.46	3.69	3.39	-1.02	0.78117	1.15	0.209374	-1.07	0.992999	BC038320; BC064126; NR_029475; ENSMUST00000093873; ENSMUST00000159933; ENSMUST00000162566; ENSMUST00000161823; ENSMUST00000159363; ENSMUST00000161136; AK157006
17346707	4930583I09Rik	4.13	4.08	4.08	3.99	4.09	-1	0.609742	-1.07	0.153354	1	0.597574	XM_915248; AK019827; ENSMUST00000024896
17482128	4930583K01Rik	4.45	4.31	4.42	4.44	4	1.08	0.706107	1.1	0.95676	-1.24	0.244602	AK015785; NR_027879; ENSMUST00000138180
17390840	4930583P06Rik	2.34	1.94	2.19	2.01	2.43	1.18	0.451222	1.05	0.437177	1.4	0.133036	AK016345; NR_040612; ENSMUST00000136658
17446515	4930584F24Rik	3.01	2.82	2.77	3.14	3.13	-1.04	0.688074	1.24	0.125345	1.24	0.087564	AK005600; AK015867; BC049642; ENSMUST00000030910
17285810	4930586N03Rik	3.19	2.73	2.83	2.99	3.37	1.07	0.810509	1.2	0.050876	1.57	0.18631	AK016358; ENSMUST00000122940
17223646	4930587A21Rik	3.72	3.57	3.84	3.62	3.72	1.2	0.038505	1.04	0.528726	1.11	0.893206	AK016360; ENSMUST00000128588
17320690	4930588J15Rik	3.46	3.14	3.1	3	3.24	-1.03	0.856454	-1.1	0.558905	1.07	0.359083	AK005807
17323753	4930588K23Rik	4.17	3.91	4.14	4.36	3.94	1.17	0.181466	1.37	0.184242	1.02	0.761677	XR_107007; AK133126; ENSMUST00000156827
17398380	4930589L23Rik	3.91	4.25	4.34	4.29	4.24	1.06	0.758319	1.03	0.584131	-1	0.498626	XR_140605; AK016374; ENSMUST00000091023
17422012	4930589P08Rik	3.61	3.42	3.58	3.41	3.83	1.12	0.240688	-1.01	0.604966	1.32	0.089172	AK016376; AK017048; ENSMUST00000129097
17460974	4930590J08Rik	4.93	4.92	4.92	4.72	4.89	1	0.61701	-1.15	0.101109	-1.02	0.770734	NM_198668; ENSMUST00000059318
17227722	4930590L20Rik	2.03	1.98	2.05	2.07	2.16	1.06	0.913575	1.07	0.578231	1.14	0.664177	AK016382
17380631	4930591A17Rik	5.96	5.07	5.04	4.73	5	-1.02	0.757434	-1.27	0.306549	-1.05	0.738063	NM_026596; ENSMUST00000041998
17316358	4930592A05Rik	2.12	2.47	2.21	2.4	2.3	-1.19	0.122693	-1.05	0.598244	-1.13	0.502697	AK016384; NR_045070
17355776	4930592I03Rik	3.73	3.66	3.8	3.78	3.74	1.1	0.105092	1.09	0.30216	1.05	0.464663	AK016386; AK077183; NR_033307
17397812	4930593A02Rik	2.89	2.53	2.74	2.76	2.91	1.15	0.372429	1.17	0.278519	1.3	0.191284	AK016388; AK017132; NR_045167; ENSMUST00000181694; ENSMUST00000181771
17532284	4930593C16Rik	3.41	3.56	3.29	3.52	3.38	-1.21	0.084151	-1.03	0.390101	-1.14	0.295813	AK019838; NR_040753; ENSMUST00000140589
17222354	4930594C11Rik	3.54	3	3.18	3.4	3.65	1.13	0.743009	1.31	0.166272	1.57	0.243795	AK019839; NR_024017; ENSMUST00000151866
17302919	4930594M22Rik	4.34	4.39	4.36	4.57	4.38	-1.02	0.630554	1.14	0.259055	-1.01	0.966754	XR_035097; AK019841; ENSMUST00000100291; ENSMUST00000161599; ENSMUST00000162218; AK157947
17309688	4930594M22Rik	7.89	7.99	8.12	8.09	8.16	1.09	0.237752	1.07	0.12168	1.12	0.065992	AK080939; BC006662; BC080839; NM_145466; ENSMUST00000110679; ENSMUST00000038075; ENSMUST00000161322; ENSMUST00000160401; ENSMUST00000162164
17397165	4930594O21Rik	5.3	4.8	4.78	4.79	4.58	-1.01	0.510577	-1.01	0.744853	-1.17	0.603846	AK016393; ENSMUST00000144981; ENSMUST00000129750
17284060	4930595D18Rik	4.65	4.55	4.62	4.6	4.62	1.05	0.043969	1.04	0.165088	1.05	0.914476	AK019842; ENSMUST00000121608
17543027	4930595M18Rik	2.43	2.73	2.73	2.56	2.89	1	0.850527	-1.13	0.517749	1.12	0.709465	BC131910; BC132591; NM_173435; ENSMUST00000080083
17305105	4930596D02Rik	3.61	3.36	3.49	3.23	3.31	1.1	0.456671	-1.09	0.770775	-1.04	0.891999	BC147602; BC147613; NM_001033766; ENSMUST00000043266
17217887	4930596I21Rik	2.43	2.43	2.45	2.58	2.52	1.01	0.783735	1.1	0.558295	1.06	0.291435	AK019844; ENSMUST00000152856
17523303	4930596M17Rik	3.9	3.81	3.74	4.01	3.8	-1.05	0.824655	1.15	0.068926	-1.01	0.426134	AK016372; AK016399; NR_040740; ENSMUST00000128080; ENSMUST00000156364
17248686	4930597A21Rik	4.35	4.07	4.17	4.16	4.1	1.07	0.208852	1.07	0.12275	1.02	0.489031	AK016402; ENSMUST00000128652
17306108	4930597G03Rik	2.66	2.36	2.65	2.65	2.67	1.22	0.220137	1.22	0.133179	1.24	0.329514	AK016405; NR_045736
17467310	4930597O21Rik	3.72	3.67	3.72	3.67	3.62	1.04	0.761008	1	0.517795	-1.03	0.988003	AK016408; ENSMUST00000065878; AK159053
17423597	4930598A11Rik	3.41	3.35	3.18	3.27	3.44	-1.13	0.175018	-1.06	0.307994	1.06	0.962325	AK143554
17225824	4930598F16Rik	2.66	2.44	2.44	2.68	2.67	-1	0.70858	1.18	0.27186	1.17	0.23061	AK016410; NR_040479
17457498	4930599N23Rik	3.86	4.32	3.91	4.14	4.17	-1.33	0.960498	-1.13	0.586605	-1.11	0.760293	NR_045813; ENSMUST00000146981; ENSMUST00000101511; AK042039
17535159	4931400O07Rik	1.98	1.89	2.04	1.88	2.09	1.11	0.775632	-1	0.640957	1.15	0.338178	XR_141405; ENSMUST00000033537; AK016421
17390212	4931402G19Rik	4.24	4.15	4.23	4.24	4.33	1.06	0.152882	1.06	0.204974	1.13	0.347366	AK016423
17363675	4931403E22Rik	4	3.78	3.71	3.77	3.74	-1.05	0.746447	-1.01	0.678388	-1.03	0.838951	AK016426; NR_045306; ENSMUST00000177048
17275950	4931403G20Rik	5.2	4.95	5.17	4.96	4.58	1.17	0.274859	1.01	0.4858	-1.29	0.14541	AK016427; NR_038172; NR_038173; ENSMUST00000180861
17297700	4931403M11Rik	4.14	3.98	3.93	4.03	4.27	-1.04	0.712082	1.03	0.949025	1.22	0.275215	XR_141729; ENSMUST00000038250; AK016429
17490135	4931406B18Rik	3.13	3.16	3.34	3.14	3.33	1.13	0.624522	-1.01	0.575288	1.12	0.433356	AK015992; AK016431; BC132158; BC145054; NM_028737; ENSMUST00000013497; ENSMUST00000168213; ENSMUST00000171174; ENSMUST00000163474; ENSMUST00000168636; ENSMUST00000163619; ENSMUST00000168883; AK077119
17524156	4931406C07Rik	6.91	6.91	6.84	6.91	7	-1.05	0.237775	-1.01	0.186309	1.06	0.176039	AK016432; AK088123; AK135434; BC011540; BC016078; CT010296; NM_001199485; NM_001199484; NM_133732; ENSMUST00000180339; ENSMUST00000178977; ENSMUST00000034414
17327025	4931406G06Rik	3.53	3.55	3.47	3.6	3.48	-1.05	0.822993	1.04	0.706098	-1.05	0.758133	ENSMUST00000147848
17297748	4931406H21Rik	4.16	3.53	4.03	3.83	3.68	1.42	0.064506	1.23	0.133443	1.11	0.506602	BC147211; BC147212; NR_033492
17548573	4931406P16Rik	4.76	5.75	5.56	5.53	5.11	-1.14	0.896066	-1.16	0.745397	-1.55	0.747127	AK170198; BC060233; NM_172741; ENSMUST00000108074; ENSMUST00000085592
17489645	4931406P16Rik	7.65	7.83	7.89	7.83	7.77	1.05	0.638875	-1	0.502908	-1.04	0.382302	AK170198; BC060233; NM_172741; ENSMUST00000108074; ENSMUST00000132975; ENSMUST00000146025; ENSMUST00000085592; AK134699
17221918	4931408C20Rik	2.4	2.56	2.18	2.32	2.96	-1.3	0.312925	-1.18	0.53044	1.31	0.319155	NM_001033764; ENSMUST00000097801
17364246	4931408D14Rik	4	3.93	4.08	4.13	4.03	1.1	0.877649	1.14	0.650418	1.07	0.619694	AK016444; AK040817; AK168860; NR_040298; NR_040299
17446231	4931409K22Rik	4.26	3.75	4.14	4.06	3.86	1.31	0.248918	1.24	0.112057	1.08	0.423119	BC137999; BC145792; NM_177676; NR_033188; ENSMUST00000088302
17343640	4931413I07Rik	4.62	4.16	4.47	4.62	4.43	1.24	0.376622	1.38	1.4e-05	1.21	0.658475	AK016453; ENSMUST00000173637
17266004	4931413K12Rik	5.35	4.85	5.13	4.8	5.09	1.21	0.25083	-1.03	0.603693	1.18	0.102177	AK006915; AK016455; ENSMUST00000142068
17306407	4931414P19Rik	6.04	6.16	6.22	6.18	6.1	1.05	0.482922	1.02	0.876385	-1.04	0.457605	BC034212; AK016457; BC029624; ENSMUST00000022786
17499113	4931415C17Rik	4.52	4.4	4.52	4.57	4.56	1.08	0.555229	1.12	0.966174	1.11	0.273811	AK016458; AK088235; ENSMUST00000131064; ENSMUST00000068194
17467923	4931417E11Rik	3.79	3.67	3.66	3.62	3.64	-1	0.89086	-1.03	0.83134	-1.02	0.98449	AK005631; BC048456; NM_025737; ENSMUST00000070163
17397654	4931419H13Rik	4.57	4.02	4.16	4.35	4.29	1.1	0.259776	1.26	0.097104	1.21	0.455073	AK016464
17326594	4931420L22Rik	2.67	2.62	2.65	2.61	2.63	1.02	0.861123	-1.01	0.963467	1.01	0.832011	AK016468
17388888	4931422A03Rik	3.88	3.83	3.69	3.94	4.02	-1.1	0.403039	1.08	0.509169	1.14	0.411537	XR_104697; AK016472; ENSMUST00000123966; ENSMUST00000056170; ENSMUST00000138867; AK076716
17367622	4931423N10Rik	3	3.05	2.93	3.05	3.12	-1.09	0.478439	-1	0.986194	1.05	0.405737	NM_027635; ENSMUST00000028113; ENSMUST00000114505
17512350	4931428F04Rik	6.19	6.45	6.39	6.38	6.38	-1.04	0.793731	-1.05	0.820479	-1.05	0.963333	AK016481; BC043046; BC059045; NM_028888; NM_001166394; ENSMUST00000171788; ENSMUST00000014981
17221980	4931428L18Rik	3.4	3.3	3.34	3.41	3.46	1.02	0.445227	1.08	0.236888	1.11	0.145219	AK016212; BC147514; BC147546; BC172083; NR_033445; ENSMUST00000127775; ENSMUST00000135245; AK162175
17525845	4931429I11Rik	3.4	3.35	3.33	3.41	3.27	-1.02	0.912848	1.04	0.592987	-1.06	0.900702	NM_001081121; ENSMUST00000034521; ENSMUST00000162122; ENSMUST00000160120; AK169524
17526636	4931429L15Rik	4.22	3.8	3.96	4.13	3.92	1.12	0.591392	1.26	0.116777	1.09	0.831095	NM_183104; ENSMUST00000159565; ENSMUST00000160795; ENSMUST00000172280
17292296	4931429P17Rik	4.83	4.68	4.78	5.02	4.63	1.08	0.122711	1.27	0.149393	-1.03	0.826852	NR_038004; ENSMUST00000061899
17462226	4931430N09Rik	3.21	3.19	3.19	3.19	3.19	1	0.805152	-1	0.767251	-1	0.260026	AK016492; NR_046053
17496853	4931431B13Rik	3.1	3.18	3.13	3.05	3.06	-1.03	0.569395	-1.09	0.815839	-1.08	0.797955	AK007137; AK016494; NR_045183
17447360	4931431C16Rik	4.51	4.26	4.3	4.43	3.88	1.03	0.320775	1.13	0.330716	-1.3	0.109458	NR_045807; ENSMUST00000124643
17494292	4931431F19Rik	3.95	3.74	3.89	4.01	3.58	1.11	0.449265	1.2	0.107836	-1.12	0.492405	NM_027634; ENSMUST00000053743
17514621	4931433A09Rik	4.84	5	4.99	5.15	5.17	-1.01	0.278253	1.11	0.215809	1.13	0.261172	AK029902; AK086296; NR_035437; ENSMUST00000122798
17261335	4931440F15Rik	3.48	3.33	3.5	3.32	3.12	1.12	0.286088	-1.01	0.804667	-1.16	0.50837	AK029918; NM_176829; ENSMUST00000104962
17301168	4931440J10Rik	3.85	3.64	4.1	3.75	3.76	1.38	0.152316	1.08	0.776623	1.08	0.319738	AK016511
17227149	4931440L10Rik	4.12	4.14	4.15	4.07	4.08	1	0.697656	-1.05	0.574173	-1.05	0.168474	AK016512; BC145149; BC145786; NM_001145300; NR_026896; ENSMUST00000172898; ENSMUST00000052911
17405677	4931440P22Rik	5.99	5.87	5.79	5.88	5.66	-1.05	0.252219	1.01	0.987429	-1.16	0.119016	AK016513; AK136269; AK161073; AK171113; NR_027955; ENSMUST00000147424; ENSMUST00000136206; ENSMUST00000099076
17342940	4932407I05	4.1	3.97	3.81	3.92	3.61	-1.11	0.6032	-1.03	0.975613	-1.28	0.177164	AK029928; ENSMUST00000146779
17267660	4932411E22Rik	4.18	4.02	3.95	4.03	4.08	-1.05	0.285573	1.01	0.510225	1.05	0.630926	BC140961; NM_172534; ENSMUST00000050983
17544345	4932411N23Rik	2.44	2.4	2.35	2.43	2.84	-1.03	0.1711	1.02	0.319893	1.36	0.215942	AK029976; BC117864; BC117865; NM_177705; ENSMUST00000081074; ENSMUST00000180241
17330451	4932412D23Rik	2.49	2.86	2.82	2.85	3.08	-1.03	0.802488	-1.01	0.278077	1.16	0.335698	AK016521; NR_040521; ENSMUST00000142270
17330456	4932412D23Rik	2.22	2.15	2.19	2.24	2.48	1.02	0.369597	1.06	0.281536	1.25	0.229671	NR_040522; ENSMUST00000099759; ENSMUST00000147181
17330461	4932412D23Rik	3.89	3.95	3.89	3.9	4.15	-1.05	0.958746	-1.04	0.713072	1.15	0.218829	AK016521; NR_040521; ENSMUST00000130331; ENSMUST00000142270
17520979	4932413F04Rik	3.62	2.99	3.13	3.48	3.13	1.1	0.070828	1.4	0.016771	1.1	0.002163	AK077024; BC048598; NR_040764
17260933	4932414J04Rik	2.92	2.49	2.65	2.59	2.7	1.12	0.134716	1.08	0.18925	1.16	0.289917	NR_028259; ENSMUST00000152483
17371340	4932414N04Rik	3	2.97	3.13	2.97	2.98	1.12	0.607476	1.01	0.966618	1.01	0.915117	NM_183113; ENSMUST00000175917; ENSMUST00000128259; ENSMUST00000177001; ENSMUST00000055930
17243475	4932415D10Rik	3.59	3.61	3.83	3.7	4.03	1.16	0.276958	1.06	0.403608	1.34	0.153577	ENSMUST00000171401
17244435	4932415G12Rik	4.84	5.16	5.22	5.14	5.2	1.04	0.188262	-1.01	0.512498	1.03	0.191132	AK015136; AK016525; AK085032; AK144701; AK154718; AK155868; AK164080; NR_015524; ENSMUST00000181906
17338595	4932415M13Rik	4.06	3.78	3.62	3.34	4.11	-1.12	0.182452	-1.35	0.119978	1.26	0.423348	BC109354; BC116728; NR_073205; ENSMUST00000077153
17391596	4932416H05Rik	5.02	5.08	5.48	5.24	5.24	1.32	0.202766	1.12	0.462588	1.12	0.552517	AK016906; AK030036; NR_029452
17427459	4932416J16Rik	3.66	3.85	3.61	3.68	3.46	-1.18	0.405852	-1.13	0.457573	-1.31	0.234795	AK016528
17504493	4932416K20Rik	4.65	4.51	4.27	4.63	4.51	-1.18	0.172146	1.09	0.555538	-1	0.750226	NM_001002775; ENSMUST00000093229
17382900	4932418E24Rik	4.28	4.13	4.28	4.26	4.3	1.11	0.635629	1.09	0.25498	1.12	0.162211	NM_177841; ENSMUST00000057224; ENSMUST00000155409
17548422	4932422M17Rik	6.45	6.52	6.52	6.41	6.29	-1	0.354516	-1.08	0.368307	-1.17	0.333148	AK016534
17548420	4932422M17Rik	5.19	5.6	5.47	5.46	5.65	-1.09	0.263025	-1.1	0.097611	1.04	0.721317	XR_140744; AK016534
17536208	4932429P05Rik	2.13	2.19	2.11	2.07	2.35	-1.06	0.988519	-1.08	0.541844	1.12	0.191432	NM_001085511; ENSMUST00000113958
17449795	4932430I15Rik	3.48	3.34	3.47	3.48	3.58	1.1	0.692069	1.1	0.943113	1.18	0.52783	AK133290
17546647	4932431L22RIK	6.45	3.28	2.84	2.73	2.55	-1.36	0.734498	-1.47	0.410534	-1.66	0.710456	ENSMUST00000181626
17546654	4932431L22RIK	3.65	2.27	2.26	1.99	1.87	-1	0.892275	-1.22	0.874323	-1.32	0.392985	ENSMUST00000181626
17476143	4932431P20Rik	3.75	3.4	3.69	3.58	3.58	1.22	0.073166	1.13	0.544004	1.14	0.393426	XR_035401; AK133138; ENSMUST00000141713; ENSMUST00000098602
17271695	4932435O22Rik	2.82	2.72	2.8	2.75	2.76	1.05	0.36596	1.02	0.934932	1.03	0.27314	NR_027643; ENSMUST00000148405; ENSMUST00000141088
17404877	4932438A13Rik	2.35	2.38	2.49	2.49	2.41	1.08	0.297453	1.07	0.102558	1.02	0.547458	AK029633; ENSMUST00000126099; ENSMUST00000139667
17396996	4932438A13Rik	7.71	7.37	7.49	7.53	7.79	1.09	0.974779	1.12	0.842539	1.34	0.202753	AK028716; AK148181; AK164468; AK173100; BC027125; BC064036; BC079623; NM_172679; ENSMUST00000123916; ENSMUST00000136287; ENSMUST00000152881; ENSMUST00000108145; ENSMUST00000152564; ENSMUST00000129721; ENSMUST00000128061; ENSMUST00000143675; ENSMUST00000146948; ENSMUST00000141740; ENSMUST00000138950; ENSMUST00000138152; ENSMUST00000148698; ENSMUST00000136746; ENSMUST00000057272; AK086976
17332107	4932438H23Rik	4.58	4.33	4.43	4.36	4.51	1.08	0.289966	1.03	0.581102	1.14	0.492475	AK016554; AK035767; AK043035; BC032975; NM_001163695; NM_028905; ENSMUST00000035689; ENSMUST00000114076; ENSMUST00000146047
17448150	4932441J04Rik	2.6	2.72	2.71	2.7	2.8	-1	0.622609	-1.02	0.644176	1.06	0.657185	AK030094; AK034221; AK039574; AK044558; ENSMUST00000180708
17237596	4932442E05Rik	4.31	4.07	4.25	4.24	4.01	1.13	0.465043	1.13	0.740452	-1.04	0.92841	ENSMUST00000059966; AK016565
17543246	4932442L08Rik	3.84	3.91	3.78	3.48	3.53	-1.09	0.890412	-1.34	0.339562	-1.3	0.902128	XM_001477581; BC115707; ENSMUST00000044989; ENSMUST00000113903; ENSMUST00000113902; ENSMUST00000150601
17499347	4932443I19Rik	4.64	4.72	4.42	4.47	4.38	-1.23	0.080465	-1.19	0.16613	-1.26	0.049521	AK030127; AK038767; NM_001101519; ENSMUST00000166277
17507236	4932443L11Rik	3.63	3.52	3.53	3.46	3.69	1.01	0.67437	-1.05	0.846446	1.12	0.462927	XR_107981; AK019856; ENSMUST00000177130
17286046	4932702P03Rik	4.04	3.86	3.72	3.91	3.86	-1.11	0.822538	1.04	0.479197	1	0.250511	AK006712; ENSMUST00000151220; ENSMUST00000138447
17546205	4933400A11Rik	1.96	2.09	1.99	1.94	1.89	-1.08	0.711577	-1.11	0.139073	-1.15	0.535617	AK015979; AK016585; NR_003635; ENSMUST00000068894; ENSMUST00000068874; ENSMUST00000112102
17340377	4933400B14Rik	2.99	2.72	2.9	2.84	2.9	1.14	0.253811	1.09	0.10146	1.13	0.260662	AK016587; NR_045432
17520386	4933400C23Rik	3.47	3.37	3.53	3.6	3.74	1.12	0.926001	1.17	0.883062	1.29	0.902947	AK077069; NR_040770
17237496	4933400F03Rik	4.62	4.84	5.16	5.1	4.98	1.25	0.179212	1.2	0.28844	1.1	0.270479	XR_105383; AK016591; ENSMUST00000144020; ENSMUST00000127070; ENSMUST00000123348; ENSMUST00000080943; AK165712
17225368	4933400F21Rik	3.41	3.46	3.43	3.48	3.46	-1.02	0.562864	1.02	0.609398	1	0.981977	AK007030; AK016229; AK016592; AK029704; NR_015540
17504393	4933400L20Rik	3.59	3.29	3.59	3.75	3.47	1.23	0.058068	1.37	0.036634	1.13	0.647598	AK016594; NR_045730
17537144	4933401B06Rik	2.23	2.49	2.41	2.29	2.42	-1.06	0.737477	-1.15	0.339048	-1.05	0.700271	AK016598; NR_033580; ENSMUST00000142024; ENSMUST00000139758; ENSMUST00000069427
17410572	4933401H06Rik	3.45	3.29	2.93	3.37	3.35	-1.29	0.183158	1.05	0.496606	1.04	0.905464	AK016602; NR_040540
17447540	4933401P06Rik	3.45	3.15	3.51	3.39	3.83	1.28	0.225154	1.18	0.153339	1.6	0.021898	AK016607; NR_045505; ENSMUST00000152862
17476906	4933402C06Rik	2.69	2.69	2.65	2.68	2.6	-1.03	0.179943	-1	0.675489	-1.07	0.147123	AK016610; NR_045504
17223760	4933402D24Rik	3.94	3.71	3.84	4.14	3.68	1.09	0.063669	1.35	0.450208	-1.03	0.779863	NM_001256158; ENSMUST00000027102
17535152	4933402E13Rik	3.47	2.85	3.14	3	3.13	1.22	0.355837	1.11	0.358137	1.21	0.448283	BC132156; NM_001199996; NM_001199997; ENSMUST00000051414; ENSMUST00000178085
17503546	4933402J07Rik	3.42	3.42	3.6	3.62	3.7	1.13	0.739733	1.15	0.817435	1.21	0.698271	BC117078; BC120779; NM_177901; ENSMUST00000093342
17448160	4933402J10Rik	1.9	1.67	1.66	1.8	1.86	-1.01	0.335509	1.1	0.566612	1.14	0.862114	AK016620; BC099582; NR_040682; NR_040683
17301920	4933402J15Rik	3.57	3.48	3.28	3.38	3.48	-1.14	0.829733	-1.07	0.687597	-1	0.784442	AK016621; NR_046059
17434724	4933402N22Rik	2.69	2.42	2.59	2	2.54	1.12	0.927287	-1.34	0.538994	1.09	0.922508	BC133658; NM_001177510; ENSMUST00000168329; ENSMUST00000170301
17264975	4933402P03Rik	3.89	3.97	3.85	3.96	3.78	-1.09	0.068316	-1	0.380091	-1.14	0.000108	BC137961; NM_175368; ENSMUST00000056941
17537241	4933403O08Rik	3.13	3.18	3.26	3.2	3.15	1.05	0.811677	1.01	0.950693	-1.02	0.335444	AK016644; NM_001177389; ENSMUST00000152343; ENSMUST00000132037; ENSMUST00000164272
17328543	4933404G15Rik	2.97	2.67	2.91	3.1	2.89	1.18	0.310654	1.35	0.018983	1.16	0.067749	AK016605; NR_045920
17285805	4933404K08Rik	4.01	3.8	3.94	3.81	4.57	1.1	0.745336	1.01	0.493995	1.71	0.425949	AK016652; NR_046038; ENSMUST00000156977
17443468	4933404O12Rik	7.1	7.05	6.98	6.71	6.74	-1.05	0.936845	-1.26	0.049611	-1.24	0.093615	AK006082; AK016656; AK085506; NR_015555; ENSMUST00000181045; ENSMUST00000181190
17409986	4933405D12Rik	4.71	4.45	4.54	4.44	4.66	1.06	0.855049	-1	0.777028	1.16	0.339498	AK016661; AK045097; ENSMUST00000180557
17262812	4933405E24Rik	3.07	3.09	3.01	3.13	3.27	-1.06	0.383889	1.03	0.351189	1.13	0.226315	AK016664; NR_045506; ENSMUST00000131019
17504928	4933405L10Rik	4.03	3.73	3.71	3.7	3.64	-1.01	0.77339	-1.02	0.328389	-1.06	0.492141	BC125412; BC138007; BC145093; ENSMUST00000013302
17478431	4933405O20Rik	3.94	3.75	3.72	3.65	3.72	-1.02	0.807421	-1.07	0.133623	-1.02	0.70009	AK077105; BC060958; NM_172901; ENSMUST00000119710
17280626	4933406C10Rik	3.75	3.78	3.75	3.87	3.72	-1.02	0.484644	1.06	0.347136	-1.04	0.551672	AK016682; AK041289; NR_044986; ENSMUST00000180391; ENSMUST00000181670
17377263	4933406D12Rik	3.7	3.53	3.39	3.58	3.41	-1.1	0.348737	1.03	0.816358	-1.09	0.191551	AK016684; NR_040502; ENSMUST00000147212
17297003	4933406F09Rik	4.88	2.53	2.81	2.92	3.04	1.22	0.809119	1.31	0.609852	1.42	0.489592	AK005712; AK016686; ENSMUST00000180944; ENSMUST00000181013; ENSMUST00000181701; ENSMUST00000181787; ENSMUST00000180508; ENSMUST00000163303; ENSMUST00000181409; ENSMUST00000180633
17247509	4933406G16Rik	3.08	3	2.94	2.93	3.18	-1.04	0.143712	-1.05	0.225115	1.13	0.243706	AK016692; NR_046037; ENSMUST00000144854
17495309	4933406I18Rik	3.09	3.22	3.18	3.07	3.33	-1.03	0.574741	-1.11	0.706715	1.07	0.352251	AK016630; AK016693; NR_029438; ENSMUST00000163996; ENSMUST00000124673
17375387	4933406J08Rik	3.99	4.08	4.07	3.83	4.11	-1.01	0.573716	-1.19	0.491592	1.02	0.76148	NM_028914; ENSMUST00000028661; ENSMUST00000149861
17492885	4933406J10Rik	4.15	4.05	4.06	4.09	3.96	1.01	0.893193	1.03	0.704704	-1.07	0.878864	AK016697; AK020838; NR_046004; ENSMUST00000144828
17283837	4933406K04Rik	3.93	3.58	3.6	3.6	3.41	1.02	0.771517	1.02	0.258345	-1.12	0.216554	AK015208; AK015628; AK016698; AK016950; ENSMUST00000135423; ENSMUST00000149382; ENSMUST00000124068; ENSMUST00000124363
17217434	4933406M09Rik	3.43	3.43	3.52	3.45	3.41	1.06	0.823532	1.02	0.528648	-1.01	0.541274	AK030161; BC116694; BC116697; NM_173771; ENSMUST00000162187
17239634	4933406P04Rik	4.11	4.04	4.35	4.19	4.58	1.23	0.104048	1.1	0.771407	1.44	0.065228	XR_141521; AK016707; ENSMUST00000092680
17418264	4933407E24Rik	4.21	4.12	4.22	4.26	4.18	1.07	0.08612	1.1	0.237229	1.04	0.698629	NR_045819; ENSMUST00000133499
17234363	4933407G14Rik	2.86	3.07	2.52	2.7	2.99	-1.47	0.180703	-1.3	0.284079	-1.06	0.793002	AK016719; NR_045841
17517244	4933407I05Rik	3.52	3.11	3.25	3.22	3.21	1.1	0.693748	1.08	0.767377	1.07	0.883005	AK016723; AK076937; NR_040731
17350163	4933407I08Rik	3.21	3.18	3.12	3.43	3.17	-1.04	0.541445	1.18	0.214907	-1.01	0.256787	AK016724; ENSMUST00000151215
17518021	4933407I18Rik	5.18	5.21	5.17	5.32	5.06	-1.03	0.175386	1.07	0.506125	-1.11	0.013808	XR_108093; BC064463; AK132182; BC138948; BC138949; NM_001033498; ENSMUST00000123914; ENSMUST00000128944; ENSMUST00000098661; ENSMUST00000133822; ENSMUST00000129129; ENSMUST00000143224; AK040545
17548721	4933407I18Rik	3.53	3.99	4.2	3.81	3.78	1.16	0.613592	-1.13	0.116986	-1.15	0.095141	XR_108093; AK132182
17542836	4933407K13Rik	5.6	5.62	5.68	5.77	5.63	1.05	0.855009	1.11	0.390605	1.01	0.620812	AK030939; AK036260; AK053637; AK089098; AK163097; NR_029443; ENSMUST00000138943; ENSMUST00000130744
17215008	4933407L21Rik	3.52	3.54	3.47	3.14	3.72	-1.05	0.629654	-1.31	0.692017	1.13	0.217305	AK016730; NR_037692; ENSMUST00000027426
17353453	4933408B17Rik	3.34	3.26	3.35	3.62	3.27	1.07	0.890111	1.28	0.024309	1.01	0.383969	BC172130; NM_177773; ENSMUST00000056932; ENSMUST00000129566
17236599	4933408J17Rik	4.04	4.18	4.11	3.96	4.25	-1.05	0.997506	-1.17	0.501785	1.05	0.470916	NR_045810; ENSMUST00000181835
17448682	4933408M05Rik	3.54	3.05	3.15	3.21	2.98	1.07	0.608649	1.12	0.424358	-1.05	0.840506	AK016741; BC085319; BC141261; M84742; U19716; U19717; NM_007723; ENSMUST00000087213; ENSMUST00000126799; ENSMUST00000135701; ENSMUST00000169997
17513270	4933408N05Rik	4.77	4.69	4.81	4.72	4.72	1.09	0.552374	1.02	0.90699	1.02	0.622099	AK016745; ENSMUST00000139864
17227509	4933409D19Rik	3.63	3.69	3.63	3.6	3.76	-1.04	0.18791	-1.06	0.818669	1.05	0.779005	AK016750
17371320	4933409G03Rik	2.49	2.48	2.42	2.42	2.49	-1.04	0.382471	-1.04	0.638192	1.01	0.927974	NM_177651; ENSMUST00000102713; ENSMUST00000137117
17237559	4933411E08Rik	2.8	2.88	2.8	2.81	2.72	-1.06	0.614355	-1.05	0.813088	-1.12	0.561387	AK016769; NR_045342
17240746	4933411G06Rik	3.14	3.44	3.15	3.29	3.27	-1.22	0.129631	-1.11	0.860274	-1.12	0.087712	AK016770; NR_045158; ENSMUST00000075909
17444280	4933411G11Rik	4.62	4.11	4.12	4.52	4.25	1	0.696169	1.32	0.202893	1.1	0.347525	BC115568; BC115569; NM_177880; ENSMUST00000031574; ENSMUST00000159781
17359516	4933411K16Rik	4.63	4.5	4.64	4.71	4.64	1.1	0.485922	1.16	0.108883	1.1	0.150606	AK006374; AK016775; BC049703; NM_025752; ENSMUST00000164518
17500975	4933411K20Rik	6.49	6.52	6.59	6.52	6.64	1.05	0.621831	1	0.472446	1.09	0.387149	AK003274; AK016776; AK020776; AK020894; AK045291; BC049135; BC058092; ENSMUST00000154040; ENSMUST00000034048; ENSMUST00000145080; ENSMUST00000145229; ENSMUST00000110376; ENSMUST00000164504; AK082519
17326555	4933411O13Rik	3.76	3.69	3.68	3.68	3.86	-1.01	0.806005	-1.01	0.355918	1.12	0.632957	ENSMUST00000146849; ENSMUST00000140815; ENSMUST00000050665; AK016780
17237510	4933412E12Rik	5.03	5.27	5.39	5.7	5.63	1.09	0.040391	1.34	0.013941	1.28	0.286566	AK016788; AK084517; NR_038025; NR_038026
17317388	4933412E24Rik	5.34	5.14	5.05	4.97	5.15	-1.06	0.590823	-1.12	0.37013	1.01	0.741766	NM_027668; ENSMUST00000096421
17290777	4933412O06Rik	2.47	2.46	2.45	2.41	2.47	-1	0.933708	-1.03	0.805706	1.01	0.254445	AK016796
17363749	4933413C19Rik	3.31	3.22	3.03	3.14	3.12	-1.14	0.294171	-1.05	0.804192	-1.07	0.765284	AK016799; ENSMUST00000162380
17463416	4933413G19Rik	4.73	4.7	4.63	4.61	4.53	-1.05	0.830798	-1.06	0.681354	-1.12	0.802514	AK016804; NM_027697; ENSMUST00000130785; ENSMUST00000100926
17297865	4933413J09Rik	3.92	3.65	3.68	3.93	3.55	1.01	0.736791	1.21	0.130282	-1.08	0.24604	AK016807; HM015003; NR_038005; ENSMUST00000160661; ENSMUST00000059648; ENSMUST00000159700; ENSMUST00000022427; ENSMUST00000168234; ENSMUST00000170881
17262452	4933414I15Rik	4.01	3.91	3.95	4.16	4.06	1.03	0.312664	1.19	0.055542	1.11	0.074408	AK016600; AK016813; ENSMUST00000109123; ENSMUST00000156329
17248631	4933415A04Rik	4.83	4.83	4.86	4.75	4.84	1.02	0.863384	-1.06	0.264243	1.01	0.985632	XR_168611; ENSMUST00000056256; AK016814
17464184	4933415D12Rik	3.28	3.16	3.24	3.09	3.18	1.06	0.435236	-1.05	0.855959	1.01	0.924224	AK016816; ENSMUST00000156994
17221751	4933415F23Rik	4.06	3.75	4.09	3.88	3.86	1.26	0.737891	1.09	0.469139	1.08	0.993333	NM_025746; AK005938; AK016819; BC115556; ENSMUST00000073179
17245081	4933416C03Rik	5.19	5.18	5.18	5.3	5.1	-1.01	0.299275	1.09	0.361969	-1.06	0.983756	NM_001161855; ENSMUST00000099261
17378995	4933416E03Rik	3.2	3.15	3.09	3.2	2.87	-1.04	0.571886	1.04	0.797085	-1.21	0.857462	AK016829; NR_040498; ENSMUST00000133091
17540232	4933416E14Rik	4.19	4.21	4.21	4.12	4.08	1	0.394394	-1.06	0.793477	-1.1	0.823499	AK016831; ENSMUST00000130841; ENSMUST00000137955
17541769	4933416I08Rik	3.1	3.01	2.8	3.44	4.06	-1.16	0.996706	1.34	0.25455	2.07	0.006584	ENSMUST00000129769
17289516	4933416M06Rik	4.16	4.16	4.25	4.19	4.21	1.07	0.44182	1.02	0.859918	1.04	0.916598	AK016834
17500322	4933416M07Rik	4.98	5.11	5.11	4.84	4.47	-1	0.520019	-1.21	0.385517	-1.56	0.172075	AK016835; ENSMUST00000181424
17288420	4933416O17Rik	3.31	3.12	3.29	2.84	3.28	1.13	0.843232	-1.21	0.288223	1.12	0.513188	AK006848; AK015718; AK016836
17286532	4933417A18Rik	3.42	3.42	3.39	3.37	3.22	-1.02	0.781115	-1.03	0.683413	-1.15	0.145648	BC100450; BC145747; NM_025750; ENSMUST00000160279; ENSMUST00000160905
17506567	4933417D19Rik	3.58	3.89	4.09	3.97	3.8	1.15	0.605657	1.06	0.684831	-1.07	0.926235	AK016841; NR_045849; ENSMUST00000181432
17224121	4933417E11Rik	2.51	2.5	2.46	2.44	2.69	-1.03	0.560843	-1.04	0.357413	1.14	0.855953	AK016843; NR_040454
17397744	4933417G07Rik	3.29	3.27	3.18	2.87	3.28	-1.07	0.685919	-1.32	0.342626	1	0.853747	AK016844; NR_033592
17498241	4933417O13Rik	3.56	3.18	3.41	3.33	3.25	1.17	0.461509	1.11	0.229124	1.05	0.597768	AK016851; NR_045842
17418116	4933421A08Rik	4.76	4.2	4.27	4.29	4.29	1.05	0.991378	1.06	0.630202	1.06	0.334415	AK016855; ENSMUST00000135313
17490043	4933421I07Rik	4.41	3.82	4.45	4.26	4.16	1.55	0.010164	1.35	0.001576	1.26	0.149597	BC147587; BC147628; NM_027702; ENSMUST00000032648
17423778	4933421O10Rik	5.29	5.49	5.61	5.67	5.82	1.08	0.349877	1.13	0.211272	1.26	0.099385	AK016866; AK076922; NR_036602; ENSMUST00000155691
17515915	4933422A05Rik	3.79	3.32	3.25	3.22	3.32	-1.05	0.99979	-1.07	0.734299	1	0.76522	AK016867; NR_040715
17258210	4933422H20Rik	4.5	4.46	4.6	4.11	4.24	1.1	0.066663	-1.27	0.250068	-1.16	0.972175	BC147608; BC157912; NM_001033775; ENSMUST00000093914
17372979	4933423P22Rik	4.08	3.96	3.88	4.07	3.94	-1.06	0.750894	1.08	0.517146	-1.02	0.945077	AK016880; AK077042; ENSMUST00000126219; ENSMUST00000126953
17348666	4933424G05Rik	4.07	4.05	4.22	4.21	4.15	1.12	0.34138	1.12	0.78104	1.07	0.305817	AK016892; NR_045372
17348672	4933424G05Rik	5.68	5.69	5.88	5.84	5.82	1.15	0.011393	1.11	0.461321	1.1	0.853013	NR_045372; ENSMUST00000096579
17211857	4933424G06Rik	4.88	4.93	4.7	4.95	4.87	-1.17	0.632757	1.02	0.857107	-1.04	0.854587	AK016893; NR_040290
17263050	4933424L21Rik	3.1	2.97	2.87	2.96	3.19	-1.08	0.853048	-1.01	0.535599	1.17	0.145674	ENSMUST00000142486
17416537	4933424M12Rik	3.8	3.29	3.14	3.26	3.3	-1.11	0.541807	-1.03	0.975367	1	0.862231	AK016731; AK016899; ENSMUST00000132609
17464192	4933425H06Rik	4.04	4	4.03	3.84	4.01	1.02	0.305806	-1.11	0.367058	1.01	0.558388	ENSMUST00000154167
17289645	4933425L06Rik	2.9	2.89	2.71	2.9	3.05	-1.13	0.111159	1.01	0.473868	1.12	0.242903	AK016761; BC119576; BC119577; NM_025751; ENSMUST00000022232
17435443	4933426D04Rik	3.8	3.56	3.8	3.7	3.68	1.18	0.169275	1.1	0.101626	1.09	0.405967	NR_040684; ENSMUST00000134633
17263055	4933426K07Rik	3.82	3.77	3.68	3.64	3.65	-1.06	0.633504	-1.09	0.338887	-1.08	0.211089	AK016935; ENSMUST00000143009
17276884	4933426M11Rik	8.08	8.65	8.49	8.62	8.77	-1.11	0.156985	-1.02	0.475473	1.09	0.564636	BC040401; NM_178682; NM_001242419; ENSMUST00000068519
17460707	4933427D06Rik	5.28	5.25	5.37	5.35	5.43	1.09	0.300436	1.07	0.373496	1.13	0.102482	BC098480; NM_175017; ENSMUST00000153517; ENSMUST00000068968; ENSMUST00000153981; ENSMUST00000168837
17265596	4933427D14Rik	5.23	5.26	5.23	5.27	5.3	-1.02	0.99387	1.01	0.361255	1.02	0.543188	AK016946; AK043241; BC043106; BC059269; ENSMUST00000142530; ENSMUST00000131546; ENSMUST00000108506; ENSMUST00000156696; ENSMUST00000108505; ENSMUST00000144553; AK041396
17312183	4933427E11Rik	4.42	4.13	4.25	4.48	4.47	1.09	0.41562	1.28	0.328865	1.27	0.113539	AK006089; AK006985; NR_033197; ENSMUST00000056711
17247886	4933427E13Rik	2.85	2.86	2.85	2.84	3.01	-1	0.255514	-1.02	0.962113	1.11	0.407461	NR_045853; ENSMUST00000125234; ENSMUST00000125309; ENSMUST00000044347
17482613	4933427G17Rik	3.57	3.52	3.72	3.84	3.55	1.15	0.197817	1.25	0.492393	1.02	0.496644	NM_028955; ENSMUST00000033166; ENSMUST00000149535; ENSMUST00000138177; ENSMUST00000133939
17548440	4933427G23Rik	10.12	10.36	10.39	10.48	10.38	1.02	0.81966	1.08	0.912931	1.01	0.847366	XR_002344; ENSMUST00000126393; ENSMUST00000122963; AK030236
17431924	4933427I22Rik	3.97	3.78	4	3.98	4.07	1.17	0.874309	1.16	0.517595	1.23	0.035947	AK016955; NR_045159; NR_045160; ENSMUST00000153921; ENSMUST00000138672
17391503	4933427J07Rik	3.91	3.2	3.21	3.33	3.38	1.01	0.373539	1.09	0.687495	1.13	0.038926	AK016956; ENSMUST00000156275
17424034	4933428C19Rik	3.22	3.22	3.04	3.18	2.86	-1.13	0.125719	-1.02	0.74665	-1.28	0.36712	AK016961; ENSMUST00000146043
17268536	4933428G20Rik	4.74	4.3	4.4	4.63	4.78	1.07	0.847678	1.25	0.428594	1.39	0.074707	XR_106594; AK016967; ENSMUST00000056955
17538056	4933428M09Rik	3.14	3.11	3.05	3.24	3.39	-1.04	0.323311	1.1	0.462933	1.22	0.031574	XR_141415; AK016974; ENSMUST00000113046
17365229	4933429K18Rik	3.89	3.94	3.86	4.04	3.97	-1.06	0.647724	1.07	0.232429	1.02	0.586079	AK016983; NR_045307
17299449	4933429O19Rik	2.98	2.32	2.66	2.52	2.6	1.27	0.15307	1.15	0.569734	1.21	0.500604	AK006575; AK015198; AK016985; AK044555; NR_033783
17492892	4933430H16Rik	2.72	2.78	2.78	3.01	2.77	-1	0.859844	1.17	0.226305	-1	0.447523	AK016994; NR_045855
17414583	4933430I17Rik	4.65	4.37	4.67	4.69	4.41	1.23	0.388305	1.25	0.244272	1.03	0.694021	BC116650; NM_177607; ENSMUST00000062145
17247877	4933430M04Rik	2.33	2.35	2.34	2.33	2.28	-1.01	0.201597	-1.02	0.554131	-1.04	0.360816	AK016999; ENSMUST00000152726
17507342	4933430N04Rik	3.74	3.66	3.49	3.67	3.63	-1.12	0.289539	1.01	0.846068	-1.02	0.828565	AK017000; NR_045854
17409090	4933431E20Rik	4.16	4.1	4.14	4.26	4.16	1.03	0.850636	1.12	0.546171	1.04	0.972386	AK030251; AK043835; AK147824; NR_015459; ENSMUST00000131345; ENSMUST00000144591; ENSMUST00000152663; ENSMUST00000146337; ENSMUST00000133570; ENSMUST00000137800; ENSMUST00000137970; ENSMUST00000145191; ENSMUST00000163675; ENSMUST00000138472; ENSMUST00000135512
17467700	4933431G14Rik	3.29	3.01	2.87	3.12	3.35	-1.1	0.906161	1.08	0.569515	1.27	0.114368	AK016225; NR_045163
17502665	4933431K23Rik	4.29	4	4.05	4.04	3.91	1.04	0.815062	1.03	0.976038	-1.06	0.186828	AK017010; AK135599; ENSMUST00000139140; ENSMUST00000153937; ENSMUST00000133139
17522870	4933432G23Rik	3.6	3.31	3.24	3.04	3.27	-1.05	0.628825	-1.2	0.432541	-1.02	0.791963	AK017021; NR_040716
17309157	4933432I03Rik	3.78	3.8	3.59	3.75	3.53	-1.16	0.279012	-1.04	0.745674	-1.21	0.396728	AK017023; NR_045657
17328866	4933432I09Rik	2.87	3.03	2.85	2.72	2.9	-1.14	0.620299	-1.24	0.341615	-1.09	0.932155	AK005656; AK016380; AK017024; NR_015575; NR_027843
17495847	4933432K03Rik	3.7	3.6	3.56	3.55	3.37	-1.03	0.836307	-1.03	0.953493	-1.17	0.341184	AK005578; AK017025; NR_102286; AK015302
17382410	4933433C11Rik	5.18	4.8	4.74	4.92	4.88	-1.04	0.957505	1.09	0.047744	1.06	0.179602	AK029738; BC050147; BC132286; BC138006; ENSMUST00000155706; ENSMUST00000124661; ENSMUST00000114363; ENSMUST00000149509; ENSMUST00000043774
17500375	4933433F19Rik	3.63	3.83	3.85	3.61	3.85	1.01	0.881677	-1.16	0.001385	1.02	0.8938	AK017038; NR_045856; ENSMUST00000180571
17527914	4933433G08Rik	3.34	3.64	3.36	3.64	3.44	-1.22	0.059321	-1	0.616704	-1.15	0.092015	AK017039; AK018968
17519503	4933433G15Rik	4.48	4.45	4.94	4.44	4.37	1.4	0.267862	-1.01	0.689053	-1.06	0.954617	AK014947; AK017040; NR_040719; ENSMUST00000180574; ENSMUST00000180533
17293887	4933433G19Rik	3.58	3.72	3.45	3.58	3.66	-1.21	0.125054	-1.1	0.980756	-1.04	0.485718	AK017041; NR_045851
17340043	4933433H22Rik	4.25	4.14	4.3	4.35	4.23	1.11	0.251356	1.16	0.243013	1.06	0.414934	AK017043; NR_045458
17370475	4933433P16Rik	2.98	2.94	3.08	2.86	2.99	1.1	0.072214	-1.06	0.949213	1.03	0.190831	AK017050; ENSMUST00000146954
17399549	4933434E20Rik	4.71	4.9	4.62	4.86	5.04	-1.21	0.717983	-1.02	0.280141	1.1	0.29641	AK017833; AK034749; AK051238; AK077215; BC018438; NM_027500; NM_025762; ENSMUST00000159064; ENSMUST00000160640; ENSMUST00000159202; ENSMUST00000029552; ENSMUST00000162114; ENSMUST00000161918; ENSMUST00000068798
17502908	4933434I20Rik	3.89	3.99	3.76	3.6	3.73	-1.17	0.08324	-1.31	0.006038	-1.2	0.404821	HM067443; NM_026233; ENSMUST00000038692; ENSMUST00000139692
17257954	4933434M16Rik	4.56	4.45	4.2	3.97	4.16	-1.19	0.527596	-1.4	0.149073	-1.22	0.163504	AK015526; AK017060; ENSMUST00000149136; ENSMUST00000153429
17429840	4933435F18Rik	3.72	3.81	3.8	3.88	3.95	-1	0.608764	1.05	0.415669	1.1	0.309703	AK017068; AK077986; ENSMUST00000154878; ENSMUST00000125578
17511630	4933436C20Rik	4.64	4.65	4.53	4.87	4.83	-1.08	0.619439	1.17	0.451156	1.14	0.455352	NR_033641; ENSMUST00000178064; ENSMUST00000179421; ENSMUST00000034183; ENSMUST00000179029; ENSMUST00000180102; ENSMUST00000179400; ENSMUST00000179222
17511639	4933436C20Rik	12.23	12.3	12.22	12.31	12.35	-1.06	0.229634	1	0.450907	1.03	0.351726	ENSMUST00000179222; AK199531; AK203045; BC092267; BC092294; ENSMUST00000181336; ENSMUST00000166539; ENSMUST00000118417; ENSMUST00000119418; ENSMUST00000120886; ENSMUST00000180966; ENSMUST00000104945; ENSMUST00000113842; ENSMUST00000119246; ENSMUST00000076317; ENSMUST00000106443; ENSMUST00000181051; ENSMUST00000098560; ENSMUST00000117933; ENSMUST00000105222; ENSMUST00000145057; ENSMUST00000093496;…
17217891	4933436E23Rik	4.25	4.09	4.22	4.16	4.23	1.09	0.547672	1.05	0.848546	1.1	0.337682	AK017079; NR_040455
17479138	4933436H12Rik	3.19	3.08	3.21	3.31	3.45	1.09	0.494352	1.17	0.172198	1.29	0.410328	AK017082; NR_046208
17542110	4933436I01Rik	2.56	2.47	2.43	2.3	2.56	-1.03	0.470264	-1.12	0.430107	1.07	0.496341	AK016292; BC125317; BC138016; NM_025763; ENSMUST00000026325
17414756	4933437N03Rik	3.45	3.22	3.37	3.55	3.44	1.1	0.161206	1.25	0.123136	1.17	0.078169	AK018846; ENSMUST00000144095
17314256	4933438A12Rik	3.13	2.73	2.84	2.8	2.53	1.08	0.476063	1.05	0.335571	-1.15	0.799023	ENSMUST00000144579
17442751	4933438B17Rik	4.14	3.69	3.89	4	3.96	1.15	0.28306	1.23	0.069899	1.2	0.104604	AK017106
17432745	4933438K21Rik	4.52	3.11	3.18	3.42	3.35	1.05	0.604872	1.24	0.339742	1.18	0.848546	AK017111; NR_045446; ENSMUST00000175787
17250236	4933439C10Rik	5.35	5.01	5.08	5.1	4.95	1.05	0.634217	1.06	0.506004	-1.05	0.442569	AK011602; AK017115; AK030920; AK051100; AK163429; BC065402; BC099591; ENSMUST00000138763; ENSMUST00000145533; ENSMUST00000123388; ENSMUST00000137442; ENSMUST00000132226; ENSMUST00000130570; AK169756
17243450	4933439G19Rik	5.48	5.59	5.7	5.67	5.04	1.08	0.665132	1.06	0.717831	-1.46	0.457585	AK047840
17243456	4933439G19Rik	10.67	10.67	10.67	10.7	10.66	-1	0.249432	1.02	0.520359	-1	0.818593	AK047840; AK028387; AK152095; AF452721; ENSMUST00000104925; ENSMUST00000099431; ENSMUST00000096020; ENSMUST00000105087; ENSMUST00000120313; ENSMUST00000148102
17229923	4933439K11Rik	3.82	3.62	3.56	3.6	3.62	-1.04	0.755405	-1.01	0.273789	-1	0.242486	AK153637; NR_040558; ENSMUST00000132370; ENSMUST00000140307; ENSMUST00000169111
17244937	4933440J02Rik	2.28	2.36	2.39	2.29	2.72	1.02	0.157289	-1.05	0.487793	1.29	0.081022	AK017133; NR_045344; ENSMUST00000181547
17496041	4933440M02Rik	3.81	3.64	3.61	3.87	3.79	-1.03	0.849733	1.17	0.28792	1.11	0.399071	AK017137; NR_045803; NR_045804; ENSMUST00000061823
17470093	4933440N22Rik	4.9	5.23	5.23	5.82	5.24	1	0.953202	1.51	0.116466	1.01	0.921138	AK017138; ENSMUST00000035534
17301951	5031414D18Rik	4.12	4	4.12	4.15	4.14	1.09	0.241073	1.11	0.360009	1.11	0.18844	AK030303; BC052668; NM_198642; ENSMUST00000036072
17346932	5031415H12Rik	5.23	4.77	4.42	4.67	4.25	-1.28	0.219942	-1.07	0.298428	-1.44	0.079921	AK145139
17446031	5031425E22Rik	5.72	5.98	5.82	6.02	6.03	-1.12	0.347764	1.02	0.532245	1.04	0.956901	NR_040469; ENSMUST00000101522
17379750	5031425F14Rik	3.75	2.87	3.23	3.29	3.19	1.28	0.047236	1.33	0.052936	1.25	0.078519	AK040780; AK077251; AK147988; ENSMUST00000127920
17381509	5031426D15Rik	2.8	2.72	2.73	2.84	2.88	1.01	0.752736	1.09	0.662558	1.12	0.442315	AK019879; AK028985; AK032294; NR_027890
17469607	5031434C07Rik	3.8	3.38	3.21	3.32	3.49	-1.13	0.584247	-1.04	0.577898	1.08	0.198696	NR_045986; NR_045987; ENSMUST00000053559
17397467	5031434O11Rik	4.49	4.21	4.12	4.3	3.93	-1.06	0.688788	1.06	0.660037	-1.21	0.155721	AK017144; AK048747; NR_033624; ENSMUST00000181303; ENSMUST00000180404; ENSMUST00000180616
17320035	5031439G07Rik	3.99	3.92	3.74	3.7	3.48	-1.13	0.833314	-1.16	0.762024	-1.36	0.914133	AK173065; NR_037206; ENSMUST00000124308; ENSMUST00000116791
17320019	5031439G07Rik	7.16	7.88	7.78	7.78	7.85	-1.07	0.245553	-1.07	0.528929	-1.02	0.789838	AK173065; NM_001033273; ENSMUST00000047144; ENSMUST00000124308; ENSMUST00000170863; ENSMUST00000165743
17286695	5033403F01Rik	3.77	3.78	3.8	3.82	3.97	1.01	0.611843	1.03	0.364997	1.14	0.40255	AK017147
17448099	5033403H07Rik	3.23	3.34	3.27	3.65	3.64	-1.05	0.851038	1.23	0.2117	1.23	0.076874	AK017148; NR_040413
17220591	5033404E19Rik	5.94	6.04	6.02	5.03	5.54	-1.02	0.456102	-2.01	0.00719	-1.42	0.010827	AK017151; NR_033600
17284166	5033406O09Rik	6.75	6.15	6.11	6.11	5.88	-1.03	0.368524	-1.03	0.774233	-1.21	0.64646	AK017159; AK020272; AK079861; NR_029464
17290781	5033411D12Rik	3.28	3.49	3.34	3.57	3.29	-1.11	0.106191	1.06	0.92926	-1.15	0.082732	AK160265; BC055852; NM_138654; ENSMUST00000068545
17225624	5033417F24Rik	4.49	4.87	4.69	4.91	5	-1.14	0.782589	1.03	0.681233	1.09	0.003111	AK018199; ENSMUST00000181575; AK017177
17501277	5033428I22Rik	3.69	3.37	3.78	3.61	3.85	1.33	0.278277	1.18	0.5925	1.4	0.24367	AK017203; AK034688
17286986	5033430I15Rik	4.95	4.95	4.98	5.03	4.91	1.02	0.48141	1.06	0.38384	-1.03	0.783624	XR_141159; AK017206; ENSMUST00000038032
17262464	5133400J02Rik	6.37	6.56	6.63	6.57	6.5	1.05	0.608346	1.01	0.484927	-1.04	0.793771	AK017220; ENSMUST00000143209; ENSMUST00000137964
17385478	5330411J11Rik	3.43	3.06	3.19	3.32	3.43	1.09	0.157061	1.2	0.231327	1.29	0.174222	AK017239; NR_040510; ENSMUST00000137162; ENSMUST00000155111
17391909	5330413P13Rik	4.15	4.33	4.21	4.13	4.01	-1.08	0.803817	-1.14	0.438139	-1.24	0.033165	AK030453; AK089122; AK134994; NR_029381; ENSMUST00000143453; ENSMUST00000150466; ENSMUST00000140443
17295295	5330416C01Rik	3.31	3.29	3.29	3.52	3.37	-1	0.760746	1.17	0.066901	1.06	0.71327	XR_106821; AK030468; AK045624; ENSMUST00000144993; ENSMUST00000123535; ENSMUST00000125960
17409343	5330417C22Rik	4.42	4.25	4.22	4.05	4.22	-1.02	0.962202	-1.15	0.175522	-1.02	0.812694	BC051424; NM_001033304; ENSMUST00000106625; ENSMUST00000106626; ENSMUST00000148493; ENSMUST00000148237; ENSMUST00000048012
17494735	5330417H12Rik	3.93	3.96	3.93	3.94	3.91	-1.02	0.889459	-1.02	0.978738	-1.04	0.914337	XR_140864; AK017242; ENSMUST00000060348
17330905	5330426P16Rik	4.57	4.3	4.51	4.49	4.37	1.15	0.16338	1.14	0.169312	1.05	0.463077	AK035047; AK040285; NR_028300; ENSMUST00000169791; AK019912; AK137010; AK151508
17547829	5330427O13Rik	3.63	2.93	2.98	2.99	2.98	1.03	0.373134	1.04	0.915687	1.04	0.72028	XR_141214; AK036170
17287552	5330429C05Rik	3.76	4.1	4.35	4.06	4.06	1.19	0.659317	-1.03	0.555595	-1.03	0.497252	AK019918; ENSMUST00000154615
17270724	5330430P22Rik	4.19	4.08	4.13	4.21	4.3	1.03	0.952578	1.09	0.362391	1.16	0.188344	AK019365; AK019925; ENSMUST00000140736
17548260	5330432E05Rik	3.51	3.4	3.29	3.53	3.41	-1.08	0.696077	1.09	0.928341	1.01	0.988488	XR_106108; AK030563
17543920	5330434G04Rik	2.7	2.69	2.68	2.68	2.73	-1	0.704627	-1	0.963897	1.03	0.741299	AK032201; AK047193; AK134610; AK163556; ENSMUST00000136406; ENSMUST00000142109; ENSMUST00000150604; ENSMUST00000130264
17237502	5330438D12Rik	4.29	4.74	4.65	4.58	4.17	-1.07	0.342343	-1.12	0.40062	-1.48	0.237836	ENSMUST00000064101; AK077360
17229330	5330438I03Rik	5.05	4.92	4.92	4.93	4.92	-1	0.227706	1.01	0.740231	1	0.469135	ENSMUST00000168347
17509385	5330439A09Rik	4.11	4.23	4.17	4.1	4.03	-1.04	0.30675	-1.09	0.252887	-1.15	0.474857	AK019937; ENSMUST00000162770
17464143	5330439B14Rik	3.85	3.51	3.63	3.59	3.72	1.08	0.591422	1.05	0.625525	1.16	0.064416	BC147438; BC147456; NR_037679
17321711	5330439K02Rik	3.28	3.01	2.95	3.1	3.07	-1.05	0.826047	1.06	0.366287	1.04	0.801435	AK019939
17479482	5430400D12Rik	5.27	5.29	5.22	5.32	5.28	-1.05	0.44421	1.02	0.270193	-1.01	0.288949	AK017243; ENSMUST00000181717
17463597	5430401F13Rik	3.11	3.02	2.89	2.83	2.82	-1.1	0.863442	-1.14	0.522327	-1.15	0.960156	NM_001244628; ENSMUST00000161385; ENSMUST00000075020; ENSMUST00000179562; ENSMUST00000159229
17280606	5430401H09Rik	2.77	2.86	2.86	2.84	2.87	-1	0.350109	-1.02	0.488515	1.01	0.225933	AK017255; AK028422
17542925	5430402E10Rik	2.14	2.15	2.09	2.18	2.19	-1.05	0.191526	1.02	0.685796	1.03	0.320096	AK017258; NM_027768; ENSMUST00000063127
17458537	5430402O13Rik	3.17	3.15	3.15	3.36	3.11	-1	0.847665	1.15	0.344746	-1.03	0.359041	AK014187; AK017262; AK088092; AK139045; NR_027892; NR_015581; ENSMUST00000147260; ENSMUST00000126537
17450931	5430403G16Rik	6.53	6.29	6.21	6.21	6.29	-1.06	0.73262	-1.06	0.271439	1	0.921359	ENSMUST00000092720
17508783	5430403N17Rik	3.74	3.59	3.75	3.7	3.66	1.12	0.1864	1.08	0.308128	1.05	0.836756	AK030654; NR_046181
17393569	5430405H02Rik	4.86	4.72	4.86	4.92	4.78	1.1	0.132131	1.15	0.827789	1.05	0.756857	AK012005; AK013541; AK017271; AK160296
17450091	5430416N02Rik	7.39	7.53	7.97	7.59	7.37	1.35	0.163997	1.04	0.989589	-1.12	0.248054	AK017316; AK034784; NR_034038
17550364	5430416N02Rik	6.35	6.49	6.7	6.43	6.33	1.15	0.33158	-1.05	0.518308	-1.12	0.122153	NR_034038
17550366	5430416N02Rik	6.05	6.09	5.99	5.84	6.13	-1.07	0.156212	-1.19	0.087785	1.03	0.721029	AK034784
17413463	5430416O09Rik	4.25	4.06	4.14	4.41	4.04	1.06	0.669359	1.27	0.035226	-1.02	0.630065	BC147344; BC147345; NR_033355; ENSMUST00000131248
17374610	5430417L22Rik	4.44	4.3	4.61	4.43	4.42	1.24	0.130455	1.09	0.638953	1.09	0.98351	AK040944; AK077391; NR_030716; ENSMUST00000149978
17483975	5430419D17Rik	4.17	3.91	4.07	4.08	4.02	1.12	0.158388	1.13	0.192144	1.08	0.246892	AK017319; NM_175166; ENSMUST00000050586; ENSMUST00000128522
17508369	5430421F17Rik	4.1	4.11	3.97	3.83	3.85	-1.1	0.555851	-1.21	0.943405	-1.2	0.177074	AK017331; AK142918; NR_040352
17321860	5430421N21Rik	4.87	4.36	4.43	4.26	4.31	1.05	0.171853	-1.07	0.835845	-1.03	0.965143	AK133718; M92088; NM_001201323; ENSMUST00000023718; ENSMUST00000159029
17288544	5430425J12Rik	4.39	3.78	4.02	3.95	3.92	1.18	0.164801	1.12	0.484872	1.1	0.316325	NM_027780; ENSMUST00000160958; ENSMUST00000022049
17277760	5430427M07Rik	3.04	3	3	2.96	3.41	-1	0.825938	-1.03	0.926834	1.33	0.434054	AK017349; NR_045858; ENSMUST00000129932
17536191	5430427O19Rik	2.22	2.09	2.1	2.3	2.37	1	0.697803	1.16	0.046593	1.21	0.292993	BC115576; BC115577; NM_001163539; ENSMUST00000113976
17539777	5430428K19Rik	2.44	2.76	2.78	3.03	2.99	1.02	0.392803	1.21	0.263847	1.17	0.267904	AK017356; NR_045426
17404941	5430434I15Rik	3.28	3.33	3.52	3.3	3.33	1.14	0.081786	-1.02	0.875947	-1	0.511375	AK017391; NR_040541
17217048	5430435G22Rik	3.89	3.61	3.58	3.77	3.69	-1.03	0.517907	1.11	0.096482	1.05	0.26066	AK030688; AK036056; AK079999; AK163610; AB232641; JX431303; NM_145509; ENSMUST00000064679; ENSMUST00000064664; ENSMUST00000136247; ENSMUST00000129905; ENSMUST00000130848
17309929	5430437J10Rik	2.85	2.82	2.52	2.8	2.83	-1.23	0.746379	-1.01	0.937576	1.01	0.750688	BC023070; AK017404
17302562	5430440P10Rik	4.19	4.38	4.2	4.7	4.15	-1.13	0.033044	1.25	0.005169	-1.17	0.948944	NR_045859
17463656	5530400C23Rik	2.23	2.32	1.9	2.59	2.53	-1.34	0.433233	1.21	0.796895	1.16	0.600785	NM_027784; ENSMUST00000048459
17254028	5530401A14Rik	2.8	2.84	2.78	2.71	2.66	-1.04	0.329355	-1.09	0.262468	-1.13	0.948299	AK029248; NR_038010; ENSMUST00000126433; ENSMUST00000021044
17344453	5530401N12Rik	3.95	4.03	3.81	3.73	4.11	-1.17	0.374043	-1.24	0.360458	1.05	0.497041	AK035015; ENSMUST00000145804
17528958	5730403I07Rik	4.47	4.43	4.55	4.69	4.8	1.09	0.550308	1.2	0.784948	1.29	0.149219	AK017485; AK161639; BC048919; NR_040378
17533357	5730405O15Rik	5.4	6.1	6.21	5.77	5.76	1.09	0.199287	-1.26	0.020722	-1.26	0.080037	AK079682; AK134096; ENSMUST00000127521
17362521	5730408K05Rik	8.18	7.43	7.88	7.55	7.36	1.36	0.80528	1.09	0.621193	-1.05	0.66777	AK011444; AK017527; AK019951; AK043270; NR_039598; NR_027866; ENSMUST00000175573
17418625	5730409E04Rik	5.38	5.26	5.37	5.38	5.35	1.08	0.209093	1.09	0.069431	1.07	0.124263	BC051225; NM_001013755; NM_001145950; ENSMUST00000097886; ENSMUST00000164362
17548098	5730409K12Rik	4.6	4.42	4.6	4.57	4.8	1.13	0.264921	1.11	0.273037	1.3	0.094361	XR_105990; AK134852
17537869	5730412P04Rik	3.66	3.24	3.38	3.37	3.6	1.1	0.529788	1.09	0.93563	1.28	0.106302	AK017555; NR_045424; NR_045425; ENSMUST00000147100
17537188	5730416F02Rik	3.26	3.91	3.53	3.5	3.55	-1.3	0.81831	-1.32	0.812003	-1.28	0.610465	AK017567; NR_033596; ENSMUST00000120648
17236733	5730420D15Rik	5.23	4.84	4.76	4.47	4.55	-1.06	0.395941	-1.29	0.017711	-1.22	0.323368	NR_045338; NR_045339; ENSMUST00000181781
17455488	5730422E09Rik	5.78	4.92	5.24	5.02	4.88	1.26	0.331297	1.07	0.77078	-1.02	0.505806	AK082086; NR_015478
17232905	5730435O14Rik	6.2	5.68	5.94	5.93	5.91	1.2	0.096237	1.19	0.354256	1.17	0.978065	AK017620; NR_045341; ENSMUST00000170047; ENSMUST00000165647
17408371	5730437C11Rik	4.31	4.22	3.94	4.09	3.99	-1.21	0.427379	-1.09	0.887669	-1.17	0.71619	AK017623; ENSMUST00000155540
17458598	5730446D14Rik	4.94	4.96	4.99	4.98	4.73	1.02	0.536075	1.02	0.310145	-1.17	0.291292	AK017642; BC094279; ENSMUST00000155922; ENSMUST00000114435
17266685	5730455P16Rik	6.57	6.84	6.9	6.77	6.76	1.04	0.201761	-1.05	0.438261	-1.06	0.826339	AK017667; AK078548; AK135352; AK153246; AK160515; BC044897; BC055024; NM_027472; ENSMUST00000103225; ENSMUST00000149614; ENSMUST00000134274; ENSMUST00000179332
17466900	5730457N03Rik	3.89	3.87	3.78	3.94	3.87	-1.06	0.801258	1.05	0.274251	1	0.748102	AK017671; AK031498; NR_038163; ENSMUST00000125305; ENSMUST00000137258
17411268	5730460C07Rik	4.34	4.3	4.38	4.38	4.29	1.06	0.587003	1.05	0.38608	-1.01	0.842418	NR_045801; ENSMUST00000081193
17437366	5730480H06Rik	4.62	4.49	4.14	4.49	4.54	-1.27	0.400336	-1	0.65237	1.03	0.828584	AK017706; NR_045500; ENSMUST00000176521
17274350	5730507C01Rik	8.61	9.29	9.14	9.23	9.13	-1.11	0.400525	-1.04	0.80456	-1.12	0.777392	NM_001201330; AK149188; ENSMUST00000101582; ENSMUST00000169148; ENSMUST00000173213; ENSMUST00000180089
17274346	5730507C01Rik	4.6	4	4.15	4.11	4.19	1.11	0.594213	1.08	0.75672	1.15	0.886516	AK017753; AK139861; BC150925; NM_001033157; NM_001201330
17410239	5730508B09Rik	4.88	4.96	4.9	4.91	5.04	-1.05	0.90737	-1.03	0.336603	1.05	0.197048	BC039568; BC116791; BC116793; BC144728; NM_027482; ENSMUST00000057198
17261187	5730522E02Rik	3.68	3.58	3.74	3.75	3.86	1.11	0.006449	1.13	0.218068	1.21	0.124269	AK017784; NR_027973; ENSMUST00000144503; ENSMUST00000125773; ENSMUST00000109511; ENSMUST00000144841; ENSMUST00000125987; AK080999
17227464	5730559C18Rik	5.62	5.94	5.74	6.06	6.07	-1.15	0.016934	1.09	0.321466	1.09	0.019181	AK017848; BC052416; BC053100; NM_028872; ENSMUST00000120339; ENSMUST00000150163; ENSMUST00000144464; ENSMUST00000153910; ENSMUST00000048668
17514998	5730577I03Rik	3.98	3.95	3.84	3.64	3.91	-1.08	0.644106	-1.24	0.314459	-1.03	0.575484	AK017871; AK020760; NR_033729; ENSMUST00000136376; ENSMUST00000138471
17368359	5730588L14Rik	4.79	4.34	4.3	4.14	4.24	-1.03	0.335443	-1.15	0.96686	-1.08	0.521588	AK030770; ENSMUST00000131841; ENSMUST00000126798; ENSMUST00000147986
17458612	5730596B20Rik	4.22	4.03	4.03	4.02	4.07	1	0.525945	-1	0.279617	1.03	0.495302	XR_107795; AK051764; ENSMUST00000070587
17228276	5830403L16Rik	3.39	3.34	3.35	3.37	3.6	1.01	0.94705	1.02	0.843885	1.19	0.594054	AK017892; AK136655; AK136685; BC120491; BC131905; DQ402363; NM_178243; ENSMUST00000123490; ENSMUST00000059607
17439573	5830403M04Rik	3.39	3.39	3.39	3.4	3.31	-1	0.286774	1	0.892925	-1.06	0.919993	AK017893; AK042097; NR_045993; ENSMUST00000143245; ENSMUST00000154539
17484529	5830411N06Rik	3.71	3.57	3.61	3.64	3.44	1.03	0.526759	1.05	0.806086	-1.1	0.591413	AK030813; AK039869; BC139294; EF624462; EF624463; NM_001128145; NM_001128146; NM_175533; ENSMUST00000164583; ENSMUST00000093984; ENSMUST00000059882
17425018	5830415F09Rik	6.15	6.09	6.14	6.13	6.09	1.03	0.399816	1.03	0.909719	-1	0.603543	AK031727; BC092543; NM_029086; ENSMUST00000151903; ENSMUST00000086563; ENSMUST00000030015
17437607	5830416I19Rik	4.45	4.38	4.46	4.49	4.44	1.06	0.993421	1.09	0.9677	1.04	0.616894	AK017934; AK080054; NR_045384
17365700	5830416P10Rik	4.77	4.52	4.66	4.49	4.34	1.1	0.097487	-1.02	0.585259	-1.13	0.286324	AK017935; AK047177; AK158034; NR_028427; ENSMUST00000181539; ENSMUST00000180667; ENSMUST00000180489; AK042769; AK146072
17399176	5830417I10Rik	7.36	7.41	7.24	7.07	7.34	-1.12	0.194402	-1.26	0.222573	-1.05	0.38413	AK031583; NR_028359; ENSMUST00000135913
[truncated: 27,721 more rows]
