# Supplementary material for: Transcriptome-wide comparison of the impact of Atoh1 and miR-183 family on pluripotent stem cells and multipotent otic progenitor cells
Source: PLoS One. 2017 Jul 7;12(7):e0180855. doi: 10.1371/journal.pone.0180855 (PMC5501616; doi:10.1371/journal.pone.0180855)
Supplement: S2 Table — (XLSX) [file pone.0180855.s002.xlsx]

## Sheet:  iMOP data
Transcript Cluster ID	Gene Symbol	UT iMOP Bi-weight Avg Signal (log2)	pT iMOP Bi-weight Avg Signal (log2)	p183T iMOP Bi-weight Avg Signal (log2)	pAT iMOP Bi-weight Avg Signal (log2)	p183AT iMOP Bi-weight Avg Signal (log2)	Fold Change (linear) (p183T iMOP vs. pT iMOP)	ANOVA p-value (p183T iMOP vs. pT iMOP)	Fold Change (linear) (pAT iMOP vs. pT iMOP)	ANOVA p-value (pAT iMOP vs. pT iMOP)	Fold Change (linear) (p183AT iMOP vs. pT iMOP)	ANOVA p-value (p183AT iMOP vs. pT iMOP)	Public Gene IDs
17490889	0610005C13Rik	4.9	5.52	5.58	5.69	5.55	1.05	0.793556	1.13	0.838142	1.02	0.479828	AK002217; AK085337; NR_038165; NR_038166; ENSMUST00000130094; ENSMUST00000145208; ENSMUST00000133678; ENSMUST00000123549; ENSMUST00000132138; ENSMUST00000142260; ENSMUST00000144570; ENSMUST00000135933; ENSMUST00000148383
17316345	0610007N19Rik	3.1	3.53	3.57	3.65	3.38	1.03	0.826457	1.08	0.483867	-1.11	0.976013	AK002304; AK007520; AK007719; NR_038186; ENSMUST00000181536
17282732	0610007P14Rik	9.14	9.13	8.97	9.4	9.08	-1.12	0.292845	1.21	0.286684	-1.04	0.623104	AK004480; AK051673; AK152230; AF270646; BC004591; NM_021446; ENSMUST00000021676; ENSMUST00000131681; ENSMUST00000124311; ENSMUST00000148323; ENSMUST00000142331
17394041	0610008F07Rik	4.74	4.66	4.83	4.91	4.78	1.13	0.099156	1.19	0.063176	1.09	0.552192	AK002328; BC025862; NR_027970; ENSMUST00000125811; ENSMUST00000141329; ENSMUST00000128896
17282281	0610009B14Rik	4.76	4.87	4.9	4.92	5.05	1.02	0.90217	1.04	0.578228	1.14	0.675771	NR_037995; ENSMUST00000153297
17262516	0610009B22Rik	5.91	5.69	5.65	5.76	5.81	-1.02	0.503053	1.05	0.874361	1.09	0.017278	AK002369; AK004363; AK007568; BC024353; ENSMUST00000007921; ENSMUST00000109098
17273806	0610009D07Rik	8.6	8.46	8.63	8.68	8.2	1.12	0.592943	1.16	0.660344	-1.2	0.20962	AK002375; AK003683; AK020052; AK151648; BC019535; NM_025323; ENSMUST00000046207; AK034275
17368322	0610009E02Rik	5.12	5.21	5.2	5.11	5.1	-1.01	0.904257	-1.07	0.158483	-1.08	0.49506	AK075572; BC023886; ENSMUST00000133463; ENSMUST00000151521; ENSMUST00000139144; ENSMUST00000156099
17259311	0610009L18Rik	4.69	5.47	5.29	5.41	5.64	-1.13	0.454268	-1.04	0.822834	1.13	0.915083	NR_038126; ENSMUST00000143813
17349979	0610009O20Rik	6.7	7.03	7.07	7.16	6.87	1.03	0.684783	1.1	0.923895	-1.12	0.629244	AK035876; AK141675; BC002117; NM_024179; ENSMUST00000025314
17261069	0610010F05Rik	7.73	6.13	6.28	6.65	6.61	1.11	0.999828	1.44	0.133076	1.4	0.234956	AK002465; AK053838; BC065122; BC072622; BC079876; NM_027860; ENSMUST00000155903; ENSMUST00000043356; ENSMUST00000093267; ENSMUST00000123909; ENSMUST00000141353; ENSMUST00000109532; ENSMUST00000180260; AK029538
17265175	0610010K14Rik	7.88	8.53	8.44	8.53	8.22	-1.07	0.853946	-1	0.963197	-1.24	0.761963	BC037772; AL355701; BC055357; NM_145758; NM_001177603; NM_001177606; NM_026757; NM_001177601; NM_001177607; ENSMUST00000176116; ENSMUST00000176268; ENSMUST00000135390; ENSMUST00000134700; ENSMUST00000108575; ENSMUST00000108579; ENSMUST00000021181; ENSMUST00000108578; ENSMUST00000102569; ENSMUST00000108577; ENSMUST00000100950; ENSMUST00000148878; ENSMUST00000138658; ENSMUST00000108576; ENSMUST0000…
17334819	0610011F06Rik	7.96	8.49	8.4	8.48	8.49	-1.06	0.206619	-1.01	0.490176	1	0.235474	BC069266; NM_026686; ENSMUST00000110456; ENSMUST00000026827; ENSMUST00000169308; ENSMUST00000169085; ENSMUST00000163356
17347925	0610012D04Rik	4.74	5.06	5.02	5.11	5.06	-1.03	0.954793	1.03	0.875213	-1.01	0.974487	AK002586; ENSMUST00000159031
17329774	0610012G03Rik	6.74	7.34	7.3	7.43	7.37	-1.03	0.929538	1.06	0.70652	1.02	0.687657	AK002600; BC021536; NR_027897; ENSMUST00000179515
17373930	0610012H03Rik	3.58	4.2	4.4	4.3	4.18	1.15	0.641046	1.07	0.822187	-1.01	0.42879	BC057916; NM_028747; NM_001159638; ENSMUST00000068813; ENSMUST00000131060
17415629	0610025J13Rik	4.02	5.23	5.04	4.93	5.06	-1.14	0.467676	-1.23	0.114734	-1.12	0.344485	XR_104914; AK002663; AK021025; ENSMUST00000131516; ENSMUST00000131324; ENSMUST00000180374
17459614	0610030E20Rik	7.08	6.78	6.69	6.76	6.81	-1.06	0.033406	-1.01	0.470237	1.02	0.967396	BC064080; BC066053; BC117811; BC117812; NM_026696; ENSMUST00000077783
17399033	0610031J06Rik	7.09	7.75	7.97	7.85	7.8	1.17	0.589721	1.07	0.8803	1.03	0.891889	AK002728; AK007803; AK075614; AK080538; AK150794; AK154340; AK160793; AK170696; AK171042; AK171142; AK172606; AK189139; AB027141; AB027142; BC021547; NM_020003; ENSMUST00000177005; ENSMUST00000153716; ENSMUST00000152801; ENSMUST00000131666; ENSMUST00000176519; ENSMUST00000001454; ENSMUST00000176425; ENSMUST00000140039; ENSMUST00000154381
17410672	0610031O16Rik	2.57	3.12	3.05	3.21	3.07	-1.05	0.42508	1.06	0.57927	-1.04	0.248804	BC044770; AK002733
17416576	0610037L13Rik	6.78	6.09	6.05	5.91	5.9	-1.03	0.945369	-1.14	0.378247	-1.14	0.3809	BC037649; AK003575; AK032590; AK050486; BC019215; BC049353; ENSMUST00000135454; ENSMUST00000106726; ENSMUST00000030347; ENSMUST00000106727; ENSMUST00000120473; ENSMUST00000132417; ENSMUST00000125107; ENSMUST00000128474; ENSMUST00000030346; ENSMUST00000127715; ENSMUST00000153593; ENSMUST00000156888; ENSMUST00000134254
17343070	0610038L08Rik	4.43	4.18	4.31	4.13	4.29	1.09	0.562842	-1.04	0.590429	1.07	0.772193	AK002805; NR_045447; ENSMUST00000163069; ENSMUST00000159875
17378387	0610038P03Rik	3.82	3.91	3.84	3.71	3.75	-1.05	0.872106	-1.15	0.96811	-1.11	0.289483	AK002817; ENSMUST00000130859; ENSMUST00000155884; ENSMUST00000142509
17379300	0610039K10Rik	3.08	3.22	3.18	3.19	3.17	-1.03	0.327604	-1.02	0.3919	-1.04	0.19197	NR_028113; ENSMUST00000076667
17268313	0610040B09Rik	5.1	5.82	5.64	5.8	5.71	-1.14	0.006393	-1.02	0.90221	-1.08	0.115788	AK002860; ENSMUST00000150698; ENSMUST00000140952
17444304	0610040B10Rik	4.73	4.44	4.55	4.55	4.28	1.08	0.464007	1.08	0.558721	-1.11	0.518391	AK002861; AK009603; AK053264; NR_027874; ENSMUST00000160231; ENSMUST00000162890
17469589	0610040F04Rik	3.73	3.64	3.69	3.63	3.63	1.03	0.178274	-1.01	0.568077	-1.01	0.318729	AK039720; NR_040758; ENSMUST00000137478
17437598	0610040J01Rik	4.22	4.49	4.38	4.06	3.99	-1.07	0.24766	-1.35	0.039127	-1.41	0.249305	BC004797; NM_029554; ENSMUST00000081747
17549274	0610042G04Rik	5.63	6.98	7.08	6.9	6.89	1.07	0.981465	-1.05	0.675387	-1.06	0.577615	XR_108174
17415922	0610043K17Rik	3.8	4.28	4.29	4.28	4.31	1.01	0.555073	-1	0.785492	1.01	0.620464	AK002929; ENSMUST00000123107
17450947	1010001B22Rik	5.55	5.2	5.19	5.37	4.87	-1	0.523105	1.13	0.114267	-1.25	0.019127	AK003103
17352697	1010001N08Rik	4.43	4.78	5.05	5.14	4.99	1.21	0.09581	1.28	0.026501	1.16	0.091026	AK003136; AK033147
17254300	1100001G20Rik	4.11	3.59	3.67	3.78	3.64	1.05	0.837665	1.14	0.662294	1.03	0.517471	AK003352; NM_183249; ENSMUST00000070832; AK155780
17339858	1110001A16Rik	6.82	6.4	6.35	6.47	6.27	-1.04	0.617983	1.05	0.698317	-1.1	0.424944	AK027910; NM_001177402; NM_001177403; ENSMUST00000063817; ENSMUST00000180077
17457430	1110001J03Rik	5.84	7.04	7.21	6.61	6.59	1.12	0.55109	-1.35	0.110122	-1.37	0.064026	AK008291; AK009186; AK041305; BC059710; NM_025363; ENSMUST00000147651; ENSMUST00000019833
17403039	1110002E22Rik	3.72	3.74	3.78	3.81	3.91	1.03	0.469203	1.05	0.798077	1.13	0.466742	AK003290; ENSMUST00000163080
17241618	1110002J07Rik	3.86	3.87	3.94	3.84	3.82	1.05	0.399411	-1.02	0.32744	-1.03	0.514391	AK137587
17279749	1110002L01Rik	7.66	6.71	6.54	6.66	6.52	-1.13	0.262804	-1.04	0.543674	-1.15	0.491633	AK031200; NR_030694; ENSMUST00000168012; ENSMUST00000095903; ENSMUST00000179637; ENSMUST00000180149
17332038	1110004E09Rik	6.66	6.81	6.79	6.87	6.68	-1.02	0.216104	1.04	0.229984	-1.09	0.077513	AK003413; AK018510; AK045905; BC019533; NM_026502; ENSMUST00000023694; ENSMUST00000129345; ENSMUST00000125519; ENSMUST00000149833; ENSMUST00000142340; ENSMUST00000131583
17482083	1110004F10Rik	8.73	8.31	8.32	8.27	8.15	1.01	0.598245	-1.03	0.963649	-1.12	0.949741	AK003415; AK144059; AK167571; AK168206; AK169309; AK170172; AB025407; BC072575; NM_019772; ENSMUST00000032899; ENSMUST00000106608; ENSMUST00000106607; ENSMUST00000151254
17482079	1110006G14Rik	4.95	5.69	5.6	5.71	5.43	-1.06	0.776532	1.01	0.624263	-1.2	0.310289	XR_168884; XR_168440; ENSMUST00000032900; AK003497
17451746	1110006O24Rik	3.94	5.17	5.01	5.02	5.12	-1.11	0.299189	-1.11	0.517377	-1.04	0.852574	AK003508; AK006095; NR_027810
17292426	1110007C09Rik	5.85	6.53	6.45	6.5	6.17	-1.06	0.747881	-1.02	0.445876	-1.28	0.576753	BC023485; BC038930; BC147073; BC147074; NM_026738; ENSMUST00000048946
17326979	1110008E08Rik	4.57	4.57	4.7	4.62	4.57	1.09	0.462738	1.04	0.350966	-1	0.806704	XR_105793; ENSMUST00000060246; AK003565
17452018	1110008J03Rik	4.99	5.56	5.79	5.69	5.58	1.17	0.821091	1.09	0.587041	1.01	0.381517	BC021365; NM_133908; NM_029096; ENSMUST00000111884; ENSMUST00000156356; ENSMUST00000147596; ENSMUST00000136070; ENSMUST00000031599; ENSMUST00000140554; ENSMUST00000177800
17275545	1110008L16Rik	7.21	6.31	6.59	6.51	6.63	1.21	0.47581	1.15	0.64996	1.24	0.43653	AK003589; AK008749; AK045209; AK045434; AK151976; AK172942; BC034876; NM_025373; ENSMUST00000021411
17383886	1110008P14Rik	5.87	7.34	7.33	6.96	7.34	-1	0.535032	-1.3	0.536758	1	0.946932	AK079725; AK081091; BC024615; BC049639; NM_198001; ENSMUST00000146423; ENSMUST00000048792
17535274	1110012L19Rik	6.29	6.41	6.43	6.08	6.46	1.01	0.511325	-1.26	0.300887	1.03	0.893365	BC024574; NM_026787; ENSMUST00000053981
17395973	1110015O18Rik	5.43	4.24	4.2	3.66	3.74	-1.03	0.53354	-1.49	0.196792	-1.41	0.18983	AK003731; NR_045272
17424249	1110017D15Rik	4.37	4.7	4.79	4.93	4.91	1.06	0.919939	1.17	0.350312	1.16	0.436324	AK003742; AB231294; DQ873295; DQ873296; NM_001048005; NM_001253778; NM_001253788; NM_001253780; NM_028624; NM_001253777; NR_045551; NR_045549; ENSMUST00000123356; ENSMUST00000123865; ENSMUST00000124019; ENSMUST00000125303; ENSMUST00000030152; ENSMUST00000095126; ENSMUST00000134546
17379877	1110018N20Rik	5.06	5.32	5.32	5.37	5.23	-1	0.294165	1.03	0.445556	-1.06	0.790094	AK044157; AY672066; ENSMUST00000147446
17456074	1110019D14Rik	4.21	4.46	4.33	4.15	4.02	-1.1	0.548677	-1.24	0.058199	-1.36	0.147897	AK003812; ENSMUST00000181225
17347794	1110020A21Rik	3.88	4.04	4.12	3.98	4.02	1.06	0.647354	-1.04	0.262988	-1.01	0.421366	AK003841; AK011222; NR_027929; NR_027930
17547831	1110020C17Rik	3.79	3.8	3.83	4.08	3.87	1.02	0.359116	1.22	0.012963	1.05	0.427825	XR_105618; AK003851
17331898	1110025L11Rik	5.43	4.53	4.96	4.68	4.8	1.35	0.05558	1.11	0.617289	1.21	0.984638	AK003924; NM_001276278; ENSMUST00000089104
17254822	1110028F11Rik	4.06	4.12	4.04	4	3.74	-1.06	0.835259	-1.09	0.343352	-1.31	0.153647	NR_045139; ENSMUST00000137077; ENSMUST00000142895
17505144	1110028F18Rik	4.2	4.42	4.71	4.27	4.16	1.22	0.155468	-1.11	0.539164	-1.2	0.237779	AK003944; NR_045470
17526929	1110032A03Rik	5.75	5.27	5.4	5.4	5.39	1.09	0.198973	1.09	0.383913	1.09	0.287271	AK004016; AK079767; AK161835; NM_023483; ENSMUST00000042468; ENSMUST00000177546; ENSMUST00000042576; ENSMUST00000176894; ENSMUST00000176682; ENSMUST00000176238; ENSMUST00000177142; ENSMUST00000177022; AK015671; AK167038
17398229	1110032F04Rik	5.71	5.7	5.67	5.71	5.7	-1.02	0.305375	1.01	0.664756	-1	0.368317	NM_001167996; ENSMUST00000054551
17376608	1110034G24Rik	4.69	5.13	4.91	5.09	4.99	-1.17	0.218774	-1.03	0.540551	-1.1	0.394303	BC100475; BC138171; ENSMUST00000061891; ENSMUST00000148271; ENSMUST00000110132; ENSMUST00000141460
17268224	1110035M17Rik	4.03	4.46	4.54	4.52	4.47	1.06	0.544187	1.05	0.680382	1.01	0.497201	AK027957; NR_045780; ENSMUST00000155531
17518270	1110036E04Rik	3.42	3.9	4.03	3.6	4.24	1.09	0.053649	-1.23	0.323217	1.27	0.540324	AK004124; NR_040713; ENSMUST00000181151
17411786	1110037F02Rik	7.09	6.19	6.09	6.1	6.56	-1.07	0.50704	-1.06	0.374519	1.29	0.387334	AK052499; AK155623; AK162531; AK170075; BC028830; BC033309; NM_001081183; ENSMUST00000055372; ENSMUST00000059914; ENSMUST00000108307
17344114	1110038B12Rik	9.57	9.8	9.9	9.82	9.85	1.07	0.059776	1.01	0.531455	1.04	0.254005	AK002372; AK003073; AK004150; NR_027943; NR_015536; ENSMUST00000174464; ENSMUST00000174714; ENSMUST00000173811; ENSMUST00000173070; ENSMUST00000174039; ENSMUST00000172501; ENSMUST00000174173; ENSMUST00000172531
17344124	1110038B12Rik	13.23	13.47	13.54	13.31	13.46	1.05	0.564999	-1.12	0.462841	-1.01	0.794205	ENSMUST00000173811; ENSMUST00000174039
17344122	1110038B12Rik	10.47	11.27	11.59	10.54	10.76	1.25	0.749046	-1.66	0.196306	-1.42	0.486682	ENSMUST00000174039; ENSMUST00000172531
17312630	1110038F14Rik	6.26	6.92	6.84	6.71	6.77	-1.06	0.514784	-1.16	0.141591	-1.11	0.457295	AK004154; BC038324; BC091734; ENSMUST00000071792; AK153059
17286454	1110046J04Rik	2.76	2.82	2.95	2.82	2.88	1.1	0.815869	-1	0.45789	1.04	0.94276	AK004186; AK087085; NR_040707; ENSMUST00000147622; ENSMUST00000181800
17388215	1110051M20Rik	6.09	6.46	6	6.07	5.9	-1.38	0.282062	-1.31	0.185937	-1.48	0.294823	BC032255; AK029191; BC049648; BC085239; BC089006; NM_175123; ENSMUST00000064652; ENSMUST00000102594; ENSMUST00000094835; ENSMUST00000132092; ENSMUST00000145573; ENSMUST00000139807; ENSMUST00000139490; ENSMUST00000141262
17329445	1110054M08Rik	4.73	5.17	5	5.09	5.06	-1.13	0.084008	-1.05	0.245383	-1.08	0.312597	AK004252; AK039760; NR_037954; ENSMUST00000181640
17273899	1110057K04Rik	7.97	7.47	7.47	7.42	7.51	-1.01	0.883292	-1.04	0.864593	1.03	0.979101	BC046986; BC057311; NM_172401; NM_001167767; NM_001167768; ENSMUST00000037383; ENSMUST00000169104; AK162850
17326946	1110057P08Rik	2.23	2.24	2.13	2.11	2.22	-1.08	0.719802	-1.09	0.694673	-1.01	0.989256	AK004289; ENSMUST00000089097
17221786	1110058L19Rik	4.56	4.83	4.94	4.71	4.93	1.08	0.48525	-1.09	0.545246	1.07	0.48755	BC028981; NM_026503; ENSMUST00000027338; ENSMUST00000155767
17363488	1110059E24Rik	8.25	6.96	6.95	6.03	6.79	-1.01	0.557279	-1.91	0.020966	-1.13	0.399443	AK016266; BC023385; ENSMUST00000177577; ENSMUST00000038830; ENSMUST00000179553; ENSMUST00000178012; ENSMUST00000179768; ENSMUST00000178523; ENSMUST00000180304; ENSMUST00000178781
17532455	1110059G10Rik	5.57	5.3	5.23	5.16	5.15	-1.05	0.313001	-1.1	0.179027	-1.11	0.053298	AK012115; AK083316; AK140383; BC034133; NM_025419; ENSMUST00000035154; ENSMUST00000118422
17534489	1110059M19Rik	3.49	3.31	3.19	3.31	3.31	-1.09	0.55015	1	0.987491	-1	0.712942	NM_026841; ENSMUST00000040002
17429880	1110065P20Rik	6.52	7.28	7.74	7.39	7.27	1.37	0.348548	1.08	0.956215	-1.01	0.872648	AK004382; AK021268; NM_001142727; ENSMUST00000106190; ENSMUST00000125776; ENSMUST00000137769; ENSMUST00000163946
17463724	1190002F15Rik	4.96	4.79	4.85	4.65	4.75	1.04	0.614395	-1.1	0.153945	-1.03	0.904863	AK012387; AK138072; NR_037955; NR_037956
17529699	1190002N15Rik	8.43	7.61	7.4	7.47	7.6	-1.16	0.891323	-1.1	0.809721	-1.01	0.605878	NM_001033145; ENSMUST00000113028
17484601	1190003J15Rik	3.78	4.01	4.01	4.14	4.01	-1	0.624303	1.09	0.261992	1	0.251563	BC051545; DQ225768; NM_029821; ENSMUST00000106050; ENSMUST00000026554; ENSMUST00000127986
17293717	1190003K10Rik	3.63	4	3.66	3.64	3.77	-1.27	0.049754	-1.29	0.024094	-1.17	0.366922	AK004471; NM_001195435; ENSMUST00000180282
17513534	1190005I06Rik	4.28	5.24	4.94	5.02	5.43	-1.24	0.206446	-1.17	0.182868	1.14	0.411399	BC027666; NM_197988; ENSMUST00000123927; ENSMUST00000180677; ENSMUST00000144417
17243486	1190007I07Rik	5.33	6.04	5.77	5.72	5.59	-1.21	0.191245	-1.25	0.131657	-1.37	0.294005	NM_001135567; NM_001135568; NM_001135569; ENSMUST00000079648
17394737	1200007C13Rik	3.34	3.57	3.47	3.82	3.59	-1.07	0.660082	1.19	0.316859	1.02	0.48109	ENSMUST00000143649; AK004627
17308746	1200011I18Rik	7.36	6.5	6.43	6.43	6.67	-1.05	0.556322	-1.05	0.349975	1.12	0.600919	AK004707; AK016681; AK082912; BC029731; NM_026177; ENSMUST00000022585
17252557	1200014J11Rik	7.17	6.16	6.2	6.09	6.24	1.03	0.657196	-1.05	0.708435	1.06	0.457925	AK004766; AK011450; AK017496; AK032983; AK033682; AK153152; AK153241; AK166563; BC098495; BC118943; NM_025818; ENSMUST00000021135; ENSMUST00000144262; ENSMUST00000151823; AK163780
17324249	1300002E11Rik	7	7.26	7.25	6.61	7	-1.01	0.483216	-1.57	0.020889	-1.2	0.124764	AK004850; AK005305; AK031500; NR_037958; NR_037957; ENSMUST00000180830; ENSMUST00000181960; ENSMUST00000181780
17413678	1300002K09Rik	5.06	5.56	5.61	5.69	5.56	1.04	0.578464	1.1	0.167456	1	0.926581	AK173193; BC111889; BC112408; NM_028788; ENSMUST00000107783; ENSMUST00000107782; ENSMUST00000128947; ENSMUST00000165478; ENSMUST00000030011
17380211	1300015D01Rik	2.87	3.07	3.14	3.07	3.07	1.05	0.823975	-1	0.627337	-1	0.337724	AK005014; AK041254; AK079954; NR_040321; ENSMUST00000144256; ENSMUST00000142165; ENSMUST00000142207; ENSMUST00000153523
17530291	1300017J02Rik	8.38	7.55	7.69	7.63	7.72	1.1	0.980759	1.06	0.881971	1.13	0.910768	ENSMUST00000150524; AK049169; AK172053; AF215660; AF320340; BC052770; BC062156; NM_001134426; NM_001134427; NM_175565; NM_175833; ENSMUST00000035484; ENSMUST00000072249; ENSMUST00000116517
17530269	1300017J02Rik	4.26	4.25	4.16	4.29	4.25	-1.06	0.464407	1.03	0.785713	1	0.864103	AK005035; AK076237; BC021390; NM_027918; ENSMUST00000151073; ENSMUST00000035163; ENSMUST00000123530; ENSMUST00000154357; ENSMUST00000150524
17314074	1300018J18Rik	6.66	6.82	6.86	6.89	6.55	1.03	0.937045	1.05	0.566901	-1.21	0.47214	AK161059; BC141293; NM_027905; ENSMUST00000130700; ENSMUST00000082439
17433858	1500002C15Rik	5.64	5.18	4.86	4.94	4.91	-1.25	0.666042	-1.18	0.804281	-1.21	0.751127	AK005108; AK080143; AK161750; ENSMUST00000178987
17497146	1500002F19Rik	6.4	6.72	6.99	6.92	6.71	1.2	0.272341	1.15	0.395284	-1	0.907806	AK005115
17497143	1500002F19Rik	2.14	2.12	2.04	1.98	2.3	-1.05	0.982907	-1.1	0.926927	1.14	0.408561	XR_140847; BC002195
17386340	1500002O10Rik	4.8	4.74	4.79	4.72	4.51	1.03	0.689139	-1.02	0.803526	-1.18	0.528386	AK005124; NR_040496; ENSMUST00000151851
17406843	1500004A13Rik	4.84	3.73	4.16	4.31	4.17	1.34	0.406703	1.49	0.178826	1.36	0.359929	AK033977; AK036207; AK038592; AK040690; AK084105; AK141588
17313533	1500009C09Rik	4.65	5.16	5.69	5.17	5.2	1.45	0.468009	1.01	0.525105	1.03	0.735643	NR_037698; NR_037697; ENSMUST00000136948; ENSMUST00000143238
17235990	1500009L16Rik	6.99	6.74	6.75	6.87	7.09	1.01	0.804076	1.1	0.116695	1.27	0.360459	AK012407; AK133676; AK153590; BC048550; NM_001145198; ENSMUST00000150459
17451607	1500011B03Rik	6.13	6.74	7	6.7	6.66	1.2	0.29591	-1.03	0.314753	-1.05	0.209853	AK005199; AK018264; AK087533; NR_027817; ENSMUST00000112160
17391373	1500011K16Rik	5.51	5.97	5.9	5.76	5.8	-1.05	0.523921	-1.16	0.684511	-1.13	0.345146	AK005218; AK008527; BC048556; NR_015476; ENSMUST00000135091
17550482	1500012F01Rik	8.4	8.43	8.78	8.41	8.53	1.27	0.009459	-1.02	0.337331	1.07	0.544273	NM_001081005; ENSMUST00000125674
17379864	1500012F01Rik	8.72	8.55	8.88	8.47	8.9	1.26	0.079998	-1.06	0.416236	1.28	0.219865	NM_001081005; ENSMUST00000125674; ENSMUST00000136378; ENSMUST00000125841; ENSMUST00000145859; ENSMUST00000143587
17379871	1500012F01Rik	8.82	9.6	10.33	9.05	9.39	1.66	0.368768	-1.46	0.274048	-1.16	0.637196	ENSMUST00000136378
17479200	1500012K07Rik	3.22	3.21	3.58	3.35	3.31	1.29	0.0834	1.1	0.452457	1.07	0.752289	AK005235; AK035406; NR_045812; NR_045814; ENSMUST00000181846
17351141	1500015A07Rik	4.95	4.35	4.39	4.1	4.38	1.03	0.934634	-1.19	0.093659	1.03	0.388232	AK005240; AK133612; BC038318; NR_029432
17358094	1500015L24Rik	3.81	3.81	4.02	3.99	4.08	1.16	0.395408	1.13	0.64457	1.21	0.363412	NR_045817; ENSMUST00000179640; ENSMUST00000179010
17212364	1500015O10Rik	4.79	4.91	4.56	4.45	4.3	-1.27	0.703104	-1.37	0.363087	-1.53	0.215554	AK018770; AK049805; BC002254; NM_024283; ENSMUST00000027217
17254458	1500016L03Rik	3.99	3.97	4.1	4.08	4.64	1.1	0.670225	1.08	0.90041	1.59	0.247564	AK018772; NR_038057; ENSMUST00000134800; ENSMUST00000126072; ENSMUST00000128121
17364192	1500017E21Rik	5.05	4.48	4.66	4.64	4.77	1.13	0.082001	1.12	0.124643	1.22	0.024847	AK005275; AK142254; AK149390; AK149600; NR_033510; ENSMUST00000149601; ENSMUST00000142067; ENSMUST00000147754; ENSMUST00000129953; ENSMUST00000150138; ENSMUST00000144045; ENSMUST00000146407; ENSMUST00000128603
17236411	1500026H17Rik	2.83	3.07	2.84	2.92	2.79	-1.17	0.22001	-1.11	0.454757	-1.21	0.128462	AK005299; AK048993; AK085365
17435451	1500035N22Rik	4.45	4.67	4.62	4.64	4.65	-1.03	0.593111	-1.02	0.388009	-1.02	0.915443	XR_140695; ENSMUST00000075081; AK005363
17341551	1520401A03Rik	4.12	4.75	4.58	4.5	4.4	-1.12	0.180645	-1.19	0.106874	-1.27	0.035762	XM_003085154; AK028064; ENSMUST00000062827; ENSMUST00000177300; ENSMUST00000176095; ENSMUST00000178006; AK047830
17332378	1600002D24Rik	3.4	2.79	3.01	2.99	2.7	1.17	0.381626	1.14	0.654821	-1.07	0.759488	AK005393; AK037512; NR_040485; NR_040484; ENSMUST00000127413; ENSMUST00000136744
17341769	1600002H07Rik	6.8	6.91	6.63	6.76	6.78	-1.21	0.055059	-1.11	0.212344	-1.1	0.101411	BC063767; BC072612; ENSMUST00000024930; ENSMUST00000137648; ENSMUST00000124557; ENSMUST00000138818; ENSMUST00000149916; AK005395
17235239	1600002K03Rik	5.07	5.87	6.03	5.65	5.65	1.12	0.908058	-1.16	0.622596	-1.16	0.458065	BC146018; BC146020; NM_027207; ENSMUST00000041882
17495020	1600010M07Rik	3.75	4.42	3.72	3.87	4.14	-1.63	0.274662	-1.46	0.22977	-1.21	0.884638	AK162666; NR_037959
17481693	1600010M07Rik	5.09	5.55	5.29	5.12	5.54	-1.2	0.327917	-1.35	0.237503	-1.01	0.452917	AK005418
17333482	1600012H06Rik	5.7	5.9	5.87	5.98	5.83	-1.02	0.319102	1.06	0.748633	-1.05	0.276256	AK005427; AK017276; AK018298; AK028052; AK076083; AK076441; AK076476; BC027313; NM_001083882; NM_026451; NM_001083880; NM_001083881; ENSMUST00000052691; ENSMUST00000164837; ENSMUST00000174004; ENSMUST00000174163
17228694	1600012P17Rik	4.33	4.32	4.39	4.29	4.38	1.05	0.999739	-1.02	0.778303	1.04	0.832684	BC100356; ENSMUST00000159861; ENSMUST00000177789; ENSMUST00000159892; ENSMUST00000062159; ENSMUST00000162474
17476872	1600014C10Rik	6.13	5.99	6.06	6.19	6.06	1.05	0.126537	1.15	0.001782	1.05	0.796036	AK032135; BC010476; BC019834; BC085480; NM_028166; NM_001085385; ENSMUST00000178207; ENSMUST00000178890; ENSMUST00000179525; ENSMUST00000178876; ENSMUST00000177983; ENSMUST00000179992; ENSMUST00000179503; ENSMUST00000165308; ENSMUST00000067854
17345290	1600014C23Rik	4.46	4.8	4.7	4.83	5.11	-1.08	0.781765	1.02	0.616993	1.24	0.662687	NM_028164; ENSMUST00000178179
17536165	1600014K23Rik	4.68	4.92	4.93	4.96	5.15	1.01	0.867985	1.03	0.337402	1.17	0.582891	AK005459; BC049727; NM_028046; ENSMUST00000048382
17458415	1600015I10Rik	4.39	4.47	4.6	4.47	4.49	1.09	0.211529	-1	0.826758	1.01	0.497625	BC085280; NM_001081273; ENSMUST00000031837
17497796	1600016N20Rik	4.65	4.76	4.63	4.67	4.42	-1.1	0.318101	-1.06	0.328231	-1.27	0.167457	AK005476; BC119093; BC119119; BC144834; ENSMUST00000170841; ENSMUST00000026573
17404513	1600017P15Rik	4.3	5.1	5.46	5.08	5.17	1.28	0.411571	-1.02	0.744665	1.05	0.736212	AK005488
17330076	1600019K03Rik	4.33	4.81	4.56	4.28	4.6	-1.2	0.424442	-1.45	0.067771	-1.16	0.223708	AK005497; NR_040481
17460451	1600020E01Rik	6.21	5.69	5.84	5.45	5.48	1.1	0.856361	-1.19	0.198733	-1.16	0.555828	BC029726; NR_037960; NR_037961; ENSMUST00000180896
17534887	1600025M17Rik	2.99	3.22	3.46	3.17	3.19	1.18	0.273208	-1.03	0.633137	-1.02	0.993732	AK005539; NR_038168; ENSMUST00000151426; ENSMUST00000138262
17517097	1600029D21Rik	5.06	5.3	5.06	4.88	4.99	-1.18	0.618563	-1.34	0.196669	-1.24	0.246369	AK002767; AY364436; BC017624; BC022950; NM_029639; ENSMUST00000114474
17520716	1600029I14Rik	3.63	3.68	3.88	3.28	3.67	1.15	0.686909	-1.32	0.004824	-1	0.875256	BC068205; NR_028123; ENSMUST00000056103
17517883	1600029O15Rik	3.74	3.89	3.79	3.7	3.83	-1.07	0.693192	-1.14	0.679949	-1.04	0.816913	AK005564; NR_033522; ENSMUST00000179787; ENSMUST00000171832
17435804	1700001C02Rik	4.83	5	5.01	5.14	5.05	1	0.561256	1.1	0.341993	1.03	0.783141	AK006710; BC060996; ENSMUST00000127815; ENSMUST00000031078; ENSMUST00000114743
17345677	1700001C19Rik	3.02	3.28	3.4	3.22	3.26	1.09	0.736087	-1.04	0.906976	-1.01	0.909486	BC028263; NM_029296; NM_001172091; ENSMUST00000061885; ENSMUST00000073143; ENSMUST00000125507; ENSMUST00000160678
17509531	1700001D01Rik	3.37	3.67	4.19	3.68	3.91	1.43	0.158955	1	0.531597	1.18	0.60836	AK005580
17348688	1700001G01Rik	3.98	4.16	4.02	4.18	4.29	-1.1	0.157863	1.02	0.589768	1.09	0.739105	AK005589; ENSMUST00000153022; ENSMUST00000136956
17307897	1700001G11Rik	4.74	5.15	5.07	5.12	4.99	-1.05	0.404997	-1.02	0.91185	-1.12	0.844572	NR_038077; ENSMUST00000153646; ENSMUST00000145637; ENSMUST00000143392
17211568	1700001G17Rik	6.14	6.66	6.59	6.57	6.75	-1.05	0.264087	-1.07	0.10065	1.06	0.970262	NR_033199; ENSMUST00000051203
17455216	1700001J03Rik	2.23	2.34	2.4	2.58	2.94	1.04	0.427852	1.18	0.230635	1.52	0.202653	BC048528; ENSMUST00000174320; ENSMUST00000073721
17271686	1700001J04Rik	4.2	4.65	4.6	4.82	4.83	-1.04	0.847398	1.13	0.538456	1.14	0.447142	AK005598; AK019587; ENSMUST00000154037; ENSMUST00000126577
17516303	1700001J11Rik	2.99	4.32	3.94	3.72	3.72	-1.3	0.73324	-1.52	0.430634	-1.52	0.459984	NR_033613
17283994	1700001K19Rik	4.37	4.83	4.5	4.38	4.4	-1.26	0.51127	-1.36	0.407329	-1.35	0.309169	AK005606; AK006098; AK006358; BC048462; NM_025488; ENSMUST00000070659
17365686	1700001K23Rik	4.23	4.49	4.49	4.42	4.52	-1	0.913226	-1.05	0.811147	1.02	0.628183	NR_036590; AK005607
17319823	1700001L05Rik	4.28	4.1	4.27	4.1	4.27	1.12	0.129385	-1	0.976312	1.12	0.264331	AK005608; NR_027980; ENSMUST00000178628; ENSMUST00000179705; ENSMUST00000100370
17288381	1700001L19Rik	4.55	5.57	5.31	5.17	5.42	-1.19	0.47483	-1.32	0.246144	-1.1	0.704945	BC119515; BC119516; NM_027035; ENSMUST00000022007
17383680	1700001O22Rik	6.41	6.8	6.87	6.8	6.64	1.05	0.641225	1	0.7469	-1.12	0.306649	AK005618; AK007200; AK019754; AK076928; BC023044; NM_198000; NR_028486; NR_028487; ENSMUST00000139968; ENSMUST00000050003; ENSMUST00000130396; ENSMUST00000136883; ENSMUST00000131937; ENSMUST00000138959; ENSMUST00000129484; ENSMUST00000131315; ENSMUST00000150205; ENSMUST00000126898; ENSMUST00000135556; ENSMUST00000133380; ENSMUST00000140168
17268627	1700001P01Rik	5.07	4.92	4.98	4.85	4.85	1.04	0.880778	-1.05	0.458957	-1.05	0.509593	BC048607; NM_028156; ENSMUST00000107576
17445615	1700003C15Rik	2.94	3	2.78	2.99	3.11	-1.17	0.401941	-1.01	0.537601	1.08	0.964896	AK005625
17268790	1700003D09Rik	5.09	6.03	6.04	6.27	6.13	1.01	0.9296	1.18	0.567026	1.07	0.74776	AK005627; NR_045477; ENSMUST00000141929
17459983	1700003E16Rik	3.56	3.81	4	3.85	3.94	1.14	0.129702	1.03	0.563828	1.09	0.306958	BC126949; NM_027948; ENSMUST00000032106; AK005628
17536247	1700003E24Rik	3.89	3.96	4.13	4.05	3.82	1.12	0.473297	1.06	0.740746	-1.1	0.196153	BC089468; ENSMUST00000088134; ENSMUST00000088133
17536240	1700003E24Rik	3.58	3.68	3.85	3.67	3.57	1.12	0.417938	-1.01	0.887617	-1.08	0.564901	BC089468; ENSMUST00000088134; ENSMUST00000088133
17378232	1700003F12Rik	6.29	6.8	6.71	6.93	6.7	-1.07	0.693941	1.1	0.853429	-1.07	0.147883	BC147532; BC147533; DQ080431; ENSMUST00000135641; ENSMUST00000045116; ENSMUST00000109709
17266847	1700003F17Rik	4.49	4.9	4.72	4.71	4.77	-1.14	0.238544	-1.14	0.307753	-1.1	0.543814	NR_045932; ENSMUST00000127074
17526501	1700003G13Rik	3.83	3.75	3.72	4	3.95	-1.02	0.205919	1.19	0.110602	1.15	0.031151	AK005635; NR_040720; ENSMUST00000129215; ENSMUST00000131342
17495363	1700003G18Rik	3.38	3.2	3.62	3.18	3.55	1.34	0.063109	-1.01	0.502546	1.28	0.064501	AK012020; BC048672; NR_029433; ENSMUST00000140689; ENSMUST00000150518
17410105	1700003H04Rik	3.37	3.51	3.49	3.34	3.42	-1.01	0.93687	-1.12	0.537255	-1.06	0.698201	AK015989; AK016589; ENSMUST00000180162; ENSMUST00000178485; ENSMUST00000180033; ENSMUST00000178953; ENSMUST00000047110; AK005639
17322991	1700003L19Rik	3.77	3.76	3.85	3.61	3.68	1.06	0.77693	-1.11	0.945468	-1.06	0.595533	AK005649; NR_040507
17423867	1700003M02Rik	4.17	4.15	4.12	4.28	4.1	-1.02	0.700758	1.1	0.429831	-1.03	0.835536	BC058220; NM_027041; ENSMUST00000029971; ENSMUST00000135563; ENSMUST00000108136; ENSMUST00000162495; ENSMUST00000137514; ENSMUST00000160209; AK005650
17419090	1700003M07Rik	5.18	5.67	5.91	5.71	5.59	1.18	0.467268	1.03	0.99731	-1.06	0.571349	AK005651; NR_040648; NR_040647; ENSMUST00000147634; ENSMUST00000139884
17290106	1700003P14Rik	1.76	2.21	2.03	1.99	2.14	-1.13	0.441271	-1.17	0.260634	-1.05	0.771046	AK005657; AK016350
17410090	1700006A11Rik	2.56	2.69	2.67	2.69	2.75	-1.01	0.949331	1	0.910056	1.04	0.667264	BC137977; ENSMUST00000029598
17493450	1700006D18Rik	3.41	3.65	3.41	2.99	3.42	-1.18	0.874929	-1.58	0.052796	-1.17	0.188444	AK005667; ENSMUST00000126902
17256862	1700006E09Rik	2.77	2.86	2.69	2.78	3.01	-1.12	0.843542	-1.06	0.856315	1.11	0.674376	BC100517; BC116819; BC116821; NM_029287; ENSMUST00000176722; ENSMUST00000175972; ENSMUST00000010985
17302750	1700006F04Rik	4.15	4.93	4.66	4.74	4.5	-1.2	0.081394	-1.14	0.354337	-1.35	0.423852	AK005671; NR_045621
17289691	1700006H21Rik	2.74	3.03	3.37	2.81	2.93	1.27	0.257467	-1.16	0.017372	-1.07	0.021539	AK005677
17237671	1700006J14Rik	4.11	4.18	4.11	4.19	4.16	-1.05	0.921116	1.01	0.79368	-1.01	0.898915	AK011105; BC098228; ENSMUST00000041178; ENSMUST00000160091; ENSMUST00000159621; ENSMUST00000161511
17495250	1700006P19Rik	2.97	3.29	2.98	2.91	2.97	-1.24	0.289031	-1.3	0.270116	-1.24	0.134966	AK005686; ENSMUST00000138253; ENSMUST00000156875
17502609	1700007B14Rik	2.6	2.99	3.21	2.94	2.84	1.17	0.654559	-1.04	0.255373	-1.11	0.379612	AK077102; BC117767; BC117768; NM_027944; NM_001164235; ENSMUST00000034033; ENSMUST00000121983
17405407	1700007F19Rik	3.69	3.4	3.49	3.48	3.4	1.06	0.482705	1.06	0.358556	1	0.545897	AK005707; AK017083; NR_040538
17439523	1700007G11Rik	2.14	2.65	2.57	2.45	2.46	-1.05	0.819237	-1.15	0.838291	-1.14	0.316667	BC049770; ENSMUST00000080333; AK005711
17263448	1700007J10Rik	4.26	4.41	4.53	4.41	4.48	1.09	0.600164	1	0.681587	1.05	0.954287	AK005722; AK019811; NR_045476; ENSMUST00000139530; ENSMUST00000153431
17497029	1700007K09Rik	3.17	3.35	3.18	3.33	3.19	-1.12	0.043606	-1.02	0.329147	-1.11	0.06573	BC048596; NM_027037; ENSMUST00000033146
17383373	1700007K13Rik	3.61	4.31	4.31	3.97	3.96	1	0.936408	-1.26	0.137046	-1.27	0.13111	AY927869; BC099566; ENSMUST00000126242; ENSMUST00000086370; ENSMUST00000127683; AK005731
17550508	1700007L15Rik	5.53	5.93	5.99	6	6	1.04	0.662691	1.05	0.701279	1.04	0.555087	AK160141; NR_045709; ENSMUST00000180923
17329926	1700007L15Rik	5.67	6.11	6.08	5.92	5.93	-1.02	0.830087	-1.14	0.124109	-1.13	0.13204	AK160141; BC052793; NR_045709; ENSMUST00000180923
17380082	1700007M16Rik	2.5	2.41	2.74	2.39	2.37	1.26	0.258639	-1.01	0.436385	-1.03	0.641404	ENSMUST00000129075
17220604	1700007P06Rik	6.2	6.21	6.09	6.2	6.17	-1.09	0.425507	-1.01	0.743469	-1.03	0.727493	ENSMUST00000160380
17261531	1700008A04Rik	4.1	4.39	4.41	4.46	4.34	1.01	0.468227	1.04	0.882586	-1.04	0.30675	EU477371; NM_027050; ENSMUST00000109365; ENSMUST00000020508
17507038	1700008F21Rik	2.29	2.58	2.34	2.71	2.4	-1.18	0.315986	1.1	0.131583	-1.13	0.34991	NM_001168369; AK005764; AK076548; BC147560; NM_029292; ENSMUST00000108745; ENSMUST00000140887; ENSMUST00000148234; ENSMUST00000148621; ENSMUST00000026912
17544668	1700008I05Rik	2.9	3.13	3.25	3.12	3.16	1.08	0.001614	-1	0.772852	1.02	0.276462	AK005772; BC141320; BC141322; NM_027952; ENSMUST00000078605
17496713	1700008J07Rik	5.6	5.61	5.67	5.61	5.51	1.04	0.957074	-1.01	0.255227	-1.07	0.154207	AK131716; NR_024331
17490218	1700008O03Rik	4.5	4.66	4.65	4.65	4.69	-1.01	0.531639	-1	0.962322	1.02	0.828568	BC127243; AK045665; NM_027049; ENSMUST00000107933; ENSMUST00000137946; ENSMUST00000150886; ENSMUST00000150034; ENSMUST00000134535
17403985	1700008P02Rik	2.69	2.88	2.99	2.92	2.88	1.08	0.817617	1.03	0.904027	-1	0.957449	NM_027048; ENSMUST00000091364
17467990	1700009C05Rik	2.65	2.68	2.74	2.67	2.52	1.04	0.935249	-1.01	0.510307	-1.12	0.50431	AK005792
17234744	1700009J07Rik	4.75	4.9	4.76	4.99	4.92	-1.09	0.211867	1.07	0.106696	1.02	0.937001	AK005796; AK006749; BC061019; NR_015547; AK015973
17412723	1700009N14Rik	2.82	3.11	3.36	3.23	3.07	1.2	0.634013	1.09	0.631931	-1.02	0.315246	BC050973; AK005799; BC116915; BC116917; ENSMUST00000029955
17219208	1700009P17Rik	4.32	4.38	4.48	4.47	4.34	1.07	0.80884	1.06	0.919597	-1.03	0.151071	BC061017; NM_001081275; ENSMUST00000129651; ENSMUST00000151340; ENSMUST00000027959; ENSMUST00000148200; ENSMUST00000127394; ENSMUST00000143623; ENSMUST00000156789; ENSMUST00000124157
17380263	1700010B08Rik	4.1	4.07	3.93	4.06	4.15	-1.1	0.532428	-1	0.686134	1.05	0.7498	NM_029308; ENSMUST00000073081
17312124	1700010B13Rik	4.14	4.47	4.25	4.29	4.27	-1.16	0.648036	-1.13	0.267569	-1.14	0.255169	XR_106927; AK005813; AK133430
17543331	1700010D01Rik	2.55	2.66	2.66	2.61	3.18	1	0.977889	-1.03	0.60253	1.43	0.081249	ENSMUST00000096366
17449960	1700010H22Rik	2.63	2.59	2.97	2.97	2.48	1.31	0.291594	1.3	0.345842	-1.08	0.549911	XR_142158; ENSMUST00000086912; AK005827; AK015350
17404004	1700010I02Rik	1.92	2.16	2.45	2.4	2.19	1.22	0.670716	1.17	0.759353	1.02	0.722682	AK005828; NR_040587
17333169	1700010I14Rik	4.79	4.82	4.83	4.66	4.81	1.01	0.876985	-1.12	0.284206	-1.01	0.778549	AK161278; BC061078; NM_025851; ENSMUST00000024650; ENSMUST00000151609; ENSMUST00000136954; AK015220
17237343	1700010J16Rik	2.57	2.65	2.72	2.83	2.84	1.05	0.606569	1.13	0.857582	1.15	0.995429	AK005834; NR_040579
17469246	1700010K10Rik	4.43	4.63	4.62	4.49	4.44	-1	0.676643	-1.1	0.414325	-1.14	0.164018	AK005835; ENSMUST00000135145
17326551	1700010K23Rik	2.14	2.65	2.44	2.32	2.53	-1.16	0.354585	-1.25	0.105393	-1.09	0.41634	AK005838; NR_040512; ENSMUST00000174502
17409274	1700010K24Rik	4.08	4.16	4.18	4.15	4.12	1.01	0.969946	-1.01	0.551076	-1.03	0.991607	AK005839; ENSMUST00000125852
17479826	1700010L04Rik	3.02	3.15	3.19	3.18	3.38	1.03	0.968166	1.02	0.699379	1.17	0.325794	XR_107922; ENSMUST00000179662; ENSMUST00000178848; AK005840
17315219	1700011A15Rik	4.75	5.05	5.05	5.18	4.9	1	0.632621	1.09	0.613458	-1.11	0.689371	AK005855; AK007046; BC048463; NM_025487; ENSMUST00000023781
17286548	1700011B04Rik	3.84	3.78	3.51	3.51	3.32	-1.2	0.604514	-1.2	0.586695	-1.38	0.631049	AK005856
17347928	1700011E24Rik	4.36	4.93	5.04	4.96	4.87	1.08	0.498693	1.02	0.942772	-1.04	0.622646	NM_029298; ENSMUST00000040609
17305875	1700011H14Rik	2.84	2.91	2.84	2.86	2.89	-1.05	0.319144	-1.04	0.451488	-1.01	0.324551	AK007176; BC026534; NM_025956; ENSMUST00000022398; ENSMUST00000148109; ENSMUST00000130853; AK165498
17350811	1700011I03Rik	2.65	2.76	2.76	2.83	2.93	-1	0.54052	1.05	0.412258	1.13	0.369013	AK019826; BC048576; NM_029290; ENSMUST00000079738; ENSMUST00000135806; ENSMUST00000127130; ENSMUST00000123872
17371964	1700011J10Rik	5.51	5.39	5.56	5.25	5.71	1.12	0.314865	-1.1	0.344411	1.25	0.313893	NR_045269; ENSMUST00000123087; ENSMUST00000137941
17510717	1700011L22Rik	4.88	5.32	5.08	5.09	5.03	-1.18	0.624529	-1.17	0.268205	-1.22	0.24443	NM_026315; ENSMUST00000034109
17536945	1700011M02Rik	6.3	8	7.73	7.7	7.69	-1.2	0.895376	-1.23	0.911869	-1.24	0.967839	AK005877; NR_073044; ENSMUST00000113602
17457035	1700012A03Rik	3.26	3.62	3.48	3.29	3.58	-1.1	0.096641	-1.26	0.030588	-1.03	0.320286	BC059718; BC087908; ENSMUST00000031778; ENSMUST00000135066; ENSMUST00000156267
17271295	1700012B07Rik	4.33	4.5	4.36	4.42	4.27	-1.1	0.710037	-1.06	0.864247	-1.18	0.65466	AK005888; BC048675; NM_027038; NM_001162428; ENSMUST00000020941; ENSMUST00000143578; ENSMUST00000106674
17524081	1700012B09Rik	4.14	4.55	4.2	4.17	4.41	-1.28	0.113672	-1.31	0.059765	-1.1	0.302131	AK005747; AK005890; BC092535; NM_029306; ENSMUST00000060330
17273580	1700012B15Rik	5.45	5.72	5.7	5.6	5.72	-1.01	0.830958	-1.09	0.257025	-1	0.988486	AK007702; BC060685; BC080728; BC099424; ENSMUST00000178074; ENSMUST00000178331; ENSMUST00000177896; ENSMUST00000179643; ENSMUST00000179908; ENSMUST00000179924; ENSMUST00000049684
17428830	1700012C08Rik	3.72	4.18	4.34	4.35	4.24	1.12	0.704155	1.13	0.639764	1.04	0.898879	AK005894; AK160966; BC147060; BC147061; NM_001033774; NM_001145637; ENSMUST00000077500; ENSMUST00000130660; ENSMUST00000165128; ENSMUST00000141554
17456855	1700012C14Rik	3.89	3.92	3.77	4.07	3.9	-1.11	0.393984	1.11	0.295528	-1.01	0.891586	AK005895; ENSMUST00000143687; ENSMUST00000132023
17238091	1700012D01Rik	4.46	4.71	4.74	4.87	4.97	1.02	0.588487	1.12	0.186256	1.2	0.044794	AK005897; AK132974; NR_045171; ENSMUST00000133505; ENSMUST00000124388; ENSMUST00000118728; ENSMUST00000142580
17495168	1700012D14Rik	4.26	4.14	4.28	4.23	4.33	1.1	0.234582	1.07	0.993128	1.14	0.101297	AK031468; AK047116; AK087602
17312040	1700012I11Rik	4	4.01	3.97	3.99	3.88	-1.03	0.419427	-1.01	0.569656	-1.09	0.364331	AK005914; NR_045140
17312050	1700012I11Rik	13.08	12.82	12.72	12.81	12.88	-1.07	0.765616	-1.01	0.926009	1.04	0.511728	NR_045140; XR_168456; AK002940; AK146440; BC086904; BC086905; BC086935; BC089582; BC090256; BC094410; BC096572; BC106116; ENSMUST00000080237; ENSMUST00000121563; ENSMUST00000119542; ENSMUST00000121800; ENSMUST00000119328; ENSMUST00000121309; ENSMUST00000117993; ENSMUST00000122260; ENSMUST00000119262; ENSMUST00000160079; ENSMUST00000178657; ENSMUST00000119140; ENSMUST00000095733; ENSMUST0000011835…
17533213	1700012L04Rik	5.8	6.75	6.86	6.76	6.96	1.08	0.44019	1.01	0.910534	1.15	0.123539	NM_029588; ENSMUST00000177926
17432554	1700012P22Rik	2.38	2.98	2.49	2.52	2.68	-1.4	0.151482	-1.37	0.7042	-1.23	0.409854	BC099569; BC116372; BC126971; NM_027056; ENSMUST00000030323
17470683	1700013D24Rik	3.12	3.37	3.2	3.24	3.45	-1.12	0.743741	-1.1	0.808238	1.06	0.185699	AK005943; BC120816; BC120818; NM_001177502; ENSMUST00000112537
17401729	1700013F07Rik	4.89	4.88	4.95	5.04	4.74	1.05	0.418144	1.11	0.18123	-1.11	0.901891	BC116223; ENSMUST00000138375; ENSMUST00000138210; ENSMUST00000029485
17263506	1700013G23Rik	4.11	4.25	4.05	4.21	3.86	-1.14	0.464597	-1.03	0.941151	-1.3	0.173934	AK005951; NR_045273; ENSMUST00000129175; ENSMUST00000139794; ENSMUST00000146334
17420166	1700013G24Rik	4.44	4.91	4.68	4.6	4.62	-1.18	0.639588	-1.24	0.334072	-1.22	0.657515	NM_027063; ENSMUST00000048893
17541793	1700013H16Rik	2.08	2.2	2.17	2.31	2.17	-1.02	0.215363	1.08	0.912328	-1.02	0.392248	NM_001200013; ENSMUST00000067940
17278496	1700013N06Rik	2.7	2.65	2.77	2.62	2.89	1.08	0.303441	-1.02	0.911306	1.18	0.119555	AK005966
17293271	1700014D04Rik	2.79	3.29	3.12	3.11	2.98	-1.13	0.185411	-1.14	0.389274	-1.24	0.159413	AK005974; ENSMUST00000180139; ENSMUST00000055343
17219178	1700015E13Rik	2.75	2.88	2.9	2.64	2.85	1.01	0.969984	-1.18	0.030872	-1.02	0.637988	AK005990; BC099563; BC132313; BC132315; ENSMUST00000056991
17445361	1700015F17Rik	2.53	2.64	2.46	2.53	2.44	-1.14	0.8892	-1.08	0.226815	-1.15	0.183982	AK005993; BC052364; BC099562; NM_001200025; ENSMUST00000128151; ENSMUST00000115447; ENSMUST00000156282
17491426	1700015G11Rik	2.26	2.61	2.65	2.58	2.49	1.03	0.33956	-1.02	0.610382	-1.09	0.915212	AK005994; NM_001195601; ENSMUST00000180038
17219902	1700016C15Rik	3.22	3.4	3.6	3.48	3.38	1.15	0.535697	1.06	0.893122	-1.01	0.610471	NM_027077; ENSMUST00000016106
17507476	1700016D06Rik	2.97	3.15	3.19	3.35	3.1	1.02	0.947328	1.14	0.097228	-1.04	0.561006	AY026045; BC048664; ENSMUST00000033906
17285995	1700016G14Rik	3.05	3.37	3.21	3.19	3.23	-1.12	0.479533	-1.13	0.795674	-1.1	0.396493	AK006029; ENSMUST00000136906
17290318	1700016G22Rik	2.21	2.46	2.13	2.36	1.91	-1.26	0.884545	-1.07	0.549754	-1.46	0.090924	AK006031; NR_045891
17450328	1700016H13Rik	3.97	4.21	4.32	4.21	4.12	1.08	0.970812	1	0.599539	-1.07	0.769195	NM_001163550; NM_028824; ENSMUST00000119824; ENSMUST00000134926; ENSMUST00000031261; ENSMUST00000120108; ENSMUST00000154408; ENSMUST00000154096; ENSMUST00000120688
17253128	1700016K19Rik	5.09	5.6	5.7	5.45	5.33	1.07	0.423469	-1.11	0.397425	-1.2	0.25907	AK006044; NM_198637; ENSMUST00000066408
17231767	1700016L04Rik	3.67	3.67	3.88	3.64	3.8	1.16	0.091261	-1.02	0.746609	1.09	0.199685	AK006045; NR_045824
17214731	1700016L21Rik	4.24	3.92	3.87	3.85	3.93	-1.04	0.645517	-1.06	0.606576	1	0.581883	AK006047; NR_040460
17252875	1700016P03Rik	4.55	4.35	4.22	3.98	4.19	-1.1	0.222635	-1.29	0.252919	-1.12	0.102466	AK006051; ENSMUST00000134252
17456071	1700016P04Rik	2.99	3.14	3.2	3.36	3.14	1.04	0.766353	1.16	0.158671	-1	0.843293	AK006052; NR_038149
17527505	1700017B05Rik	6.18	7.36	7.16	7.32	7.21	-1.15	0.286892	-1.03	0.552906	-1.11	0.372618	AK006055; AK029230; AK031730; AK044396; BC118527; BC150963; BC150965; NM_028820; ENSMUST00000034846; AK080676
17362885	1700017D01Rik	1.92	2.27	2.33	2.13	2.1	1.04	0.253478	-1.11	0.268938	-1.12	0.105143	NM_027058; ENSMUST00000025635
17404967	1700017G19Rik	3.09	3.41	3.27	3.34	3.46	-1.1	0.689833	-1.06	0.767524	1.04	0.224281	NR_040445; ENSMUST00000035860
17379995	1700017J07Rik	4.14	4.31	4.23	4.27	4.21	-1.05	0.282858	-1.03	0.621194	-1.07	0.257083	AK006070; BC048565; NR_040326; ENSMUST00000140241
17236990	1700017N19Rik	2.91	3.31	3.12	3.08	3.12	-1.14	0.276312	-1.18	0.155685	-1.15	0.005564	AK006074; AK014917; NM_001081246; ENSMUST00000041162
17291648	1700018A04Rik	4.46	4.49	4.49	4.71	4.6	1	0.807792	1.17	0.381546	1.08	0.539593	AK142058
17291638	1700018A04Rik	3.63	3.68	3.63	3.64	3.57	-1.04	0.914963	-1.03	0.739672	-1.08	0.748339	AK006076; AK016091; AK017122; NR_029439; ENSMUST00000150418; ENSMUST00000126138; ENSMUST00000140980; AK142058
17350351	1700018A14Rik	4.48	4.77	5.02	4.85	4.7	1.19	0.219233	1.06	0.39276	-1.04	0.520402	XR_168770; AK006077; ENSMUST00000037090
17513581	1700018B08Rik	4.77	4.73	4.7	4.81	4.72	-1.02	0.604075	1.06	0.746867	-1.01	0.852506	BC147528; BC147542; NM_029597; ENSMUST00000034265
17405069	1700018B24Rik	3.28	3.54	3.55	3.53	3.81	1	0.852764	-1.01	0.58992	1.2	0.052964	AK006080; AK006613; AK018885; NR_003617; ENSMUST00000036023
17426340	1700018C11Rik	4.39	4.25	4.72	4.63	4.64	1.39	0.04141	1.3	0.072351	1.3	0.068063	BC048618; ENSMUST00000102862; ENSMUST00000102861
17444585	1700018F24Rik	3.3	3.26	3.23	3.23	3.26	-1.02	0.785855	-1.02	0.3833	1	0.849869	BC147518; BC147521; NM_027069; ENSMUST00000031624; AK006086
17536950	1700018G05Rik	5.22	5.67	5.67	5.7	6.04	-1	0.890888	1.02	0.476521	1.29	0.638203	AK006087; NR_045422
17358498	1700018L02Rik	5.49	5.35	5.65	5.61	5.37	1.23	0.490265	1.2	0.572349	1.01	0.47002	NR_028360
17222959	1700019A02Rik	1.8	1.98	1.96	1.94	1.93	-1.01	0.747351	-1.03	0.76637	-1.03	0.853185	NM_027070; ENSMUST00000072235
17498592	1700019B03Rik	3.7	4.06	4.27	3.99	4.05	1.16	0.878839	-1.05	0.786453	-1.01	0.730963	BC050809; ENSMUST00000159076; ENSMUST00000161680; ENSMUST00000047265; AK006106
17542037	1700019B21Rik	2.66	2.63	2.43	2.55	2.56	-1.15	0.250883	-1.06	0.859825	-1.05	0.775222	AK006108; NR_045443; NR_045442; ENSMUST00000133350; ENSMUST00000129479
17222951	1700019D03Rik	4.65	4.58	4.6	4.63	4.61	1.01	0.371998	1.04	0.262714	1.02	0.435896	AK006110; AK006523; AK010944; AK183585; BC048645; NM_144953; ENSMUST00000114493; ENSMUST00000050567; ENSMUST00000114492
17480044	1700019G06Rik	5.13	4.47	3.9	4.04	4.19	-1.49	0.372682	-1.35	0.353666	-1.21	0.413697	AK015592; AK131801; ENSMUST00000179361; ENSMUST00000032858
17468450	1700019G17Rik	4.01	4.09	4.23	4.26	4.32	1.1	0.934216	1.12	0.099855	1.17	0.543324	AK006120; BC029200; NM_029331; NM_001145895; ENSMUST00000159755; ENSMUST00000095757
17464668	1700019G24Rik	2.94	2.99	2.82	3.15	2.89	-1.12	0.226714	1.12	0.313178	-1.07	0.969415	AK006121; NR_040255; ENSMUST00000130004
17384008	1700019L03Rik	5.18	5.77	6	5.78	5.75	1.17	0.307713	1.01	0.911015	-1.01	0.858781	BC118617; BC121825; ENSMUST00000102813; ENSMUST00000150918
17283088	1700019M22Rik	2.65	2.98	2.67	2.93	3.06	-1.24	0.902894	-1.03	0.603223	1.06	0.510184	BC050791; DQ309695; NM_027076; ENSMUST00000073560
17365981	1700019N19Rik	3.36	3.77	3.92	3.63	3.69	1.11	0.569607	-1.1	0.063657	-1.06	0.131366	AK006423; NM_026208; ENSMUST00000028299; ENSMUST00000166692
17215111	1700019O17Rik	4.41	4.79	4.54	4.69	4.61	-1.19	0.224136	-1.07	0.960531	-1.14	0.689747	BC100497; BC145753; NM_027966; ENSMUST00000046004
17227611	1700019P21Rik	3.28	3.49	3.83	3.5	3.58	1.27	0.359533	1.01	0.548874	1.07	0.546087	AK006139
17376300	1700020A23Rik	2.57	2.82	2.71	2.91	2.8	-1.08	0.370175	1.07	0.843406	-1.02	0.722774	BC049710; NM_029375; NM_001163483; ENSMUST00000110281; ENSMUST00000028898
17361654	1700020D05Rik	2.85	3.37	3.63	3.36	3.27	1.2	0.364934	-1	0.981773	-1.07	0.67449	AK006150; AF319980; BC049585; NM_023781
17244905	1700020G17Rik	2.77	2.55	2.47	2.5	2.46	-1.06	0.500057	-1.03	0.265105	-1.06	0.911947	AK006160; AK015597; AK076938
17374827	1700020I14Rik	7.22	5.92	6.15	6.21	6.21	1.17	0.145929	1.22	0.045247	1.23	0.024422	AK006166; AK009929; AK011393; AK011848; AK017100; AK017322; AK029148; AK030275; AK147270; AK170765; NR_015473; NR_027832; ENSMUST00000153581; ENSMUST00000147425
17254244	1700020L24Rik	4	4.46	4.64	4.31	4.52	1.13	0.873622	-1.11	0.553162	1.04	0.858742	AK006174; BC152320; NM_025492; ENSMUST00000037378
17532280	1700020M21Rik	3.54	3.58	3.82	3.75	3.71	1.18	0.312013	1.12	0.801841	1.09	0.883544	NR_040742
17232043	1700020N01Rik	4	4.36	4.26	4.55	4.37	-1.07	0.627118	1.14	0.19958	1.01	0.889907	AK006179; BC099546; NR_027968; ENSMUST00000057341
17535269	1700020N15Rik	1.78	2.13	2.12	2.14	1.85	-1	0.968029	1.01	0.642409	-1.21	0.492815	NM_029316
17225495	1700020N18Rik	4.18	4.42	4.27	4.3	4.23	-1.1	0.253563	-1.09	0.375875	-1.14	0.083089	AK006182; AK006756; NR_026924
17232036	1700021A07Rik	4.09	4.09	4.09	3.95	4.24	1	0.673978	-1.11	0.485414	1.11	0.12152	XR_168465; AK006189; ENSMUST00000042671
17240598	1700021F05Rik	6.11	6.02	5.87	5.9	6.04	-1.11	0.254625	-1.08	0.100902	1.02	0.372865	BC013506; NM_026411; ENSMUST00000147196; ENSMUST00000152926; ENSMUST00000126463; ENSMUST00000019932
17380244	1700021F07Rik	5.23	5.86	5.68	5.87	5.71	-1.14	0.166602	1.01	0.856158	-1.12	0.240161	BC050790; NM_028158; ENSMUST00000029023
17428749	1700021J08Rik	4.47	4.63	4.72	4.7	4.66	1.07	0.614378	1.05	0.745919	1.03	0.670983	AK006209; ENSMUST00000138729
17329877	1700021K19Rik	7.05	6.89	6.99	7.11	7.17	1.07	0.94528	1.16	0.101652	1.21	0.033168	BC037474; AK136223; BC060601; BC067390; NM_001200038; NM_172615; ENSMUST00000140229; ENSMUST00000089684; ENSMUST00000040986; ENSMUST00000135480; ENSMUST00000119810; ENSMUST00000115105; AK170312
17429837	1700021L23Rik	3.85	3.7	3.92	3.55	3.93	1.16	0.400266	-1.11	0.535103	1.17	0.480479	AK006220; ENSMUST00000153719
17431298	1700021N21Rik	4.46	4.55	4.85	4.9	4.7	1.23	0.104875	1.28	0.157255	1.11	0.309953	AK006224; NR_045800; ENSMUST00000131110
17437117	1700021O21Rik	2.79	4.09	4.04	3.9	3.97	-1.03	0.694803	-1.14	0.251988	-1.09	0.466567	AK006226; ENSMUST00000177682; ENSMUST00000114080
17358258	1700021P04Rik	3.17	3.59	3.56	3.52	3.86	-1.02	0.928029	-1.05	0.409476	1.21	0.406452	XR_168779; AK006227; ENSMUST00000178667
17435419	1700022A21Rik	3.1	3.27	3.09	3.26	2.97	-1.13	0.161976	-1.01	0.554848	-1.23	0.079437	AK006230; NR_003953; ENSMUST00000047544
17311447	1700022A22Rik	2.11	2.03	2.31	2.28	2.39	1.21	0.587837	1.19	0.767739	1.28	0.444128	AK006231; AK016801
17331280	1700022E09Rik	1.91	2.26	2.03	2.15	2.29	-1.17	0.214476	-1.08	0.838198	1.02	0.383127	AK006237
17279941	1700022H16Rik	3.76	3.69	4.19	3.84	3.81	1.41	0.198995	1.1	0.07372	1.08	0.13622	AK006240
17413206	1700022I11Rik	3.78	3.79	3.87	3.8	3.76	1.06	0.030672	1	0.989939	-1.02	0.82684	AK006242; AK132843; NM_026088; ENSMUST00000030163; ENSMUST00000139127
17448369	1700022K14Rik	4.42	4.55	4.42	4.58	4.24	-1.1	0.16864	1.02	0.66382	-1.24	0.338047	AK006245; AK046383; ENSMUST00000156943; ENSMUST00000131859; AK145287
17334843	1700022N22Rik	4.02	4.17	4.06	4.28	3.94	-1.08	0.763337	1.08	0.481508	-1.18	0.325479	AK006250; ENSMUST00000180932
17220771	1700022P22Rik	4.01	4.24	4.71	4.13	3.86	1.39	0.005162	-1.07	0.759108	-1.3	0.21964	NM_029336; ENSMUST00000077889
17257899	1700023C21Rik	3.56	3.46	3.4	3.37	3.22	-1.04	0.987881	-1.06	0.934707	-1.17	0.666325	AK006264; ENSMUST00000143247
17438464	1700023E05Rik	3.75	3.61	4.2	3.89	3.79	1.51	0.113145	1.22	0.194273	1.13	0.420011	BC053422; ENSMUST00000031161; ENSMUST00000117880; ENSMUST00000118941
17241614	1700023F02Rik	2.56	2.8	2.65	2.58	2.53	-1.11	0.602198	-1.17	0.144539	-1.21	0.044206	AK006272; NR_038039
17270434	1700023F06Rik	4.96	5.43	5.27	5.45	5.24	-1.12	0.816571	1.01	0.792665	-1.15	0.082638	BC100507; NM_027082; NM_001254724; ENSMUST00000021323; ENSMUST00000172850; ENSMUST00000174567; ENSMUST00000140559; ENSMUST00000107026
17294559	1700023H06Rik	4.03	4.11	4.17	3.88	4.36	1.05	0.482287	-1.17	0.190685	1.19	0.548357	AK006278; ENSMUST00000161006
17456800	1700023L04Rik	3.92	4.06	4.15	4.43	4.16	1.06	0.938525	1.29	0.507101	1.07	0.845592	AK076883; NR_040263; NR_040264; ENSMUST00000124522; ENSMUST00000141679
17299019	1700024B05Rik	5.31	4.76	4.72	4.57	4.83	-1.02	0.671713	-1.14	0.34254	1.05	0.833971	ENSMUST00000168972; XM_003085040; AK006291; ENSMUST00000064162; ENSMUST00000171967; ENSMUST00000089789; ENSMUST00000166527; ENSMUST00000100696; ENSMUST00000178002; ENSMUST00000177827; ENSMUST00000178184; ENSMUST00000111862; ENSMUST00000164048; ENSMUST00000168668; ENSMUST00000096155; ENSMUST00000169844; ENSMUST00000160566; ENSMUST00000163570; ENSMUST00000171180; ENSMUST00000171913; ENSMUST00000172…
17299013	1700024B05Rik	2.58	2.97	2.66	2.72	2.66	-1.24	0.92457	-1.19	0.740359	-1.24	0.917786	AK006291; ENSMUST00000064162; ENSMUST00000168972
17302955	1700024B18Rik	4.02	4.29	4.63	4.31	4.6	1.27	0.257744	1.02	0.941044	1.24	0.303445	AK006293; NR_045479
17284876	1700024F13Rik	2.63	2.6	2.54	2.66	2.62	-1.05	0.829531	1.04	0.906923	1.01	0.83389	AK006297; NR_045363
17548779	1700024F20Rik	4.28	4.91	5.02	5.07	5.03	1.08	0.846919	1.11	0.853649	1.08	0.753689	AK006298
17304875	1700024G13Rik	3.67	3.77	3.69	3.29	3.73	-1.05	0.884588	-1.39	0.388823	-1.03	0.643259	AK006301; AK007014; AK019799; BC107222; BC107223; ENSMUST00000100723
17291174	1700024h08rik	4.52	5.48	5.21	5.56	5.54	-1.2	0.357147	1.06	0.080342	1.04	0.907754	AK006302; ENSMUST00000148743
17508512	1700024N20Rik	4.3	4.97	4.91	5.1	4.98	-1.04	0.688771	1.1	0.792281	1.01	0.566564	ENSMUST00000178990; ENSMUST00000163731; AK006309
17389138	1700024P03Rik	2.66	2.77	2.75	2.68	2.68	-1.01	0.321618	-1.06	0.970078	-1.06	0.771287	AK006310; BC048603; NR_040508; ENSMUST00000153332; ENSMUST00000123633
17295450	1700024P04Rik	2.19	2.33	2.48	2.45	2.35	1.11	0.410969	1.08	0.067404	1.01	0.708817	AK006311; NM_027064; ENSMUST00000054425
17416212	1700024P16Rik	2.87	3	2.79	2.98	2.95	-1.16	0.098528	-1.02	0.58698	-1.04	0.437397	BC137723; BC144857; BC144858; NM_001162980; ENSMUST00000106804; ENSMUST00000106803
17318802	1700025B11Rik	3.84	3.85	3.79	3.85	3.99	-1.04	0.659664	1	0.836856	1.1	0.442714	AK006321; NR_040310
17394361	1700025C18Rik	4.27	4.64	4.43	4.4	4.39	-1.15	0.325117	-1.18	0.329982	-1.19	0.316478	AK006325; NR_033448; ENSMUST00000109304
17258004	1700025D23Rik	2.7	2.77	2.74	2.73	2.41	-1.02	0.730408	-1.03	0.601808	-1.28	0.119636	AK006331; AK131679; ENSMUST00000129365
17362895	1700025F22Rik	2.18	2.35	2.17	2.58	2.14	-1.13	0.029778	1.18	0.609501	-1.16	0.910192	BC048529; BC061241; ENSMUST00000181284; ENSMUST00000181567; ENSMUST00000180678; ENSMUST00000078770
17237603	1700025F24Rik	2.51	2.64	2.77	2.57	2.72	1.09	0.689895	-1.06	0.300143	1.05	0.614963	AK006336; AK015773; NR_040578
17228057	1700025G04Rik	9.22	8.33	8.23	8.24	8.34	-1.08	0.951308	-1.06	0.726231	1	0.88322	AK006337; AK148738; AK167392; BC034723; BC055912; NM_197990; ENSMUST00000121533; ENSMUST00000128433; ENSMUST00000044581; AK144357
17324634	1700025H01Rik	3.47	3.61	3.59	3.59	3.64	-1.02	0.678478	-1.02	0.456249	1.02	0.524795	XM_001480951; AK006338
17346030	1700025K24Rik	2.98	2.97	2.82	3.04	3.11	-1.12	0.123189	1.05	0.607407	1.1	0.045474	AK006354; NR_045825
17448815	1700025M24Rik	3.6	4.05	3.97	3.84	4.1	-1.06	0.828481	-1.15	0.409062	1.04	0.734631	AK006359; BC048655; NR_040687; NR_040688; NR_040689
17243520	1700025N21Rik	3.02	3.47	3.31	3.32	3.08	-1.11	0.921372	-1.11	0.562092	-1.31	0.241891	AK006360; ENSMUST00000160997
17466055	1700025N23Rik	3.84	3.58	3.63	3.63	3.6	1.03	0.912563	1.03	0.953037	1.01	0.663063	AK006361; NR_040523
17423635	1700025O08Rik	3.06	2.94	2.85	3.08	3.08	-1.06	0.417249	1.1	0.183299	1.1	0.212905	XM_003945758; ENSMUST00000123729; AK006362
17492930	1700026D08Rik	3.96	3.74	3.96	4.03	4.05	1.16	0.304993	1.22	0.249205	1.24	0.209328	BC048079; BC061016; NM_029335; ENSMUST00000119134; ENSMUST00000011298; ENSMUST00000149671
17376588	1700026D11Rik	3.45	3.23	3.52	3.45	3.64	1.23	0.614348	1.17	0.804337	1.33	0.254651	AK006376; AK161431; ENSMUST00000126910; ENSMUST00000154067
17510257	1700026F02Rik	3.57	4.19	3.87	3.94	3.99	-1.25	0.390143	-1.19	0.801186	-1.15	0.885035	AK006380
17330852	1700026J12Rik	3.2	3.35	3.54	3.38	3.67	1.14	0.735106	1.02	0.793114	1.25	0.351736	XR_033917; ENSMUST00000131357; ENSMUST00000098226; AK006389
17466596	1700026J14Rik	3.96	4.44	4.66	4.54	4.62	1.17	0.228103	1.08	0.155137	1.13	0.172712	AK006390
17383423	1700026L06Rik	4.8	5.55	5.47	5.43	5.36	-1.05	0.883376	-1.08	0.224475	-1.14	0.216346	AK006393; AK155297; AK155408; AK161340; ENSMUST00000102877; ENSMUST00000124840; ENSMUST00000144209; ENSMUST00000145014
17319100	1700027A07Rik	4.16	4.63	4.75	4.73	4.79	1.08	0.832054	1.07	0.874584	1.11	0.79201	AK006404; ENSMUST00000150472
17214115	1700027A15Rik	3.99	4.56	4.14	4.34	4.47	-1.33	0.039443	-1.16	0.518764	-1.06	0.380945	AK006406; NR_038001; NR_038002
17448231	1700027F09Rik	2.21	2.27	2.19	2.61	2.25	-1.05	0.915288	1.27	0.200977	-1.02	0.208918	AK006413
17405057	1700027H10Rik	2.63	2.92	3.04	2.81	2.89	1.09	0.615257	-1.08	0.684303	-1.02	0.895686	AK006417
17525498	1700027I24Rik	1.9	1.81	1.88	1.93	2	1.05	0.299631	1.08	0.309101	1.14	0.475879	AK006426; NR_040741
17233032	1700027J07Rik	4.43	4.44	4.27	4.31	4.43	-1.12	0.210164	-1.09	0.390227	-1.01	0.693368	NR_040581
17475861	1700028B04Rik	4.39	5.15	5.18	4.97	5.33	1.02	0.588421	-1.13	0.13764	1.14	0.811119	NR_033605
17440653	1700028D13Rik	2.99	3.88	3.37	3.32	3.31	-1.43	0.139467	-1.48	0.139115	-1.49	0.171206	AK006451; NR_045377; NR_045378
17445246	1700028E10Rik	3.91	3.93	4.1	3.86	3.95	1.12	0.937689	-1.05	0.727075	1.02	0.79343	AK006454; AK031407; NR_045699; NR_045700
17235911	1700028I16Rik	5.2	5.35	5.45	5.56	5.7	1.07	0.042045	1.16	0.022861	1.28	0.328089	NR_038042; ENSMUST00000178540; ENSMUST00000076984
17490187	1700028J19Rik	5.53	5.73	5.81	6.07	5.6	1.06	0.195889	1.27	0.044014	-1.09	0.53704	AK029611; NR_029436; ENSMUST00000037220
17440071	1700028K03Rik	3.32	3.46	3.29	3.25	3.19	-1.13	0.25902	-1.16	0.673959	-1.21	0.046042	AK032886; NM_175241; NM_182745; ENSMUST00000160160; ENSMUST00000058921; ENSMUST00000163064; ENSMUST00000159902; ENSMUST00000162591; AK029908
17406268	1700028M03Rik	2.48	2.92	2.54	2.43	2.75	-1.3	0.090382	-1.4	0.456979	-1.13	0.822452	AK006465
17270453	1700028N14Rik	4.8	5.12	5.1	5.17	5.11	-1.02	0.177119	1.03	0.740426	-1.01	0.750114	AK006468; AK036200; AK172518; AF143094; BC107015; NM_016896; ENSMUST00000021324; ENSMUST00000146163; ENSMUST00000152300; ENSMUST00000152677; ENSMUST00000139621
17363550	1700028P14Rik	2.38	2.9	2.76	2.78	2.85	-1.1	0.351187	-1.09	0.42271	-1.03	0.771997	AK014972; BC049563; ENSMUST00000035849
17394995	1700028P15Rik	2.69	2.71	2.96	2.81	2.94	1.19	0.574629	1.08	0.687158	1.18	0.788876	AK006474; AK133337; NR_040509; ENSMUST00000139894; ENSMUST00000125465
17483970	1700029B22Rik	2.22	2.25	2.36	2.41	2.24	1.08	0.707327	1.12	0.63109	-1	0.461221	AK006482; BC048662; NR_040531
17437567	1700029E06Rik	2.06	2.37	2.41	2.41	2.37	1.03	0.751421	1.03	0.953019	1	0.731963	AK006485
17295259	1700029F12Rik	3.7	3.01	3.11	3.23	3.15	1.07	0.975227	1.16	0.903672	1.1	0.691339	NM_025585; NM_001080777; ENSMUST00000091377
17507623	1700029H14Rik	4.23	4.32	4.34	4.58	4.42	1.01	0.182049	1.2	0.036015	1.08	0.127796	AK006340; AK006493; BC049575; NM_025601; NM_001080781; ENSMUST00000134023; ENSMUST00000033830; ENSMUST00000151400; ENSMUST00000132787
17373501	1700029I15Rik	4.94	5.05	5.08	5.12	5.11	1.02	0.304375	1.05	0.428102	1.04	0.956808	AK006214; BC094251; NM_183112; ENSMUST00000054316; ENSMUST00000111280
17332265	1700029J03Rik	4.69	4.88	4.84	4.87	4.9	-1.03	0.361235	-1.01	0.412421	1.02	0.838705	AK006500; NR_040494
17509127	1700029J07Rik	3.98	3.81	3.82	3.65	3.85	1.01	0.400847	-1.12	0.459302	1.02	0.200436	BC107256; NM_001033148; ENSMUST00000095323; ENSMUST00000098786
17218939	1700029M03Rik	2.33	2.87	2.61	2.63	2.86	-1.19	0.916619	-1.18	0.544706	-1.01	0.643685	AK006507; AK076808
17419875	1700029M20Rik	3.11	3.47	3.21	3.35	3.58	-1.2	0.020875	-1.09	0.290479	1.08	0.724631	AK006510; AK016438; BC059720; NR_015613; NR_027909; ENSMUST00000153347; ENSMUST00000134416; ENSMUST00000148529; ENSMUST00000166316
17286922	1700029N11Rik	2.89	2.91	3.03	3.01	3.11	1.09	0.733793	1.07	0.963122	1.15	0.979714	AK006512
17313430	1700029P11Rik	5.64	4.79	4.9	4.78	4.79	1.08	0.220326	-1.01	0.853143	-1	0.318163	NM_025503; AK006381; AK006519; AK007222; BC048460; ENSMUST00000074608
17335431	1700030A11Rik	4.06	4.06	4.41	4.28	3.87	1.27	0.055431	1.16	0.086571	-1.14	0.520286	AK006520; NR_045457; ENSMUST00000125317
17280173	1700030C10Rik	4.33	4.18	4.13	4.17	4.17	-1.04	0.649913	-1.01	0.408691	-1.01	0.282984	AK006529; AK041326; NR_015521; ENSMUST00000110971
17247817	1700030C12Rik	4.51	4.43	4.47	4.47	4.58	1.03	0.934751	1.03	0.726333	1.11	0.550729	AK006530; AK132720; ENSMUST00000125126; ENSMUST00000144783; ENSMUST00000133489; ENSMUST00000101462
17392985	1700030C14Rik	3.94	4.22	4.19	4.21	4.01	-1.02	0.423969	-1.01	0.935003	-1.16	0.203824	AK006531; ENSMUST00000139912
17470088	1700030F04Rik	3.78	4.62	4.28	4.5	4.49	-1.26	0.805365	-1.09	0.920284	-1.1	0.762571	AK006540; NR_045731
17321666	1700030F18Rik	2.8	2.82	2.89	2.92	2.83	1.05	0.765201	1.07	0.587229	1.01	0.927938	BC048613; NM_028180; ENSMUST00000062631; ENSMUST00000100209; AK133226
17513319	1700030J22Rik	4.47	4.42	4.48	4.41	4.52	1.04	0.253995	-1.01	0.872498	1.07	0.041393	AK006553; AK031529; BC049630; BC100501; BC137750; BC137751; NM_027103; ENSMUST00000070577
17502445	1700030K09Rik	6.2	5.89	5.82	5.91	5.76	-1.05	0.125469	1.01	0.947853	-1.09	0.354422	BC008558; NM_028170; ENSMUST00000064853; ENSMUST00000121902; ENSMUST00000139130
17410600	1700030L20Rik	2.9	2.69	2.66	2.23	2.67	-1.02	0.896212	-1.37	0.308615	-1.01	0.842222	AK006559
17506302	1700030M09Rik	4.41	4.69	4.69	4.93	4.54	-1.01	0.930553	1.18	0.988924	-1.11	0.545607	AK006561; NR_045903; ENSMUST00000181679
17360916	1700030N03Rik	5.05	4.79	4.82	4.59	4.8	1.02	0.716117	-1.15	0.037532	1.01	0.443717	AK007025; NR_045304
17245120	1700030O20Rik	3.45	3.61	3.49	3.65	3.88	-1.08	0.143832	1.03	0.781832	1.21	0.015029	AK006570; NR_045345
17337477	1700031A10Rik	3.55	3.42	3.38	3.55	3.92	-1.03	0.547587	1.09	0.715867	1.42	0.359753	AK006574; NR_045439; ENSMUST00000174380
17543744	1700031F05Rik	4.21	4.54	4.4	4.15	3.96	-1.1	0.414063	-1.31	0.020374	-1.49	0.015091	NM_028496; ENSMUST00000048061
17468715	1700031F10Rik	4.3	4.43	4.6	4.56	4.46	1.13	0.502155	1.09	0.370269	1.02	0.914848	AK006579; BC099573; ENSMUST00000156018; ENSMUST00000151901
17449103	1700031L13Rik	2.06	2.57	2.46	2.2	2.39	-1.08	0.536596	-1.29	0.117753	-1.14	0.343106	AK006457; AK006583
17314608	1700031M16Rik	2.79	3.16	3.02	3.04	3.14	-1.1	0.485326	-1.09	0.305758	-1.01	0.713196	AK006585; AK015131; BC048656; BC099572; NR_015496
17281075	1700031P21Rik	1.85	2.12	2.1	2.08	1.91	-1.01	0.906282	-1.03	0.41816	-1.16	0.03149	AK006587
17350581	1700034E13Rik	2.9	3.34	3.13	3.13	3.14	-1.15	0.292183	-1.16	0.085008	-1.15	0.184178	BC048563; ENSMUST00000118724; ENSMUST00000091904
17248086	1700034F02Rik	2.97	2.79	2.78	2.72	2.87	-1	0.719164	-1.05	0.389886	1.06	0.954241	BC137683; BC144828; NM_028504; NM_001163521; ENSMUST00000020753; ENSMUST00000131366; ENSMUST00000123175
17451244	1700034G24Rik	3.94	3.94	4.28	4	3.92	1.27	0.228883	1.04	0.896326	-1.01	0.886385	AK006334; AK006593; NR_045396; NR_045397
17231090	1700034H15Rik	3.93	3.96	4.06	3.95	3.86	1.07	0.487828	-1.01	0.998007	-1.07	0.83531	AK041603; AK076925; NR_030669; ENSMUST00000140401; ENSMUST00000154116; ENSMUST00000139827; ENSMUST00000069573
17405001	1700034I23Rik	2.33	2.47	2.21	2.48	2.32	-1.2	0.152506	1.01	0.362579	-1.11	0.140332	AK006596; AK077003; NR_045380; ENSMUST00000099123
17279959	1700034J04Rik	4.06	4.09	4.25	4.42	4.38	1.12	0.430128	1.26	0.242239	1.23	0.443436	XR_141652; AK006597; ENSMUST00000055358
17472886	1700034J05Rik	3.71	3.63	3.45	3.72	3.67	-1.13	0.112745	1.06	0.328736	1.02	0.341591	AK006598; BC052362; NM_028509; NM_001164236; ENSMUST00000036592; ENSMUST00000111622
17529694	1700034K08Rik	3.63	4.2	4.48	4.06	3.97	1.21	0.39662	-1.1	0.855925	-1.17	0.856003	AK018841; NR_040756
17457831	1700034O15Rik	3.1	3.22	3.43	3.18	3.3	1.16	0.088695	-1.02	0.326636	1.06	0.157321	BC048592; ENSMUST00000031900
17211033	1700034P13Rik	3.42	3.44	3.52	3.68	3.63	1.06	0.691966	1.18	0.32669	1.14	0.398416	AK006607; NR_040462; ENSMUST00000181821; ENSMUST00000181358; AK159293
17518102	1700036A12Rik	4.18	4.51	4.48	4.42	4.22	-1.02	0.579035	-1.07	0.247049	-1.22	0.31927	AK006609; ENSMUST00000178191
17398605	1700036G14Rik	3.49	3.52	3.63	3.51	3.42	1.08	0.784313	-1	0.292248	-1.07	0.640485	AK006614; BC048678; NR_040542
17535193	1700036O09Rik	2.21	2.56	2.53	2.4	2.33	-1.02	0.820789	-1.12	0.568617	-1.18	0.615572	AK006615; ENSMUST00000136834
17431663	1700037C06Rik	3.38	3.49	3.64	3.46	3.51	1.11	0.392015	-1.02	0.578954	1.01	0.909038	AK006618; ENSMUST00000132824; ENSMUST00000154285
17327602	1700037C18Rik	4.97	5.33	5.33	5.08	5.18	1	0.705998	-1.19	0.104777	-1.11	0.34986	AK006619; BC147295; NM_028484; ENSMUST00000177519; ENSMUST00000006139; ENSMUST00000115859; ENSMUST00000177323; ENSMUST00000177221; ENSMUST00000123235
17226867	1700037F24Rik	4.3	4.68	4.53	4.63	4.47	-1.11	0.553026	-1.04	0.18306	-1.15	0.483804	AK006621
17391861	1700037H04Rik	7.31	8.4	8.27	8.21	8.03	-1.09	0.073147	-1.14	0.061195	-1.29	0.66155	AK003406; BC006041; BC071212; ENSMUST00000138188; ENSMUST00000136838; ENSMUST00000103188; ENSMUST00000148427; ENSMUST00000028800; ENSMUST00000133602; ENSMUST00000152961; AK006622; AK040365
17477766	1700039E15Rik	3.74	4.06	4.08	4.07	4.29	1.01	0.272532	1.01	0.446148	1.18	0.127174	AK006640; BC100502; BC147591; BC147593; NM_001033176; ENSMUST00000176276; ENSMUST00000176133; ENSMUST00000177027; ENSMUST00000176964; ENSMUST00000176985; ENSMUST00000085364
17365152	1700039E22Rik	3.4	3.87	3.98	4.11	3.87	1.07	0.768642	1.18	0.916638	1	0.968306	AK006641; NR_045315; ENSMUST00000174082
17300926	1700039M10Rik	4.36	5.17	5.07	4.94	4.88	-1.07	0.51365	-1.18	0.354531	-1.23	0.556799	AK006320; AK006644; ENSMUST00000180397
17407539	1700040D17Rik	4.08	4.09	4.08	3.95	3.98	-1	0.900433	-1.1	0.451167	-1.08	0.910254	AK006651; ENSMUST00000181305
17546567	1700040F15Rik	2.82	2.39	2.32	2.3	2.33	-1.05	0.465477	-1.06	0.156011	-1.04	0.795221	AK077064; FJ541076; FJ541078; FJ541082; FJ541092; ENSMUST00000179076; ENSMUST00000177842; ENSMUST00000179884; ENSMUST00000178639; ENSMUST00000179672; ENSMUST00000179480; ENSMUST00000179336; ENSMUST00000178751; ENSMUST00000178446; ENSMUST00000180373; ENSMUST00000180451
17546625	1700040F15Rik	3.14	2.27	2.16	2.19	2.27	-1.08	0.261754	-1.06	0.800949	-1.01	0.894228	AK077064; FJ541076; FJ541082; FJ541092; FJ541096; ENSMUST00000179076; ENSMUST00000177842; ENSMUST00000179884; ENSMUST00000178639; ENSMUST00000179672; ENSMUST00000179480; ENSMUST00000179336; ENSMUST00000178751; ENSMUST00000178446; ENSMUST00000180373; ENSMUST00000180451
17546639	1700040F15Rik	3.14	2.27	2.16	2.19	2.27	-1.08	0.261754	-1.06	0.800949	-1.01	0.894228	AK077064; FJ541076; FJ541078; FJ541082; FJ541092; FJ541096; ENSMUST00000179076; ENSMUST00000177842; ENSMUST00000179884; ENSMUST00000178639; ENSMUST00000179672; ENSMUST00000179480; ENSMUST00000179336; ENSMUST00000178751; ENSMUST00000178446; ENSMUST00000180373; ENSMUST00000180451
17546759	1700040F15Rik	2.82	2.39	2.32	2.3	2.33	-1.05	0.465477	-1.06	0.156011	-1.04	0.795221	AK077064; ENSMUST00000179076; ENSMUST00000177842; ENSMUST00000179884; ENSMUST00000178639; ENSMUST00000179672; ENSMUST00000179480; ENSMUST00000179336; ENSMUST00000178751; ENSMUST00000178446; ENSMUST00000180373; ENSMUST00000180451
17547130	1700040F15Rik	3.14	2.27	2.16	2.19	2.27	-1.08	0.261754	-1.06	0.800949	-1.01	0.894228	AK077064; FJ541076; FJ541078; FJ541082; FJ541092; FJ541096; ENSMUST00000179076; ENSMUST00000177842; ENSMUST00000179884; ENSMUST00000178639; ENSMUST00000179672; ENSMUST00000179480; ENSMUST00000179336; ENSMUST00000178751; ENSMUST00000178446; ENSMUST00000180373; ENSMUST00000180451
17546556	1700040F15Rik	2.95	2.3	2.06	2.18	2.32	-1.17	0.107232	-1.08	0.660701	1.02	0.757168	AK077064; FJ541076; FJ541078; FJ541082; FJ541086; FJ541087; FJ541092; FJ541093; FJ541096; ENSMUST00000179076; ENSMUST00000177842; ENSMUST00000179884; ENSMUST00000178639; ENSMUST00000179672; ENSMUST00000179480; ENSMUST00000179336; ENSMUST00000178751; ENSMUST00000178446; ENSMUST00000180373; ENSMUST00000180451
17547117	1700040F15Rik	2.95	2.3	2.06	2.18	2.32	-1.17	0.107232	-1.08	0.660701	1.02	0.757168	FJ541076; FJ541082; FJ541092; FJ541093; FJ541096; ENSMUST00000179076; ENSMUST00000177842; ENSMUST00000179884; ENSMUST00000178639; ENSMUST00000179672; ENSMUST00000179480; ENSMUST00000179336; ENSMUST00000178751; ENSMUST00000178446; ENSMUST00000180373; ENSMUST00000180451
17547305	1700040F15Rik	2.95	2.3	2.06	2.18	2.32	-1.17	0.107232	-1.08	0.660701	1.02	0.757168	AK077064; FJ541076; FJ541078; FJ541082; FJ541092; FJ541096; ENSMUST00000179076; ENSMUST00000177842; ENSMUST00000179884; ENSMUST00000178639; ENSMUST00000179672; ENSMUST00000179480; ENSMUST00000179336; ENSMUST00000178751; ENSMUST00000178446; ENSMUST00000180373; ENSMUST00000180451
17546482	1700040F15Rik	3.25	2.07	2.14	2.17	1.85	1.05	0.622359	1.07	0.096678	-1.17	0.031711	AK076905; NR_038299
17547480	1700040F15Rik	2.45	2.45	2.33	2.33	2.39	-1.09	0.269971	-1.09	0.369347	-1.04	0.294762	FJ541087
17547468	1700040F15Rik	2.67	2.55	2.27	2.35	2.34	-1.21	0.318747	-1.15	0.533742	-1.16	0.574491	AK076905
17317141	1700040F17Rik	2.67	2.69	2.74	2.57	2.81	1.03	0.272032	-1.09	0.481719	1.08	0.012965	XR_141774; AK006654
17241676	1700040L02Rik	3.64	3.69	3.75	3.77	3.99	1.04	0.461035	1.05	0.390721	1.23	0.11961	BC087900; ENSMUST00000020103; ENSMUST00000166919
17380031	1700040N02Rik	4.46	4.51	4.43	4.49	4.49	-1.05	0.730797	-1.01	0.934869	-1.02	0.576957	AK006663; ENSMUST00000131931
17517694	1700041C23Rik	1.97	2.25	2.03	2.26	2.24	-1.16	0.45827	1.01	0.68816	-1.01	0.78	AK006669; AK007035; AK018934; NR_033784
17499979	1700041G16Rik	4.11	4.43	4.53	4.34	4.31	1.07	0.981504	-1.07	0.465783	-1.09	0.491301	AK033542; ENSMUST00000068068
17418462	1700041M05Rik	4.18	4.17	4.15	4.26	4.13	-1.01	0.879523	1.07	0.691675	-1.02	0.811681	AK006677; ENSMUST00000130055
17331577	1700041M19Rik	2.84	3.19	2.84	3	2.84	-1.27	0.322195	-1.14	0.511347	-1.27	0.055886	AK077115; NR_040573
17545588	1700042B14Rik	3.15	2.79	2.51	2.59	2.57	-1.21	0.506852	-1.15	0.848024	-1.16	0.596794	BC100353
17417400	1700042G07Rik	5.02	5.19	5.38	5.23	5.25	1.14	0.935429	1.03	0.578626	1.04	0.515085	AK006685; AK018884; AK018978; NM_001099295; ENSMUST00000106492
17425597	1700042G15Rik	3.94	4.18	4.59	4.32	4.49	1.32	0.135036	1.1	0.309125	1.23	0.133966	AK133010; NR_038178; NR_038179; ENSMUST00000137606; ENSMUST00000152001; ENSMUST00000143574
17247351	1700042O10Rik	3.39	3.28	3.39	3.58	3.39	1.08	0.193401	1.23	0.196099	1.08	0.273537	AK006690; NR_045178; ENSMUST00000151032
17302700	1700044C05Rik	4.35	4.67	4.69	4.76	4.95	1.01	0.817995	1.07	0.447647	1.21	0.932135	AK006694
17350441	1700044K03Rik	4.26	4.24	3.89	4.12	4.01	-1.27	0.765701	-1.09	0.901471	-1.17	0.436028	AK006696; AK018859; AK018880; NR_033785
17433305	1700045H11Rik	3.59	3.72	3.85	3.78	3.39	1.09	0.61987	1.04	0.76821	-1.26	0.143145	AK006698; ENSMUST00000128056
17413057	1700045I11Rik	4.54	4.56	4.45	4.49	4.38	-1.08	0.827565	-1.04	0.721368	-1.13	0.53425	XR_168656; AK006699; ENSMUST00000180361; ENSMUST00000179965; ENSMUST00000178177; ENSMUST00000180205
17413154	1700045I11Rik	4.54	4.56	4.45	4.49	4.38	-1.08	0.827565	-1.04	0.721368	-1.13	0.53425	XR_168656; AK006699; ENSMUST00000180361; ENSMUST00000179965; ENSMUST00000178177; ENSMUST00000180205
17260727	1700046C09Rik	3.02	2.66	2.82	2.78	2.96	1.11	0.687737	1.09	0.913689	1.23	0.377021	AK006701; NR_045918; ENSMUST00000139973
17500242	1700047A11Rik	2.76	2.78	2.8	2.86	2.74	1.02	0.384447	1.06	0.741182	-1.03	0.187513	AK006702; AK019763; ENSMUST00000153552; ENSMUST00000144750
17416524	1700047F07Rik	3.71	3.76	3.96	3.79	3.79	1.15	0.477716	1.02	0.914925	1.02	0.875962	AK006706; ENSMUST00000140321; ENSMUST00000151438; ENSMUST00000143064; ENSMUST00000147654
17310400	1700047G03Rik	3.12	3.02	2.94	3.28	3.06	-1.06	0.944116	1.2	0.061715	1.03	0.364007	AK006707; BC027576; NR_040447
17504372	1700047G07Rik	2.78	3.2	2.88	2.81	2.89	-1.25	0.249633	-1.31	0.183573	-1.25	0.254761	XM_003945638; AK006709
17250025	1700047K16Rik	5.35	5.95	6.34	6.13	5.91	1.31	0.433923	1.13	0.486078	-1.03	0.892883	AK006714; ENSMUST00000145068
17440321	1700047L14Rik	2.62	2.81	2.97	2.58	2.69	1.12	0.780817	-1.17	0.23299	-1.09	0.232513	AK006716; NR_040691
17220370	1700047M11Rik	3.22	3.22	3.79	3.49	3.55	1.49	0.250793	1.2	0.933055	1.26	0.85213	AK006718; AK019698; AK047804; BC048591; NR_015458
17328573	1700048G13Rik	3.17	4.17	4.4	4.12	3.98	1.17	0.993233	-1.03	0.471249	-1.14	0.068089	AK018852; NM_016982; ENSMUST00000135276; ENSMUST00000075017; ENSMUST00000132272
17332216	1700048M11Rik	3.92	3.73	3.74	3.97	3.72	1.01	0.402535	1.18	0.70765	-1.01	0.739882	AK006730; NR_045300
17523380	1700048O20Rik	4.48	4.62	4.65	4.69	4.92	1.02	0.288261	1.05	0.83939	1.23	0.386806	AK006734; NR_033553; ENSMUST00000063103
17464449	1700049E15Rik	4.58	4.52	4.4	4.35	4.41	-1.09	0.824529	-1.13	0.653681	-1.09	0.422326	AK006736; NR_033636; ENSMUST00000152737; ENSMUST00000141575
17461161	1700049E22Rik	3.59	3.86	4.11	4.2	3.63	1.18	0.151052	1.26	0.248737	-1.18	0.232444	NR_040525
17488325	1700049G17Rik	4.53	3.71	3.85	3.95	3.84	1.1	0.939563	1.18	0.219287	1.09	0.581026	AK137340; AK160450; BC141373; NM_028538; ENSMUST00000098639; ENSMUST00000129341; ENSMUST00000137668; ENSMUST00000152330; AK006741
17342650	1700049J03Rik	4.81	4.92	4.95	4.92	5.13	1.02	0.31336	-1	0.837105	1.16	0.171511	AK006745; ENSMUST00000011196
17241799	1700049L16Rik	4.43	4.7	4.59	4.56	5.2	-1.08	0.460314	-1.11	0.527923	1.41	0.068694	NR_003644; ENSMUST00000049520
17252333	1700051A21Rik	4.09	4.15	3.99	3.98	4.36	-1.11	0.237527	-1.12	0.238029	1.16	0.745542	AK006752; AK035540; AK077134; ENSMUST00000147937; ENSMUST00000154739
17282293	1700052I22Rik	3.16	3.08	3.09	3.1	2.97	1.01	0.629799	1.01	0.406158	-1.08	0.663318	AK006769; AK018897; AK018974; NR_033786
17270682	1700052K11Rik	5.44	5.27	5.25	5.18	5.33	-1.01	0.961728	-1.06	0.908175	1.05	0.610343	AK006771; AK203916; BC099431; NR_027956
17231431	1700052N19Rik	5.36	5.24	5.48	5.39	5.33	1.18	0.147429	1.11	0.262209	1.07	0.618823	AK006776; AK038060; BC002139; BC099894; BC138908; BC145732; NM_024261; ENSMUST00000095893; ENSMUST00000118544; ENSMUST00000117489; ENSMUST00000143037; ENSMUST00000134484; ENSMUST00000152294; ENSMUST00000131636; AK134431
17360308	1700054A03Rik	2.86	3.04	3.13	2.98	3.01	1.06	0.632642	-1.04	0.594867	-1.02	0.852224	AK018858; NR_045320
17461473	1700054K19Rik	4.58	4.51	4.79	4.82	4.66	1.21	0.099881	1.24	0.152294	1.11	0.344196	AK006783; AK018861; AK018961; AK018979; NR_027865
17374514	1700054M17Rik	4.52	4.85	5.05	5.13	5.46	1.15	0.4106	1.22	0.933224	1.53	0.156327	AK006785; ENSMUST00000125654
17533226	1700054O13Rik	4.82	5.29	5.26	5.3	5.28	-1.02	0.780002	1	0.451513	-1.01	0.892464	AK006319; AK006788; BC059721; NM_026096; ENSMUST00000044987
17304145	1700054O19Rik	7.63	2.93	3.32	3.85	3.85	1.31	0.999619	1.89	0.371232	1.88	0.580749	XR_106839; AK006789
17547817	1700054O19Rik	3.67	3.17	2.99	3.06	2.99	-1.13	0.495072	-1.07	0.675194	-1.13	0.457779	XR_106839; AK006789
17528134	1700055C04Rik	4.6	4.98	4.81	4.81	5.01	-1.12	0.364647	-1.13	0.197565	1.02	0.607996	AK006792; NR_040726; ENSMUST00000176450
17413587	1700055D18Rik	4.34	4.29	4.27	4.26	4.15	-1.01	0.357764	-1.02	0.16553	-1.1	0.395561	XR_035212; ENSMUST00000095105; AK042394
17356016	1700055N04Rik	4.84	4.96	5.09	5.06	4.73	1.09	0.252246	1.08	0.358786	-1.17	0.985048	AK081788; ENSMUST00000179433; ENSMUST00000025794
17230702	1700056E22Rik	3.92	4.89	4.9	4.83	4.76	1	0.552338	-1.04	0.472823	-1.1	0.176453	NM_028516; ENSMUST00000050306
17323387	1700056N10Rik	4.26	3.92	3.93	3.76	3.77	1.01	0.994635	-1.12	0.084963	-1.11	0.130239	AK006816; AK043621; ENSMUST00000141875
17520339	1700057G04Rik	2.55	2.81	2.67	2.48	2.92	-1.1	0.68172	-1.25	0.2779	1.08	0.310472	AK018865; AK132905; BC147543; ENSMUST00000098477; ENSMUST00000126606; ENSMUST00000150594; ENSMUST00000134712; ENSMUST00000135182
17429846	1700057H15Rik	3.85	4.26	4.42	4.26	4.39	1.12	0.241976	1	0.998276	1.1	0.66822	AK018866; AK132134; NR_040774; ENSMUST00000156566; ENSMUST00000143859; ENSMUST00000127913; ENSMUST00000148832
17385058	1700057H21Rik	3.48	3.26	3.57	3.43	3.47	1.24	0.357739	1.12	0.792989	1.15	0.373806	AK006824; ENSMUST00000154530; ENSMUST00000152467
17237492	1700058G18Rik	5.11	5.21	5.25	5.28	5.4	1.02	0.585305	1.05	0.682679	1.14	0.206618	AK005590; NR_028107; ENSMUST00000134586
17474544	1700058P15Rik	3.49	2.88	3.37	3.22	3.29	1.4	0.340212	1.26	0.724009	1.33	0.63288	AK006836; ENSMUST00000159981
17472635	1700060C16Rik	3.36	3.7	3.81	3.73	3.77	1.08	0.209599	1.03	0.457983	1.05	0.583943	AK006838; NR_045732; ENSMUST00000150559
17378802	1700060C20Rik	4.65	4.51	4.7	5	4.96	1.14	0.235814	1.41	0.114612	1.37	0.06538	AK006839; ENSMUST00000109506
17425374	1700060J05Rik	4	3.52	3.69	3.9	3.98	1.12	0.522042	1.29	0.245149	1.37	0.093511	AK006843; ENSMUST00000138377
17281081	1700060O08Rik	3.06	3.17	3.23	3.23	3.29	1.05	0.809258	1.04	0.87849	1.09	0.613456	AK006846; AK018924
17522547	1700061E17Rik	3.33	3.99	3.79	3.75	3.83	-1.15	0.351169	-1.18	0.230881	-1.12	0.412473	XR_105321; AK131745
17286805	1700061E18Rik	4.09	3.73	4.07	4.24	4.1	1.27	0.420159	1.43	0.060874	1.29	0.084938	AK006851; ENSMUST00000154159
17366631	1700061F12Rik	3.16	2.93	2.9	3.02	3.05	-1.02	0.856336	1.07	0.830512	1.09	0.483524	AK006852; NR_038180; ENSMUST00000132414
17338925	1700061G19Rik	8.16	9.07	8.95	9.05	8.93	-1.08	0.610567	-1.01	0.828169	-1.1	0.176386	AK018867; AK002238; AK004024; AK038011; AK145765; AK147719; AK168053; BC001998; NM_017393; ENSMUST00000002735
17338906	1700061G19Rik	3.68	3.87	4.02	3.72	3.7	1.11	0.738865	-1.12	0.054738	-1.12	0.033761	BC116283; ENSMUST00000025048; ENSMUST00000125425; AK018867
17355282	1700061H18Rik	3.35	3.64	3.37	3.5	3.42	-1.21	0.552209	-1.1	0.461177	-1.17	0.453446	AK006853; AK076657; ENSMUST00000147221; ENSMUST00000139488
17409804	1700061I17Rik	3.79	3.79	3.99	3.78	3.99	1.15	0.329692	-1.01	0.662412	1.15	0.493602	NR_038029; ENSMUST00000029642
17247691	1700061J23Rik	3.77	3.93	3.85	4.02	3.84	-1.05	0.608535	1.06	0.684105	-1.07	0.523934	AK006857; ENSMUST00000141678
17225829	1700063A18Rik	3.97	4.61	5.28	4.68	5.15	1.59	0.064668	1.05	0.21139	1.45	0.383311	AK006865; NR_040467
17516391	1700063D05Rik	2.84	4.02	3.84	3.8	3.99	-1.14	0.628433	-1.17	0.296499	-1.02	0.574897	AK018871; BC048584; NR_040392
17462657	1700063H04Rik	4.88	5.13	5.16	4.95	4.69	1.02	0.579239	-1.13	0.790169	-1.35	0.053584	XR_142203; ENSMUST00000043553; AK006869
17449593	1700063O14Rik	3.21	3.5	3.4	3.61	3.59	-1.07	0.701077	1.08	0.228927	1.07	0.31621	AK006875; NR_045383
17251653	1700064E03Rik	5.29	5.08	4.97	5.23	5.1	-1.08	0.276604	1.12	0.408632	1.01	0.508331	AK006879; ENSMUST00000129924
17404291	1700064H15Rik	2.64	3.3	3.14	3.23	3.18	-1.12	0.583794	-1.06	0.477854	-1.09	0.808297	AK006881; ENSMUST00000119133
17237599	1700064J06Rik	4.14	4.19	4.33	3.84	4	1.1	0.032593	-1.28	0.529942	-1.14	0.702428	AK006882; NR_045348
17283213	1700064M15Rik	2.8	3.04	3.2	2.99	2.89	1.11	0.640862	-1.04	0.877242	-1.11	0.638053	AK006884; NR_045288
17529784	1700065D16Rik	3.77	3.91	3.93	3.94	3.93	1.01	0.205199	1.02	0.269304	1.01	0.220681	AK006889; BC053441; ENSMUST00000178038
17311874	1700065I16Rik	2.64	2.16	2.12	2.08	2.1	-1.02	0.54516	-1.06	0.497986	-1.04	0.40415	AK018879; NR_040315
17350730	1700065I17Rik	4.62	5.28	4.98	4.85	4.96	-1.23	0.480224	-1.35	0.264467	-1.25	0.500055	AK018985; BC048449; BC099538; FJ211594; ENSMUST00000035640; ENSMUST00000127591; ENSMUST00000153248; ENSMUST00000147775
17457304	1700065J11Rik	3.9	3.82	3.81	3.76	3.84	-1.01	0.561573	-1.05	0.284513	1.01	0.479694	AK006894; NR_040526
17220900	1700065J18Rik	3.76	4.24	4.08	4.06	3.95	-1.11	0.949358	-1.13	0.099737	-1.22	0.04597	AK006895; NR_040468
17354339	1700065O20Rik	2.8	3	3.06	3.08	3.12	1.04	0.842159	1.06	0.165371	1.09	0.493675	AK006898; NR_045386
17222596	1700066B17Rik	2.96	3.28	3.12	3.11	3.47	-1.12	0.496249	-1.13	0.211991	1.14	0.948555	AK006899; BC048628; NR_040465
17349582	1700066B19Rik	3.71	4.07	4.21	3.89	3.93	1.1	0.377013	-1.13	0.598101	-1.1	0.497077	AK006900; ENSMUST00000143778
17326747	1700066C05Rik	6.27	4.01	3.84	4.67	4.8	-1.13	0.760898	1.58	0.035034	1.73	0.239912	XM_003086000; AK018881
17287866	1700066J03Rik	4.29	4.65	4.55	4.54	4.57	-1.07	0.805348	-1.08	0.781956	-1.06	0.367061	AK018941
17412875	1700066J24Rik	4.32	4.75	4.77	4.86	4.81	1.01	0.993154	1.08	0.64953	1.04	0.61009	NR_045726; ENSMUST00000151164
17212931	1700066M21Rik	6.75	5.41	5.6	5.42	5.64	1.14	0.69068	1	0.946328	1.17	0.511602	NM_028546; ENSMUST00000042734
17449437	1700066N21Rik	2.66	2.71	2.8	2.76	2.75	1.07	0.952418	1.04	0.349899	1.03	0.729963	AK006908
17354493	1700066O22Rik	4.07	4.08	4.16	4.27	4.06	1.06	0.287153	1.14	0.375275	-1.02	0.480961	AK015660; AK015800; ENSMUST00000150186; ENSMUST00000150994
17251604	1700067G03Rik	5.77	6.07	6.15	6.01	6.16	1.05	0.76094	-1.04	0.634935	1.06	0.598191	AK006913; ENSMUST00000132834
17215561	1700067G17Rik	3.75	3.5	3.78	3.45	3.69	1.22	0.165699	-1.04	0.830394	1.14	0.034753	NR_040471
17503050	1700067K01Rik	4.03	4.31	4.35	4.53	4.55	1.03	0.61719	1.16	0.736549	1.18	0.696312	BC147276; BC147277; BC172025; BC172026; NM_183097; ENSMUST00000060357; ENSMUST00000174570; ENSMUST00000172548; ENSMUST00000140120; ENSMUST00000174587
17338359	1700067P10Rik	2.6	2.88	2.71	2.71	2.7	-1.13	0.287819	-1.12	0.257026	-1.13	0.053116	BC048440; NM_026625; ENSMUST00000022028
17482678	1700069B07Rik	4.92	5.21	5.14	5.2	5.06	-1.05	0.467591	-1.01	0.559436	-1.11	0.394799	AK006919; ENSMUST00000065310
17451400	1700069L16Rik	3.15	3.09	3.57	3.27	3.24	1.4	0.000611	1.14	0.15621	1.11	0.185132	AK007096; ENSMUST00000162388; ENSMUST00000159233; ENSMUST00000047891; AK006923
17470146	1700069P05Rik	4.95	4.85	4.95	5.06	4.6	1.07	0.138717	1.16	0.098879	-1.19	0.535633	AK006926; NR_040527
17438098	1700071G01Rik	3.14	3.87	3.72	3.63	3.8	-1.11	0.722991	-1.18	0.410672	-1.05	0.965844	AK006930; ENSMUST00000146728
17266749	1700071K01Rik	4.63	4.7	4.81	4.66	4.97	1.08	0.694366	-1.03	0.843325	1.2	0.389919	AK131752; BC139179; BC139181; NM_001033765; ENSMUST00000117522
17345089	1700071M16Rik	2.5	2.72	2.52	2.42	2.78	-1.15	0.24779	-1.23	0.055678	1.04	0.87161	AK006933; AK133239; AK161361; NR_045444; NR_045445; ENSMUST00000169733; ENSMUST00000167672; ENSMUST00000172072; ENSMUST00000164150
17517899	1700072B07Rik	2.75	2.97	2.66	2.69	2.69	-1.23	0.224996	-1.21	0.164505	-1.21	0.264756	AK006934; NR_040727
17462368	1700072O05Rik	3.38	3.5	3.49	3.56	3.48	-1.01	0.460522	1.05	0.762345	-1.01	0.936328	AK006942; NR_045733
17464256	1700073E17Rik	3.2	3.38	3.72	3.4	3.43	1.26	0.319482	1.01	0.424536	1.04	0.543455	AK006943; BC049631; NR_003625; ENSMUST00000146858; ENSMUST00000152419
17290169	1700074H08Rik	2.24	2.16	2.2	2.23	2.35	1.03	0.249324	1.05	0.307338	1.13	0.134386	AK006947; NR_045296
17466262	1700074P13Rik	2.44	2.69	2.36	2.6	2.56	-1.26	0.327203	-1.06	0.836881	-1.1	0.625563	BC061035; NM_028550; ENSMUST00000122181; ENSMUST00000031935; ENSMUST00000136499
17530430	1700080E11Rik	4.7	5.37	5.22	5.45	5.15	-1.11	0.64475	1.05	0.287359	-1.17	0.075669	AK006953; BC048436; FJ211595; NM_028562; ENSMUST00000035180
17418757	1700080G11Rik	2.8	3.61	3.38	3.18	3.26	-1.18	0.921269	-1.35	0.431148	-1.28	0.801044	AK006955; ENSMUST00000156401
17381262	1700080N15Rik	2.57	3.11	2.77	2.8	2.74	-1.27	0.069197	-1.24	0.130493	-1.3	0.241275	AK006958; AK016735; NR_040500; ENSMUST00000141488; ENSMUST00000155091; ENSMUST00000154360
17541659	1700080O16Rik	2.94	3.07	3.08	3.14	3.16	1.01	0.704337	1.05	0.355427	1.07	0.679382	BC109337; BC109338; NM_028851; ENSMUST00000033449; ENSMUST00000114866
17441580	1700081H04Rik	3.59	3.75	3.87	3.76	3.75	1.09	0.25246	1.01	0.425121	-1	0.839723	AK006966
17491406	1700081H22Rik	3.79	4.25	4.06	4.24	4.23	-1.14	0.235681	-1.01	0.899958	-1.01	0.729126	AK006968; NR_045928; ENSMUST00000134584; ENSMUST00000136672; ENSMUST00000152166
17504472	1700082M22Rik	3.1	3.94	4.01	3.74	3.7	1.05	0.561672	-1.15	0.972009	-1.18	0.999987	ENSMUST00000171130
17281786	1700083H02Rik	2.63	2.75	2.69	2.71	2.86	-1.04	0.372282	-1.03	0.959302	1.08	0.181262	AK006983; AK019662
17219148	1700084C01Rik	3.44	3.81	4.08	3.71	3.94	1.21	0.016653	-1.07	0.266013	1.1	0.113744	BC150846; BC172001; NM_001033185; ENSMUST00000094348; ENSMUST00000175731
17229463	1700084C01Rik	2.98	2.98	3.31	3.01	3.03	1.26	0.09031	1.02	0.57113	1.03	0.790979	AK018906; ENSMUST00000159701
17515103	1700084C06Rik	6	7.07	6.99	7.21	6.79	-1.06	0.261966	1.1	0.939438	-1.22	0.044673	ENSMUST00000135674; AK006986
17383610	1700084E18Rik	5.33	5.82	5.89	5.54	5.68	1.05	0.613549	-1.21	0.482603	-1.1	0.745931	AK006990; AK018989; AK018997; NR_028299
17294157	1700084F23Rik	2.8	3.23	3.11	3.22	3.22	-1.09	0.374904	-1.01	0.220159	-1.01	0.614963	AK005629; AK006991; AK016373
17316350	1700084J12Rik	2.85	3.69	3.23	3.09	3.4	-1.38	0.225011	-1.52	0.015264	-1.23	0.454115	NR_033608; ENSMUST00000079057
17543126	1700084M14Rik	1.58	2.27	2.02	2.06	1.85	-1.18	0.349713	-1.15	0.961644	-1.34	0.285531	BC048745; AK006997; BC100410; ENSMUST00000078832
17453024	1700085B03Rik	3.74	4.12	3.96	3.9	3.77	-1.11	0.355183	-1.16	0.350186	-1.28	0.393075	AK007002; AK018855; AK018902; NR_038128; NR_038129; NR_038127; ENSMUST00000145064; ENSMUST00000154361; ENSMUST00000155106
17282399	1700085C21Rik	2.83	2.86	2.87	2.92	2.93	1	0.474825	1.04	0.88527	1.05	0.961799	NR_046045
17264153	1700086D15Rik	3.32	3.43	3.54	3.67	3.61	1.08	0.684734	1.18	0.363739	1.14	0.37425	AK007013; ENSMUST00000108696; ENSMUST00000020855
17276375	1700086L19Rik	2.61	2.8	2.99	3.07	2.92	1.14	0.093618	1.21	0.075242	1.09	0.341367	AK005679; NR_030733; NR_030734; NR_030735; ENSMUST00000095617
17353934	1700086O06Rik	4.1	4.21	4.07	4.07	4.03	-1.1	0.120923	-1.1	0.830519	-1.13	0.098924	AK007023; AK037981; AK050707; AK078369; NR_015475; NR_027903; NR_027904; ENSMUST00000181871; ENSMUST00000181757
17430304	1700086P04Rik	3.71	3.48	3.67	3.65	3.7	1.14	0.794021	1.12	0.578538	1.16	0.344854	AK005980; AK007024; AK019743; ENSMUST00000149472
17304431	1700087M22Rik	3.54	4.13	4.17	4	4.2	1.03	0.887467	-1.09	0.340195	1.05	0.579859	AK018913; ENSMUST00000128554
17319124	1700088E04Rik	6.4	6.21	6.59	6.27	6.38	1.31	0.533466	1.04	0.666122	1.13	0.862304	AK006539; AK007028; AK030004; BC068203; BC096672; BC116891; BC116893; BC144714; BC144715; NM_138581; ENSMUST00000169604
17354981	1700091E21Rik	3.65	3.65	3.65	3.72	3.66	1	0.427169	1.05	0.873902	1.01	0.359463	AK007031; AK132936; BC048666; NR_045366; ENSMUST00000127716; ENSMUST00000140903; ENSMUST00000123473; ENSMUST00000124013
17354992	1700091E21Rik	9.29	8.04	7.99	7.87	7.7	-1.03	0.775559	-1.12	0.242638	-1.27	0.469505	ENSMUST00000124013; AK166187; AK168165; BC138696; BC138697; CT010192; D12780; ENSMUST00000118392; ENSMUST00000019980; ENSMUST00000072796
17502686	1700092C02Rik	3.12	3.39	3.1	3.28	3.05	-1.22	0.13208	-1.08	0.923896	-1.26	0.115432	AK007037; AK018991; NR_045467; ENSMUST00000134397
17308128	1700092C10Rik	3.33	3.72	3.57	3.58	3.63	-1.11	0.092209	-1.11	0.104244	-1.07	0.282417	AK007038; ENSMUST00000172547
17367533	1700092C17Rik	3.13	3.07	2.88	3.25	3.33	-1.14	0.708846	1.14	0.091547	1.2	0.484487	AK007039; ENSMUST00000135792; ENSMUST00000169209
17291402	1700092E19Rik	2.55	3.14	2.81	2.94	3	-1.25	0.416915	-1.15	0.745049	-1.11	0.5474	AK133453; ENSMUST00000154703; ENSMUST00000123438
17258007	1700092K14Rik	3.98	4.13	4.34	4.21	4.37	1.16	0.12079	1.06	0.624716	1.18	0.179329	AK007042; ENSMUST00000106604
17357163	1700092M07Rik	5.18	5.66	5.35	5.5	5.24	-1.24	0.093782	-1.11	0.935837	-1.33	0.053053	AK007043; BC048571; NM_001177347; ENSMUST00000163172
17509859	1700093C20Rik	5.22	4.04	4.21	3.86	4.07	1.12	0.705916	-1.14	0.564997	1.02	0.98723	AK044044; NM_001200023; ENSMUST00000130458
17327485	1700093J21Rik	3.82	3.86	3.86	3.85	3.76	1	0.478726	-1	0.930275	-1.07	0.434243	XR_141441; ENSMUST00000143671; AK007051
17261055	1700093K21Rik	3.09	3.29	3.56	3.08	3.52	1.21	0.547632	-1.15	0.442057	1.18	0.669248	AK006386; AK007052; NM_001110133; NM_026105; ENSMUST00000020527; ENSMUST00000140122; ENSMUST00000156629; ENSMUST00000169264
17438174	1700094C10Rik	2.59	2.68	3.03	2.92	2.77	1.28	0.16209	1.19	0.066943	1.06	0.254766	AK007057; ENSMUST00000129275
17399574	1700094D03Rik	5.21	3.78	3.8	3.8	3.86	1.01	0.832179	1.01	0.61603	1.06	0.290503	AK148512; BC048560; NM_028567; ENSMUST00000029551
17234502	1700094J05Rik	5.81	5.64	5.59	5.65	5.65	-1.04	0.655759	1.01	0.906942	1	0.940324	AK007067; AK019782; NR_040580
17458637	1700094M24Rik	3.16	3.87	3.43	3.45	3.28	-1.36	0.378505	-1.34	0.531054	-1.51	0.20319	AK007072
17355780	1700095A13Rik	3.43	3.17	3.69	3.69	3.99	1.44	0.151473	1.44	0.052863	1.77	0.042071	AK007073
17432725	1700095A21Rik	1.76	1.7	1.78	1.85	1.9	1.06	0.317132	1.11	0.293348	1.15	0.118302	AK007074; AK007118; NR_045468; ENSMUST00000145269
17440711	1700095B10Rik	2.88	2.89	2.75	2.69	2.58	-1.11	0.401181	-1.15	0.501502	-1.24	0.009803	AK006812; AK007075; AK015608; NR_040675; NR_040676
17408821	1700095B22Rik	3.73	4.06	4.09	4.07	4.09	1.02	0.811975	1	0.928902	1.02	0.865593	NR_040759; ENSMUST00000130683; ENSMUST00000143893; AK018929
17481669	1700095J03Rik	3.27	3.53	3.67	3.51	3.86	1.1	0.098156	-1.01	0.544766	1.26	0.122984	AK007082; AK030603; ENSMUST00000143715
17456832	1700095J07Rik	3.07	3.14	3.1	3.1	3.12	-1.02	0.869618	-1.02	0.844886	-1.01	0.881374	AK007083; AK132961; ENSMUST00000128017; ENSMUST00000140275
17431746	1700095J12Rik	3.11	3.25	3.19	3.18	3.51	-1.05	0.794081	-1.05	0.203665	1.19	0.318466	AK007084; ENSMUST00000124620
17257819	1700096J18Rik	4.25	4.23	4.23	4.36	4.21	1	0.931147	1.09	0.229873	-1.01	0.779408	AK006164; NR_027883
17435503	1700096K18Rik	4.65	4.97	5.26	5	5	1.22	0.671165	1.02	0.53954	1.02	0.891147	AK007094; AK047471; NR_027388
17343153	1700097N02Rik	5.88	5.19	5.32	5.39	5.49	1.09	0.757029	1.14	0.010991	1.22	0.001399	AK007099; AK018977; NR_045287
17289539	1700099I09Rik	2.87	2.97	2.96	3.01	2.96	-1	0.741874	1.03	0.434241	-1.01	0.409485	AK007100; ENSMUST00000171722; ENSMUST00000167834
17288430	1700100L14Rik	3.19	3.81	3.27	3.56	3.38	-1.46	0.064432	-1.19	0.566511	-1.35	0.334709	NR_045934
17383452	1700101E01Rik	4.27	4.39	4.5	4.62	4.47	1.08	0.242207	1.17	0.125345	1.06	0.843553	AK028093; BC147760; BC147761; NM_001166705; NM_001085514; ENSMUST00000157048; ENSMUST00000113843
17380017	1700101G07Rik	2.86	3.12	3.13	3.16	3.08	1	0.822429	1.02	0.487083	-1.03	0.558552	XR_104762; ENSMUST00000077067; AK131768
17471561	1700101I11Rik	4.27	4.53	4.63	4.67	4.4	1.07	0.594729	1.1	0.39695	-1.1	0.647193	AK007107; AK015489; BC099571; ENSMUST00000181594
17222092	1700101I19Rik	3.58	4.03	3.95	4.02	3.99	-1.05	0.490957	-1	0.474489	-1.03	0.860121	AK007108; ENSMUST00000062557
17279910	1700101O22Rik	3.4	3.56	3.55	3.65	3.52	-1.01	0.547135	1.07	0.523504	-1.03	0.789236	AK007110; NR_045045
17332730	1700102H20Rik	4.17	4.08	3.64	3.92	3.97	-1.36	0.284281	-1.12	0.735227	-1.08	0.955128	AK015782; AK018936; AK018990; NR_045302; NR_045303
17521711	1700102P08Rik	3.42	3.61	3.51	3.32	3.49	-1.07	0.231201	-1.23	0.092149	-1.09	0.445709	BC061048; NM_053216; ENSMUST00000035234
17527206	1700104A03Rik	3.89	4.13	4.04	4	4.03	-1.06	0.215091	-1.1	0.115184	-1.07	0.663175	NR_045805; ENSMUST00000149237
17508684	1700104B16Rik	2.93	2.96	3.06	2.83	2.93	1.07	0.726072	-1.1	0.114393	-1.02	0.985345	XR_140879; AK018937; ENSMUST00000079376
17357042	1700105P06Rik	4.9	5.71	5.8	5.54	5.59	1.06	0.386973	-1.13	0.056291	-1.09	0.820478	AK007121; AK018901; AK018996; NR_045703
17254970	1700106J16Rik	4.58	4.38	4.85	4.59	4.77	1.38	0.755593	1.16	0.901192	1.31	0.927291	NM_028859; ENSMUST00000037268
17302096	1700108F19Rik	3.54	3.5	3.41	3.42	3.49	-1.06	0.680288	-1.05	0.691506	-1	0.585602	AK006165; AK007133; AK076702; AK133110; NR_015485
17309661	1700108J01Rik	3.18	3.62	3.73	3.25	3.34	1.08	0.723826	-1.29	0.098747	-1.21	0.123616	AK006443; AK018942; AK018945; AK018955; NR_015532
17377038	1700108N11Rik	3.78	4.63	4.57	4.62	4.55	-1.04	0.358549	-1.01	0.884878	-1.06	0.312292	AK007144; ENSMUST00000153051
17386672	1700109F18Rik	5.05	5.56	5.62	5.57	5.68	1.05	0.868878	1.01	0.563502	1.08	0.918635	AK007148; AK054396; NR_027899; ENSMUST00000132326; ENSMUST00000156342; ENSMUST00000145799; ENSMUST00000139005; AK006878
17307459	1700109G14Rik	3.21	2.86	2.87	2.82	2.96	1.01	0.955476	-1.03	0.923354	1.07	0.697477	AK007149; AK007289; AK018935; NR_033788
17267049	1700109G15Rik	2.41	2.55	2.25	2.59	2.52	-1.23	0.043724	1.03	0.432053	-1.02	0.422232	AK018946; NR_046197; ENSMUST00000150735
17434324	1700109H08Rik	3.17	2.6	2.86	2.8	2.61	1.19	0.514799	1.15	0.071703	1.01	0.795549	BC048606; BC099581; ENSMUST00000147801; ENSMUST00000008451; ENSMUST00000125740; ENSMUST00000156973; AK007150
17298937	1700109I08Rik	2.1	2.31	2.02	2.31	2.18	-1.22	0.06417	1	0.953052	-1.09	0.465497	AK007151; NR_045936
17312653	1700109K24Rik	3.56	2.93	3.13	3.23	3.18	1.14	0.360087	1.23	0.498996	1.19	0.20119	AK007154; AK016913
17333188	1700110C19Rik	3.21	3.19	3.22	3.14	3.44	1.02	0.845426	-1.03	0.787683	1.19	0.484931	AK007157; NR_045461
17296615	1700110I01Rik	4.83	3.5	3.37	3.7	3.85	-1.1	0.567765	1.15	0.661265	1.27	0.226475	AK006024; ENSMUST00000168543
17296625	1700110I01Rik	4.47	3.41	3.35	3.44	3.55	-1.04	0.735084	1.03	0.947138	1.1	0.289909	ENSMUST00000168543; XM_001477003; XM_001478071; XM_001477032; BC100412; NM_001270806; NM_029288; ENSMUST00000112802; ENSMUST00000179486; ENSMUST00000167839; ENSMUST00000171866; ENSMUST00000178386; ENSMUST00000179649; ENSMUST00000169364; ENSMUST00000167902; ENSMUST00000169465; ENSMUST00000171305; ENSMUST00000112767; ENSMUST00000165713; ENSMUST00000170040; ENSMUST00000180788; ENSMUST00000179411; EN…
17296702	1700110I01Rik	5.71	5.58	5.51	5.54	5.57	-1.05	0.611186	-1.03	0.955945	-1.01	0.890146	NR_038059; ENSMUST00000181779; ENSMUST00000178392; ENSMUST00000112726; ENSMUST00000181786; ENSMUST00000178788; ENSMUST00000181509; ENSMUST00000096151; ENSMUST00000112812; ENSMUST00000179153
17303329	1700110I01Rik	4.52	4.27	4.12	4.23	4.16	-1.11	0.279453	-1.03	0.391957	-1.08	0.417698	NR_038059; ENSMUST00000178392; ENSMUST00000112726; ENSMUST00000181786; ENSMUST00000178788; ENSMUST00000181509; ENSMUST00000096151; ENSMUST00000112812; ENSMUST00000179153
17296647	1700110I01Rik	5.45	5.21	5.12	5.15	5.17	-1.07	0.068986	-1.04	0.220408	-1.03	0.211313	AK006024; NR_038059; ENSMUST00000178392; ENSMUST00000112726; ENSMUST00000181786; ENSMUST00000178788; ENSMUST00000181509; ENSMUST00000096151; ENSMUST00000168543; ENSMUST00000112812; ENSMUST00000179153
17516342	1700110K17Rik	4.19	4.19	4.18	4.21	4.26	-1.01	0.653471	1.01	0.380705	1.05	0.365932	AK007162; NR_040728; ENSMUST00000140807; ENSMUST00000156511
17309113	1700110M21Rik	3.74	3.83	3.98	3.99	3.97	1.11	0.809726	1.12	0.781122	1.1	0.802404	NM_029680; ENSMUST00000057718
17457322	1700111E14Rik	2.42	2.53	2.44	2.36	2.56	-1.07	0.744028	-1.13	0.485882	1.02	0.571469	XR_107782; AK007169; ENSMUST00000031863
17542139	1700111N16Rik	2.65	2.72	2.84	2.68	2.62	1.09	0.368476	-1.02	0.485462	-1.07	0.341042	AK007172
17404470	1700112D23Rik	3.81	3.91	3.9	3.93	3.91	-1	0.33835	1.02	0.856489	1	0.40174	AK007174; ENSMUST00000167704
17297660	1700112E06Rik	3.35	3.37	3.64	3.38	3.13	1.2	0.02744	1	0.822882	-1.18	0.278253	AK012226; AK153491; NM_028275; ENSMUST00000075639; ENSMUST00000161249; ENSMUST00000159777; ENSMUST00000162540; ENSMUST00000159107; ENSMUST00000162337
17230706	1700112H15Rik	3.98	4.01	3.94	4.11	3.98	-1.05	0.484804	1.07	0.127821	-1.02	0.846683	AK007177; NR_040472
17449047	1700112J05Rik	4.02	4.43	4.53	4.15	4.46	1.07	0.651249	-1.22	0.905387	1.02	0.636312	AK018948; NR_077218; ENSMUST00000129353
17491975	1700112J16Rik	3.72	4.23	4.59	4.14	4.53	1.28	0.740922	-1.06	0.725667	1.23	0.796511	AK007179; AK038598
17430234	1700112K13Rik	2.34	2.53	2.71	2.5	2.46	1.13	0.333462	-1.03	0.97587	-1.05	0.727963	AK007180; ENSMUST00000141892
17438177	1700112M01Rik	4.88	5.07	5.1	5.05	4.79	1.02	0.754616	-1.01	0.420857	-1.22	0.050697	XR_140713; AK007184; AK016772; ENSMUST00000152787; ENSMUST00000180935
17406682	1700113A16Rik	5.2	5.46	5.73	5.36	5.35	1.21	0.425201	-1.07	0.927667	-1.08	0.887069	AK007191; AK008852; NR_045997; ENSMUST00000181837
17236255	1700113H08Rik	3.14	3.22	3.23	3.22	3.34	1.01	0.525911	1	0.906682	1.09	0.474088	NM_029685; AK007195; ENSMUST00000169849
17326203	1700116B05Rik	4.02	4.25	4.57	4.31	3.97	1.24	0.091279	1.04	0.230005	-1.22	0.708639	AK018963; ENSMUST00000173461; ENSMUST00000174511
17330029	1700119H24Rik	4.2	5.48	5.69	5.6	5.48	1.16	0.986579	1.09	0.402063	-1	0.879367	AK007207; NR_040536
17289079	1700119I11Rik	3.59	3.41	3.38	3.45	3.44	-1.02	0.904961	1.03	0.638887	1.02	0.373179	AK018965; ENSMUST00000122270
17241574	1700120B22Rik	4.21	4.94	4.84	4.87	4.88	-1.07	0.817357	-1.05	0.3578	-1.04	0.625453	XM_001472786; AK006818; ENSMUST00000054837
17314773	1700120C14Rik	4.29	5.39	5.13	5.39	5.29	-1.2	0.271481	1	0.666048	-1.07	0.622511	AK007210
17355429	1700120E14Rik	4.06	4.04	3.66	4.28	3.79	-1.3	0.28253	1.18	0.555285	-1.19	0.572235	AK007214; NR_045368; ENSMUST00000152951; ENSMUST00000137034
17497315	1700120G07Rik	3.34	3.74	3.66	3.6	3.67	-1.06	0.184807	-1.1	0.425549	-1.05	0.95293	AK007216; NR_046050
17423392	1700120G11Rik	3.15	2.87	3.03	2.99	3.34	1.12	0.734522	1.08	0.758744	1.38	0.218921	AK007217; ENSMUST00000150273
17496726	1700120K04Rik	4.08	4.55	4.73	4.55	4.44	1.13	0.536758	1	0.810844	-1.08	0.900021	AK007155; AK018969; NR_027915
17429821	1700121C08Rik	2.3	2.84	2.51	2.58	2.55	-1.26	0.896147	-1.2	0.524439	-1.22	0.990693	AK018971; ENSMUST00000137546
17421785	1700121F15Rik	3.53	3.37	3.63	3.61	3.26	1.2	0.252995	1.19	0.168971	-1.08	0.861409	AK007223; ENSMUST00000155845
17537015	1700121L16Rik	4.17	3.94	3.93	3.97	4.23	-1.01	0.876869	1.02	0.615826	1.22	0.312671	AK007232; NR_045453
17283832	1700121N20Rik	4.72	4.85	4.8	4.87	4.84	-1.04	0.76313	1.01	0.983782	-1.01	0.861481	AK007234; ENSMUST00000167922
17503222	1700122E12Rik	4.12	4.78	4.67	4.54	4.75	-1.08	0.759878	-1.18	0.046705	-1.02	0.32174	AK007237; ENSMUST00000147538; ENSMUST00000141347
17345761	1700122O11Rik	2.49	2.77	2.81	2.9	2.84	1.03	0.961292	1.1	0.252399	1.05	0.489442	NM_029689; ENSMUST00000178823
17345765	1700122O11Rik	3.25	3.26	3.45	3.34	3.38	1.15	0.502922	1.06	0.702131	1.09	0.57839	ENSMUST00000178823; AK137568; EF646801; NM_001177896; NM_001177897; NM_177824; ENSMUST00000063481
17356672	1700123I01Rik	3.86	4.17	4.19	4.07	4.06	1.02	0.457245	-1.07	0.574572	-1.08	0.151402	NM_001165919; ENSMUST00000025699; ENSMUST00000113528
17454326	1700123K08Rik	4.74	4.77	4.99	4.74	4.42	1.16	0.239185	-1.02	0.421176	-1.28	0.666703	BC147525; BC147536; NM_029693; ENSMUST00000031501
17469274	1700123L14Rik	4.17	4.56	4.58	4.66	4.64	1.01	0.872402	1.07	0.377674	1.05	0.39066	AK018983; NR_003643; ENSMUST00000090061
17411871	1700123M08Rik	4.27	4.32	4.24	4.34	4.19	-1.06	0.573506	1.02	0.944592	-1.1	0.656683	AK005538; AK007255; NR_040577; ENSMUST00000154194; ENSMUST00000146154; ENSMUST00000128443
17423193	1700123O12Rik	2.84	2.85	2.83	2.71	2.87	-1.02	0.931315	-1.11	0.748564	1.01	0.980119	AK007260; NR_045185; ENSMUST00000145856; ENSMUST00000146783; ENSMUST00000133829; ENSMUST00000141312
17300328	1700123O20Rik	7.11	7.04	6.92	6.87	6.89	-1.08	0.44213	-1.12	0.128245	-1.11	0.195362	AK030845; AK167989; AK170890; AK184990; BC011283; NM_021437; ENSMUST00000038539
17322724	1700123O21Rik	3.09	3.24	3.1	3.07	3.09	-1.1	0.535484	-1.12	0.348318	-1.11	0.567174	AK006584; AK018984; NR_045799
17468247	1700124L16Rik	4.08	4.35	4.22	4.3	4.26	-1.09	0.635677	-1.03	0.976711	-1.06	0.741053	AK005768; AK007271
17429892	1700125G02Rik	4.84	5.07	5.17	4.95	5.02	1.07	0.158448	-1.09	0.248873	-1.03	0.564825	AK007278; ENSMUST00000154947
17396365	1700125G22Rik	3.02	3.12	3.21	3.17	3.22	1.07	0.726653	1.04	0.628715	1.08	0.661848	AK007279; NR_040548
17501600	1700125H03Rik	5.23	4.88	4.88	4.99	5.1	-1	0.573747	1.08	0.400449	1.16	0.317926	AK007280; AK015741; AK131689; NR_038189; NR_038181; ENSMUST00000139265; ENSMUST00000124929
17254522	1700125H20Rik	4.04	4.08	4.35	4.45	4.24	1.2	0.441084	1.29	0.542794	1.12	0.802904	AK007281; AK160414; BC048674; NM_028589; ENSMUST00000100681; ENSMUST00000018623
17448411	1700126H18Rik	3.25	4	3.49	3.58	3.5	-1.43	0.005561	-1.34	0.018312	-1.41	0.006267	AK007290
17309351	1700128A07Rik	3.46	3.65	3.85	3.95	3.84	1.14	0.340101	1.23	0.212521	1.14	0.302549	AK007305; NR_045938
17499035	1700128E19Rik	2.93	3.23	3.11	3.16	3.07	-1.09	0.407117	-1.05	0.775582	-1.12	0.210905	ENSMUST00000134409; AK007309
17514615	1700128F08Rik	3.97	4.08	4.07	4.22	4.2	-1.01	0.595275	1.1	0.314429	1.09	0.209198	NR_033618; ENSMUST00000034483
17307247	1700129C05Rik	2.14	2.25	2.31	2.27	2.26	1.04	0.286953	1.01	0.827106	1	0.796263	AK006084; AK015075; BC049552; NM_026461; ENSMUST00000022548; ENSMUST00000162674; ENSMUST00000159858; ENSMUST00000162271
17216219	1810006J02Rik	2.77	3	2.77	2.58	2.92	-1.17	0.800949	-1.33	0.41328	-1.06	0.746337	AK007349; NR_040439
17280928	1810007C17Rik	2.1	2.14	2.09	2.14	2.14	-1.03	0.644577	-1	0.977637	-1	0.656614	AK007358; NR_045472
17360747	1810007D17Rik	4.24	4.47	4.78	4.7	4.62	1.24	0.092172	1.17	0.011142	1.11	0.035063	AK007359; NR_038136
17323057	1810007I06Rik	6.36	2.13	2.32	2.09	1.98	1.14	0.705976	-1.02	0.726244	-1.11	0.121428	AK007362
17514057	1810008B01Rik	3.49	3.97	3.82	3.83	3.83	-1.11	0.390644	-1.1	0.957541	-1.1	0.321506	AK007368; ENSMUST00000162325
17478958	1810008I18Rik	4.06	4.09	3.93	4.19	4.11	-1.11	0.563332	1.07	0.26991	1.01	0.340882	AK007376; AK050412
17357276	1810009A15Rik	6.62	7.23	7.44	7.37	7.35	1.15	0.104986	1.1	0.127881	1.09	0.380059	ENSMUST00000096251; AK143868; BC039214; NM_176843; ENSMUST00000096249
17357270	1810009A15Rik	8.55	8.59	8.45	8.29	8.06	-1.1	0.119092	-1.23	0.063864	-1.44	0.131023	AK007390; BC047099; BC058702; ENSMUST00000096251
17457664	1810009J06Rik	3.42	3.44	3.95	3.72	3.26	1.42	0.227632	1.21	0.119203	-1.14	0.049596	AK007406; BC132243; BC132245; NM_023707; ENSMUST00000076638
17549908	1810009N02Rik	4.32	5.83	5.85	5.7	5.79	1.01	0.77816	-1.09	0.122887	-1.03	0.735796	NM_026939
17315051	1810009N23Rik	4.15	5.01	4.8	4.8	4.82	-1.16	0.773426	-1.16	0.831932	-1.14	0.845142	AK028111; ENSMUST00000160960
17498510	1810010D01Rik	3.98	4.36	4.52	4.4	4.36	1.12	0.582459	1.03	0.785146	1	0.683595	AK007416; NR_033626
17257642	1810010H24Rik	5.72	5.48	5.43	5.44	5.27	-1.03	0.897322	-1.02	0.850197	-1.15	0.637998	AK007422; BC124997; BC125006; NM_001163473; ENSMUST00000140447; ENSMUST00000106767
17367381	1810010K12Rik	3.86	3.83	3.84	3.74	3.96	1	0.483107	-1.07	0.255063	1.09	0.123806	ENSMUST00000149577; ENSMUST00000070378; AK007425
17298620	1810011H11Rik	3.88	4.66	4.36	4.43	4.74	-1.23	0.083527	-1.17	0.271527	1.06	0.606171	NM_001163616; ENSMUST00000039191
17508170	1810011O10Rik	6.45	6.27	6.39	6.31	5.93	1.08	0.493501	1.03	0.767149	-1.27	0.224326	AK007441; BC016562; NM_026931; ENSMUST00000052622
17368257	1810012K08Rik	4.91	5.68	5.79	5.43	5.47	1.08	0.513769	-1.19	0.775968	-1.16	0.492985	AK007459; ENSMUST00000155199
17499918	1810012K16Rik	3.62	3.96	3.97	4.04	4.1	1.01	0.962859	1.06	0.64699	1.11	0.47857	AK007460; NR_045473
17335308	1810013A23Rik	3.84	4.29	4.38	4.2	4.46	1.07	0.637319	-1.07	0.75866	1.13	0.416293	AK007468; NR_045427; ENSMUST00000144200; ENSMUST00000169040
17403875	1810013D15Rik	5.23	5.69	5.78	5.73	5.94	1.07	0.28823	1.03	0.641538	1.19	0.200778	ENSMUST00000148898; ENSMUST00000029827; AK007475
17322793	1810013L24Rik	7.1	6.44	6.36	6.29	6.48	-1.05	0.817475	-1.11	0.866861	1.03	0.298538	AK032072; BC038008; BC116778; BC116780; NM_001081400; ENSMUST00000023150
17236196	1810014B01Rik	4.14	4.24	3.79	3.77	3.87	-1.36	0.303528	-1.38	0.07277	-1.29	0.549951	AK007490; AK012122; AK017634; AK049515; AK090016; NR_015572
17360766	1810018F18Rik	3.96	4.05	4.05	4	4.2	1	0.299322	-1.03	0.313563	1.11	0.003923	AK007531; AK007668; NR_038140
17505050	1810019D21Rik	4.02	4.02	4.07	4.23	4.24	1.03	0.913539	1.15	0.828606	1.17	0.44703	AK007545; NR_040345; NR_040344; NR_040346; ENSMUST00000140509; ENSMUST00000137995; ENSMUST00000145343
17419613	1810019J16Rik	4.56	4.44	4.84	4.72	4.72	1.32	0.248187	1.21	0.582182	1.22	0.562093	AK007551; AK158383; BC006890; NM_001083916; NM_133707; ENSMUST00000149807; ENSMUST00000042919; ENSMUST00000153811; ENSMUST00000105901; ENSMUST00000121797
17486586	1810019N24Rik	3.37	3.74	3.72	3.55	3.62	-1.02	0.860647	-1.15	0.054159	-1.09	0.123868	AK007554; AK019651
17468648	1810020O05Rik	3.05	3.6	3.64	3.5	3.4	1.03	0.445379	-1.07	0.166488	-1.15	0.037159	AK131825; NR_045482; ENSMUST00000162547
17320240	1810021B22Rik	4.89	5.1	5.35	4.99	5.18	1.19	0.257762	-1.08	0.969511	1.06	0.884158	AK007571; ENSMUST00000162579; ENSMUST00000161483; ENSMUST00000161735; ENSMUST00000159412; ENSMUST00000150364
17401463	1810022K09Rik	9.03	8.73	8.77	8.65	8.4	1.03	0.907065	-1.05	0.598318	-1.25	0.128843	AK007585; BC100487; BC100488; NM_001099674; ENSMUST00000170669
17404174	1810022K09Rik	5.48	4.98	4.53	4.45	4.57	-1.36	0.017611	-1.44	0.012551	-1.32	0.184082	BC115807; ENSMUST00000108365
17391241	1810024B03Rik	3.67	3.52	3.56	3.76	3.77	1.03	0.518079	1.19	0.490969	1.19	0.463368	AK019023; BC117065; BC119086; NM_198630; ENSMUST00000056146
17492160	1810026B05Rik	6.23	5.08	5.08	5.22	5.06	-1	0.590277	1.1	0.450615	-1.02	0.859582	AK007604; AK012735; AK040559; AK088690; AK140938; NR_037569
17515272	1810026J23Rik	6.49	6.47	6.32	6.43	6.48	-1.11	0.567737	-1.03	0.614123	1.01	0.885505	AK007608; AK030602; AK034762; AK088045; AK089121; BC057071; NM_178619; ENSMUST00000062125
17508591	1810029E06Rik	9.92	12.38	12.6	11.69	12.26	1.16	0.438958	-1.61	0.0404	-1.08	0.57097	AK007639; ENSMUST00000157627
17540273	1810030O07Rik	7.01	5.06	4.83	5.14	5.32	-1.17	0.63914	1.06	0.633255	1.2	0.534329	BC051146; BC137660; ENSMUST00000060108
17258623	1810032O08Rik	6.34	6.64	6.71	6.27	6.4	1.05	0.588624	-1.29	0.055663	-1.18	0.301489	AK013681; NR_028570; NR_027819; NR_027820; NR_027821; ENSMUST00000139934; ENSMUST00000142834; ENSMUST00000106378; ENSMUST00000153405; ENSMUST00000144049; ENSMUST00000134818; ENSMUST00000131260; ENSMUST00000083160
17498730	1810033B17Rik	4.36	4.38	4.28	4.25	4.29	-1.07	0.451501	-1.1	0.392282	-1.06	0.249436	AK007679; AK036449; NM_026985; ENSMUST00000014118
17288156	1810034E14Rik	3.71	3.83	3.89	3.84	3.94	1.04	0.262048	1.01	0.827626	1.08	0.820124	AK002708; AK007690; NR_045798; ENSMUST00000181403
17421138	1810035I16Rik	5.76	5.5	5.58	4.76	5.27	1.05	0.972234	-1.68	0.123964	-1.17	0.508076	AK007697; ENSMUST00000128368
17402357	1810037I17Rik	7.42	6.56	7.05	6.82	6.78	1.4	0.239484	1.19	0.753593	1.16	0.607401	AK013091; BC002135; BC086913; NM_024461; ENSMUST00000106429
17319982	1810041L15Rik	5.02	5.69	5.75	5.69	5.84	1.04	0.926634	1	0.405521	1.11	0.853857	AK007745; AK129415; BC062953; BC119234; BC120551; NM_001163145; ENSMUST00000080751
17234747	1810043G02Rik	5.79	6.47	6.32	6.44	6.18	-1.11	0.889026	-1.02	0.498417	-1.22	0.247139	BC006038; BC016605; AK003097; AK004032; AK075794; BC010330; NM_026431; ENSMUST00000105397; ENSMUST00000149074; ENSMUST00000123999; ENSMUST00000136275; ENSMUST00000130949; ENSMUST00000116237
17259264	1810043H04Rik	6.4	7.29	7.03	7.03	6.99	-1.2	0.230338	-1.2	0.191912	-1.24	0.085234	AK007756; AK010111; BC147711; BC147720; NM_001110242; ENSMUST00000106223
17460915	1810044D09Rik	5.08	5.5	5.78	5.59	5.62	1.21	0.219527	1.06	0.618517	1.08	0.722859	AK007770; NR_038153
17526988	1810046K07Rik	5.27	5.07	5.14	5.11	5.21	1.05	0.819302	1.03	0.634313	1.1	0.394038	BC120857; BC120859; NM_027217; ENSMUST00000039959; ENSMUST00000181366
17332251	1810053B23Rik	3.45	3.63	3.77	3.53	3.69	1.11	0.211612	-1.07	0.391163	1.05	0.265689	AK007854; AK019036; AK160158; AK160437; NR_040486; NR_040487; NR_040488; NR_040489; NR_040490; NR_040491
17355955	1810055G02Rik	8.15	8.74	8.63	8.4	8.29	-1.08	0.05887	-1.27	0.008122	-1.36	0.044359	BC019471; NM_028077; ENSMUST00000039048
17457297	1810058I24Rik	5.86	6.33	6.31	6.39	6.35	-1.01	0.588763	1.05	0.733007	1.02	0.573339	AK004512; AK007895; AK082166; AK155176; NR_015608; NR_027875; ENSMUST00000152147; ENSMUST00000130875; ENSMUST00000136110
17431717	1810058N05Rik	3.39	4.04	3.57	3.61	3.63	-1.39	0.026184	-1.35	0.030995	-1.33	0.108728	AK007899; ENSMUST00000135358
17382009	1810059C17Rik	4.64	4.75	4.97	4.76	4.65	1.16	0.181151	1	0.510602	-1.08	0.840864	AK007903; ENSMUST00000125173
17455459	1810059H22Rik	4.21	4.93	4.91	4.87	4.78	-1.02	0.771112	-1.04	0.681652	-1.11	0.283503	XR_104957; AK007907; AK079377; AK138833; AK144510; AK158390; ENSMUST00000133693; ENSMUST00000134251; ENSMUST00000131347; ENSMUST00000130154; ENSMUST00000133243
17396974	1810062G17Rik	3.96	4.22	4.22	4.29	4.32	1	0.537041	1.05	0.8527	1.08	0.518873	NM_028183; ENSMUST00000029268
17297448	1810062O18Rik	4.33	4.45	4.42	4.4	4.31	-1.02	0.201793	-1.03	0.592899	-1.11	0.67834	NR_033571; ENSMUST00000124940; ENSMUST00000141265; ENSMUST00000129237; ENSMUST00000128848; ENSMUST00000142099
17250322	1810063I02Rik	3.47	3.79	3.59	3.83	3.87	-1.15	0.329872	1.03	0.987504	1.06	0.850442	AK007947; ENSMUST00000130205
17524939	1810064F22Rik	2.84	3.03	3.02	3.26	3.1	-1.01	0.886183	1.17	0.542025	1.05	0.637203	BC147375; ENSMUST00000167359
17250055	1810065E05Rik	2.74	2.83	2.53	2.55	2.47	-1.24	0.105194	-1.22	0.118932	-1.29	0.114232	BC026941; NM_027239; ENSMUST00000013797
17263063	2010001A14Rik	5.1	5.39	5.53	5.44	5.45	1.1	0.524191	1.03	0.979333	1.04	0.436969	ENSMUST00000140069; AK146084; BC050182; U21226; NM_008213; ENSMUST00000036917; ENSMUST00000108845; ENSMUST00000160392
17263058	2010001A14Rik	3.63	4.17	4.11	4.13	4.29	-1.04	0.324746	-1.03	0.712503	1.08	0.559644	AK007998; ENSMUST00000152790; ENSMUST00000140069
17240296	2010001E11Rik	2.62	2.96	2.98	3.36	3.07	1.01	0.91197	1.32	0.262272	1.08	0.518559	AK008003; BC145051; NM_001163503; ENSMUST00000045526
17453506	2010001M06Rik	5.82	6.33	6.38	6.25	6.25	1.03	0.721582	-1.06	0.515081	-1.06	0.615802	AK008014; NR_026688; ENSMUST00000154060; ENSMUST00000136022
17364133	2010002M12Rik	3.83	4.26	4.38	4.02	4.16	1.08	0.511961	-1.18	0.013438	-1.08	0.707019	AK136525; AK153247; BC138202; ENSMUST00000112463; ENSMUST00000087357
17361299	2010003K11Rik	4.24	4.21	4.37	4.21	4.26	1.11	0.506851	-1	0.774817	1.04	0.777515	BC021951; ENSMUST00000048482
17412759	2010003O02Rik	5.88	6.14	6.06	6.02	6.12	-1.05	0.877091	-1.08	0.552002	-1.01	0.409139	AK008077; AK019894; NR_045265; ENSMUST00000129758
17325339	2010005H15Rik	3.02	2.71	3.02	2.79	3.02	1.25	0.395347	1.06	0.64755	1.25	0.397334	AK008122; BC125396; BC125422; NM_029733
17517215	2010007H06Rik	3.23	3.09	2.89	2.9	3.08	-1.15	0.801869	-1.14	0.150356	-1.01	0.239474	AK008147; ENSMUST00000050829
17393784	2010009K17Rik	4.16	4.43	4.65	4.74	4.58	1.17	0.389218	1.24	0.104822	1.11	0.629381	AK008166
17355455	2010010A06Rik	4	4.49	4.65	4.52	4.71	1.12	0.355518	1.02	0.813392	1.17	0.236919	AK008172; AK008334; AK019891; NR_045393; NR_045394
17360078	2010012O05Rik	4.51	4.82	4.68	4.69	4.6	-1.11	0.081164	-1.1	0.139675	-1.17	0.064561	AK007626; AK008215; BC027506; NM_025563; ENSMUST00000074912
17251721	2010012P19Rik	4.41	4.12	4.26	4.39	4.29	1.1	0.345983	1.21	0.516379	1.13	0.276622	XR_106197; AK008218; ENSMUST00000144033; ENSMUST00000140371; ENSMUST00000145435
17464251	2010013B24Rik	3.43	3.82	3.62	3.46	3.61	-1.15	0.371856	-1.29	0.95314	-1.16	0.141922	AK008222; ENSMUST00000126922
17422521	2010015L04Rik	4.88	4.63	4.54	4.67	4.63	-1.06	0.53487	1.03	0.80391	1	0.80254	AK008257; AK040922; BC116275; NM_001166029; NM_177674; ENSMUST00000129481; ENSMUST00000123952; ENSMUST00000094408; ENSMUST00000050128; ENSMUST00000165947; ENSMUST00000164862
17267556	2010015M23Rik	4.19	4.03	4.14	4.11	4.17	1.08	0.489441	1.06	0.376948	1.11	0.701923	AK008259; AK041907
17408940	2010016I18Rik	4.01	4.49	4.45	4.43	4.71	-1.03	0.929349	-1.05	0.752179	1.16	0.759595	AK079963; NR_033207; ENSMUST00000164330
17220531	2010103J01Rik	2.83	2.83	2.8	2.85	2.92	-1.03	0.806099	1.01	0.351413	1.06	0.156401	AK008306; NR_029908; ENSMUST00000083628
17347873	2010106C02Rik	4.11	3.85	3.85	3.86	3.7	-1.01	0.952202	1	0.837408	-1.12	0.34149	AK008318; NR_045435
17537260	2010106E10Rik	2.48	2.82	2.95	2.75	2.71	1.09	0.237434	-1.05	0.082626	-1.08	0.084562	AK017156; BC139480; BC139481; NM_026333; NM_001168590; ENSMUST00000026602; ENSMUST00000113412
17284170	2010107E04Rik	8.84	8.89	9.01	9.33	9.04	1.08	0.60076	1.35	0.225909	1.1	0.568425	AK008333; AK020400; BC059719; NM_027360; ENSMUST00000021719
17465772	2010107G12Rik	3.97	3.93	4.1	3.9	3.97	1.12	0.44967	-1.02	0.726943	1.03	0.918218	AK041880; BC075651; NM_001025573; ENSMUST00000044387; ENSMUST00000134874; ENSMUST00000147169; ENSMUST00000144079
17241294	2010107G23Rik	5.15	5.77	5.7	5.84	5.6	-1.05	0.617108	1.05	0.649472	-1.13	0.18625	BC024943; NM_027251; ENSMUST00000125704; ENSMUST00000142796; ENSMUST00000124615; ENSMUST00000142821; ENSMUST00000156798; ENSMUST00000141724; ENSMUST00000141144; ENSMUST00000150057; ENSMUST00000138450; ENSMUST00000064050
17439178	2010109A12Rik	3.36	3.88	3.72	3.82	3.74	-1.12	0.629644	-1.04	0.67434	-1.1	0.670831	AK047232; NM_029363; ENSMUST00000031330
17318070	2010109I03Rik	4.44	4.36	4.37	4.36	4.36	1.01	0.438621	-1	0.403931	-1	0.470962	AK038164; BC116397; BC116398; NM_025929; ENSMUST00000077004
17349460	2010110K18Rik	4.32	4.24	4.4	4.21	4.34	1.11	0.283987	-1.02	0.922847	1.07	0.13783	XR_168576; AK008384; AK029153; ENSMUST00000181641; ENSMUST00000181453
17288107	2010111I01Rik	3.88	3.37	3.68	3.39	3.53	1.23	0.340027	1.01	0.555852	1.11	0.859992	AK081363; AK082032; BC006061; NR_029531; ENSMUST00000083541
17288081	2010111I01Rik	4.85	4.9	4.83	4.86	4.72	-1.05	0.596097	-1.03	0.663645	-1.13	0.087402	BC023800; BC042715; AK044477; AK076298; AK086954; BC006061; BC048855; BC141279; NM_028079; ENSMUST00000159152; ENSMUST00000091560; ENSMUST00000021911; AK167772
17539832	2010204K13Rik	4.11	4.18	4.29	4.27	4.56	1.08	0.540533	1.06	0.516786	1.3	0.705828	AK077356; NR_027924; ENSMUST00000154346
17222356	2010300C02Rik	4.93	5.55	5.81	5.94	5.68	1.19	0.039469	1.31	0.053876	1.09	0.151357	BC029089; BC072639; NM_028096; ENSMUST00000162875; ENSMUST00000160023; ENSMUST00000160589; AK039052
17548908	2010300C02Rik	4.25	4.24	4.31	4.24	4.26	1.05	0.166214	-1	0.589247	1.01	0.467594	BC029089; BC072639; NM_028096; ENSMUST00000162875; ENSMUST00000160023
17268332	2010300F17Rik	2.83	2.78	2.8	3.08	2.79	1.02	0.60761	1.23	0.56548	1.01	0.807882	AK008491; AK145005; AK166375; ENSMUST00000181758; ENSMUST00000180492
17540327	2010308F09Rik	2.96	3.23	3.28	2.97	3.1	1.04	0.710025	-1.19	0.300417	-1.09	0.766668	AK008545; NR_045429; NR_045430
17457956	2010310C07Rik	3.11	3.4	3.43	3.56	3.33	1.02	0.884421	1.12	0.523517	-1.04	0.422337	AK008560; AK028457; NR_045169
17532577	2010315B03Rik	4.31	3.8	3.84	3.76	3.81	1.03	0.348237	-1.03	0.856407	1	0.977894	NM_001243118; NM_001243117; NM_001243119; ENSMUST00000177714
17502049	2010320M18Rik	5.66	6.7	6.84	6.12	6.24	1.1	0.339183	-1.49	0.091144	-1.38	0.441047	AK008596; AK162274; BC051496; BC092380; NR_029440
17349974	2010320O07Rik	3.14	3.19	3.09	3.5	3.21	-1.07	0.529051	1.24	0.076195	1.01	0.891463	AK008598; ENSMUST00000160935
17488799	2200002D01Rik	4.59	5.52	5.67	5.71	5.54	1.11	0.7258	1.14	0.955693	1.01	0.801078	AK008617; AK033738; NM_028179; ENSMUST00000032808; ENSMUST00000151339
17476490	2200002J24Rik	3.4	3.58	3.47	3.81	3.45	-1.08	0.385431	1.17	0.595845	-1.09	0.344491	BC048568; NM_026961; ENSMUST00000013227
17253274	2210008F06Rik	4.56	5.01	5.19	4.98	4.86	1.14	0.541545	-1.02	0.678407	-1.11	0.767775	AK008669
17466286	2210010C04Rik	2.71	3.2	3.37	2.97	2.84	1.13	0.739986	-1.17	0.708795	-1.28	0.221483	AK007773; AK007943; AK008460; AK008695; BC061093; NM_023333; ENSMUST00000031931
17539027	2210013O21Rik	6.86	6.81	6.97	6.73	6.73	1.12	0.231923	-1.06	0.323103	-1.06	0.546773	NM_027327
17247015	2210015D19Rik	6.45	6.02	6.18	6.38	5.92	1.12	0.482512	1.28	0.268904	-1.07	0.443633	AK005556; AK008730; AK009198; BC052911; ENSMUST00000137510; ENSMUST00000131130; ENSMUST00000142942; ENSMUST00000135394
17441063	2210016L21Rik	7.33	7.52	7.3	7.34	7.34	-1.17	0.592324	-1.14	0.458411	-1.14	0.496381	BC031162; ENSMUST00000031538; ENSMUST00000147743; ENSMUST00000131427; ENSMUST00000140090; ENSMUST00000131771
17493583	2210018M11Rik	8.5	7.49	7.14	7.51	7.72	-1.27	0.917817	1.01	0.609064	1.17	0.389024	BC066050; AK008751; AK046354; BC020109; BC089304; NM_172280; ENSMUST00000038359; AK137691; AK140537
17455298	2210019I11Rik	3.93	4.14	4.02	4.28	4.09	-1.08	0.679951	1.1	0.353684	-1.03	0.597658	AK008755; AK133519; NR_038157; ENSMUST00000174285; ENSMUST00000172461
17276297	2210039B01Rik	4.46	5.11	5.09	4.95	5.12	-1.01	0.42126	-1.11	0.964648	1	0.646475	AK008780
17333521	2210404J11Rik	5.8	5.1	4.86	5.12	5.08	-1.18	0.63141	1.01	0.771549	-1.01	0.851391	BC150877; NM_001039552; NM_001034891; ENSMUST00000097393; ENSMUST00000040594; AK019108; AK042420
17235730	2210404O07Rik	4.3	4.56	4.64	4.79	4.58	1.06	0.827566	1.17	0.173887	1.02	0.856058	AK008832; AK030337; BC036156; BC117023; BC117027; NM_001099917; ENSMUST00000105322; ENSMUST00000118206; ENSMUST00000129083
17341371	2210404O09Rik	2.89	2.83	3.04	2.88	2.79	1.15	0.228327	1.04	0.746193	-1.03	0.806377	NM_001256493
17447440	2210406O10Rik	3.94	3.72	3.97	4.02	4.05	1.19	0.875427	1.23	0.986649	1.26	0.997725	AK043305; ENSMUST00000122882; ENSMUST00000151434; ENSMUST00000044964; AK008838
17263174	2210407C18Rik	3.2	3.31	3.48	3.35	3.48	1.13	0.498181	1.03	0.658103	1.13	0.773499	AY148487; BC019553; NM_144544; ENSMUST00000108821; ENSMUST00000126695; ENSMUST00000048801
17456974	2210408F21Rik	3.16	3.34	3.72	3.29	3.44	1.3	0.11494	-1.04	0.982471	1.07	0.459437	AK008857; NR_040257; NR_040258; NR_040260; NR_040262; ENSMUST00000155345; ENSMUST00000133510; ENSMUST00000138606; ENSMUST00000144612; ENSMUST00000123149; ENSMUST00000151800; ENSMUST00000151076; ENSMUST00000152157; ENSMUST00000138653; ENSMUST00000136571
17288812	2210408I21Rik	5.31	4.6	4.4	4.43	4.34	-1.15	0.135049	-1.12	0.491378	-1.19	0.643056	AK008859; BC089469; BC151066; BC157949; NM_001145676; NM_001081353; ENSMUST00000168779
17354502	2210409D07Rik	5.02	5.42	5.31	5.19	5.22	-1.08	0.203939	-1.17	0.194263	-1.15	0.071486	AK008868; NR_045360
17255023	2210409E12Rik	3.57	4	3.84	3.84	4	-1.12	0.432584	-1.12	0.716193	1	0.952953	NR_003492; ENSMUST00000122062
17230480	2210411M09Rik	3.89	4.41	4.08	4.15	4.54	-1.26	0.10295	-1.2	0.149173	1.09	0.781708	AK008903; ENSMUST00000128545
17411522	2210414B05Rik	2.25	2.41	2.61	2.46	2.47	1.15	0.762202	1.04	0.309949	1.04	0.682455	AK008921; NR_040643; ENSMUST00000139600
17254941	2210416O15Rik	4.47	4.31	4.2	4.26	4.41	-1.08	0.433462	-1.03	0.900588	1.07	0.59226	NR_045499; ENSMUST00000131964
17444913	2210417A02Rik	3.44	3.69	3.82	3.87	3.82	1.1	0.882017	1.14	0.865758	1.1	0.849384	AK008960; ENSMUST00000150265
17233783	2210417K05Rik	5.56	5.88	5.8	5.85	5.71	-1.06	0.947736	-1.02	0.701917	-1.12	0.560027	AK008969; NR_038038; ENSMUST00000123457; ENSMUST00000143122
17380464	2210418O10Rik	9.03	7.02	7.22	7.45	7.57	1.15	0.977762	1.35	0.397917	1.47	0.618489	BC059210; BC080301; ENSMUST00000134982
17380399	2210418O10Rik	10.48	8.22	8.4	8.57	8.58	1.13	0.619903	1.27	0.238603	1.29	0.477005	AK008984; AK134493; AK169456; BC032262; BC092391; NR_038101; ENSMUST00000151240; ENSMUST00000109051; ENSMUST00000109020; ENSMUST00000149549; ENSMUST00000099009; ENSMUST00000136719; ENSMUST00000108995; ENSMUST00000099007; ENSMUST00000125090; ENSMUST00000123131; ENSMUST00000118630
17380466	2210418O10Rik	10.2	8.28	8.3	8.43	8.93	1.02	0.858421	1.11	0.31061	1.57	0.396256	AK008984; BC059210; ENSMUST00000099009; ENSMUST00000136719; ENSMUST00000099007; ENSMUST00000125090
17355771	2210420H20Rik	3.05	3.85	3.65	3.68	3.61	-1.15	0.486092	-1.12	0.468058	-1.17	0.183225	AK008989; NR_045389
17337202	2300002M23Rik	4.95	4.7	5.06	5.23	4.91	1.28	0.026092	1.45	0.007423	1.16	0.379637	AK009013; AK037046; BC107265; BC107266; NM_175148; ENSMUST00000044326; ENSMUST00000174246
17269252	2300003K06Rik	2.74	2.78	2.67	2.67	3.06	-1.08	0.389736	-1.08	0.251368	1.21	0.447129	NM_001195383; ENSMUST00000105054
17318008	2300005B03Rik	3.8	3.7	3.73	3.8	3.73	1.03	0.268974	1.07	0.269392	1.02	0.782387	AK009031; AB272582; BC115610; BC115611; NM_001081961; ENSMUST00000057932
17528079	2300009A05Rik	7.29	7.63	7.63	7.51	7.71	1	0.877499	-1.09	0.790962	1.05	0.729275	AK009046; AK054471; BC100363; BC116242; BC116243; NM_027090; ENSMUST00000168665
17330625	2300009N04Rik	3.49	3.67	3.71	3.56	3.57	1.03	0.89278	-1.08	0.839736	-1.07	0.956648	AK131640; AK148308; AK164478; AF004023; BC019172; BC051984; BC054759; NM_010818; ENSMUST00000163230; ENSMUST00000023341; ENSMUST00000171328; ENSMUST00000167355; ENSMUST00000166512; ENSMUST00000171855; ENSMUST00000165910; ENSMUST00000166630; ENSMUST00000167552; ENSMUST00000172297; ENSMUST00000172091
17471492	2310001H17Rik	3.21	3.37	3.39	3.34	3.27	1.01	0.449907	-1.02	0.754006	-1.07	0.661526	AK009064; AK030376; AK036632; NR_040265; NR_040266; NR_040268; ENSMUST00000180379; ENSMUST00000181517; ENSMUST00000181238
17379258	2310001K24Rik	4.29	4.45	4.59	4.63	4.43	1.1	0.826489	1.14	0.943665	-1.01	0.279435	NR_028122; ENSMUST00000065731; AK009071
17276831	2310002D06Rik	3.87	4.27	3.98	4.1	4.19	-1.23	0.124004	-1.13	0.420844	-1.06	0.766258	AK009088
17282268	2310002D06Rik	3.14	3.44	3.29	3.25	3.32	-1.11	0.639859	-1.14	0.447904	-1.08	0.368199	ENSMUST00000181852
17490170	2310002F09Rik	3.29	3.62	3.76	3.77	3.66	1.1	0.504259	1.11	0.529705	1.03	0.540116	AK086402; AK134755; NR_077063; ENSMUST00000181454
17382453	2310002J15Rik	5.08	5.32	5.43	5.25	5.32	1.08	0.467059	-1.05	0.544483	1	0.466652	BC117777; BC117778; NM_026415; ENSMUST00000043379; ENSMUST00000114356
17426621	2310002L09Rik	2.74	3.12	3.12	3	3.18	1	0.284086	-1.08	0.114181	1.04	0.834244	BC115483; BC115484; NM_027104; NM_027981; ENSMUST00000030101; ENSMUST00000149981; ENSMUST00000095023
17273073	2310003H01Rik	6.29	6.69	6.69	6.89	6.66	1	0.666647	1.15	0.746586	-1.02	0.69365	AK165631; BC034203; BC048376; NM_027980; ENSMUST00000135635; ENSMUST00000026448; ENSMUST00000129203; ENSMUST00000134771; ENSMUST00000154826; ENSMUST00000148520; ENSMUST00000152346; AK009114
17438710	2310003L06Rik	2.7	2.63	2.57	2.65	2.72	-1.05	0.19785	1.01	0.909753	1.07	0.565205	XM_144408; AK009122; ENSMUST00000007601
17393221	2310005A03Rik	4.62	4.62	4.59	4.53	4.58	-1.02	0.537926	-1.06	0.982608	-1.03	0.753511	AK009160; ENSMUST00000142569
17295373	2310005E17Rik	4.52	4.83	4.79	4.88	4.76	-1.02	0.760018	1.04	0.840693	-1.05	0.691695	AK009168
17331092	2310005G13Rik	2.95	3.12	3.07	2.96	2.78	-1.03	0.323536	-1.12	0.060898	-1.26	0.36778	AK036849; BC150914; BC150924; BC172084; NM_183281; ENSMUST00000067173
17225683	2310007B03Rik	4.03	4.19	3.75	3.85	3.99	-1.35	0.221859	-1.26	0.765027	-1.14	0.814455	AK009193; BC089525; NM_172411; NM_001159940; ENSMUST00000043718; ENSMUST00000143419
17257579	2310007L24Rik	5.27	5.38	5.58	5.3	5.52	1.15	0.374296	-1.06	0.214819	1.1	0.607732	BC116233; NM_029345; ENSMUST00000009354; ENSMUST00000106816
17328459	2310008H04Rik	7.42	6.24	5.89	6.08	6.36	-1.28	0.386631	-1.12	0.694576	1.08	0.671637	AK075871; AK172902; BC026877; BC085258; BC089026; NM_146068; ENSMUST00000040248; AK170784
17508508	2310008N11Rik	3.5	4.01	3.8	3.69	3.76	-1.16	0.106993	-1.25	0.072275	-1.19	0.156612	AK009242
17519279	2310009A05Rik	5.75	5.76	5.93	5.74	5.77	1.12	0.150886	-1.01	0.995953	1.01	0.642964	AK003016; AK009244; AK019875; NR_040377
17227606	2310009B15Rik	5.99	6.84	6.81	6.89	6.83	-1.02	0.861405	1.03	0.617686	-1	0.912355	AK009246; AK141677; NM_001081226; ENSMUST00000112025
17540959	2310010G23Rik	4.05	3.84	3.62	3.81	3.82	-1.17	0.415308	-1.02	0.802565	-1.02	0.860118	AK009271
17493266	2310010J17Rik	3.97	4.31	4.08	4.08	4.13	-1.17	0.397653	-1.18	0.248143	-1.13	0.313783	AK019082; BC048663; NR_046006; NR_046007
17242856	2310011J03Rik	6.27	7.31	7.62	7.3	7.37	1.23	0.911823	-1.01	0.401363	1.04	0.593372	AK020401; BC023429; NM_025521; ENSMUST00000020341
17495207	2310014F06Rik	3.19	3.57	3.49	3.45	3.38	-1.06	0.695637	-1.08	0.766452	-1.14	0.36158	AK009335; ENSMUST00000146145
17526809	2310014F07Rik	3.29	3.72	3.7	3.96	3.67	-1.02	0.499564	1.18	0.579456	-1.04	0.480417	AK009336; NR_040714
17473806	2310014L17Rik	6.04	6.39	6.25	5.93	6.03	-1.1	0.760068	-1.38	0.187781	-1.28	0.264819	BC141220; NM_029809; ENSMUST00000045870
17282222	2310015A10Rik	4.35	4.6	4.57	4.76	4.73	-1.02	0.86554	1.12	0.614172	1.1	0.658298	AK053779; AK160272; NR_033514; ENSMUST00000180643
17234131	2310015B20Rik	3.22	3.53	3.34	3.42	3.34	-1.14	0.209418	-1.08	0.409273	-1.14	0.204194	NR_038041; ENSMUST00000020090
17328244	2310015D24Rik	3.36	3.88	3.34	3.43	3.5	-1.46	0.381757	-1.37	0.389256	-1.3	0.222616	AK009355; NR_037997
17280475	2310016D03Rik	3.49	3.65	3.75	3.92	3.86	1.07	0.220152	1.21	0.802439	1.15	0.240225	AK009380
17213473	2310016D23Rik	3.36	3.56	3.43	3.51	3.68	-1.09	0.815307	-1.04	0.571105	1.09	0.382755	AK009383; ENSMUST00000130082
17477527	2310016G11Rik	3.2	3.53	3.44	3.33	3.1	-1.06	0.84949	-1.14	0.863721	-1.35	0.28376	XR_142230; ENSMUST00000094460; AK009387
17295456	2310020H05Rik	2.67	2.85	3.05	2.84	2.87	1.15	0.194381	-1.01	0.981814	1.01	0.733744	AK009418
17475625	2310022A10Rik	6.19	6.64	6.68	6.87	6.91	1.03	0.831393	1.17	0.021967	1.21	0.076901	AK009941; AK140814; AK163050; BC023369; NM_001122767; NM_175107; ENSMUST00000067386
17514087	2310022B05Rik	7.73	8.28	8.1	8.2	8.09	-1.13	0.344524	-1.06	0.422672	-1.14	0.1172	BC058626; NM_175149; ENSMUST00000034464
17415003	2310024H09Rik	5.61	4.93	5.02	4.95	4.95	1.06	0.401957	1.01	0.839289	1.02	0.320545	AK009494; ENSMUST00000139835
17353352	2310026I22Rik	4.01	4.49	4.57	4.63	4.57	1.06	0.97468	1.1	0.563805	1.06	0.866821	AK009506; ENSMUST00000180941
17420422	2310026L22Rik	4.83	4.64	4.96	5.12	4.97	1.25	0.816892	1.39	0.386738	1.26	0.919565	AK009512; ENSMUST00000146658
17227867	2310030A07Rik	2.73	2.66	2.58	2.66	2.62	-1.06	0.711108	1	0.921525	-1.02	0.793381	AK009534
17526917	2310030G06Rik	4.36	4.63	4.64	4.56	4.43	1	0.400889	-1.05	0.354948	-1.15	0.918627	AK007611; BC027409; ENSMUST00000034564
17262124	2310031A07Rik	4.06	3.92	3.84	3.92	3.97	-1.06	0.181055	1	0.980027	1.04	0.69618	AK009549
17250205	2310033P09Rik	8.2	8.93	8.87	8.89	8.78	-1.04	0.086558	-1.03	0.132606	-1.11	0.049273	AK012628; BC002181; NM_024210; ENSMUST00000020719
17326917	2310034C09Rik	2.01	2.22	2.22	2.02	2.29	1	0.86499	-1.14	0.187463	1.05	0.91787	AK009607; BC064816; NM_054100; ENSMUST00000089111
17365382	2310034G01Rik	4.85	5.23	5.32	5.37	4.98	1.06	0.933149	1.1	0.852794	-1.19	0.396275	AK009611; NR_040418
17216303	2310035C23Rik	6.46	5.3	5.4	5.52	5.39	1.07	0.54276	1.17	0.61615	1.07	0.627203	AK009628; BC117949; BC117950; NM_173187; NM_029349; ENSMUST00000086721; ENSMUST00000039173; AK040168
17503327	2310036O22Rik	9.17	9.42	9.41	9.5	9.38	-1	0.479602	1.06	0.301281	-1.03	0.55328	BC023284; BC029622; ENSMUST00000047281
17338196	2310039H08Rik	6.5	7.62	7.61	7.62	7.48	-1.01	0.760099	1	0.712729	-1.11	0.389035	BC038674; NM_025966; ENSMUST00000071430
17438419	2310040G07Rik	2.77	2.71	2.92	2.75	2.78	1.16	0.553643	1.03	0.894711	1.05	0.774731	XR_140718; AK009722; ENSMUST00000145897; ENSMUST00000101090
17468501	2310040G24Rik	6.58	6.7	6.72	6.55	6.6	1.01	0.852629	-1.11	0.043071	-1.07	0.341998	AK009724; NR_040292; NR_040293
17422907	2310042D19Rik	3.05	3.35	3.33	3.68	3.03	-1.02	0.715975	1.26	0.000686	-1.25	0.585826	AK009747; BC117871; BC117872; NM_172417; ENSMUST00000105572
17329207	2310042E22Rik	3.66	2.62	3.22	2.9	2.89	1.52	0.055158	1.21	0.264892	1.21	0.386916	AK009367; AK009496; AK009566; AK009632; AK009766; AK009777; AK009984; AK010016; BC115655; BC115656; NM_025634; ENSMUST00000170665
17547937	2310042E22Rik	4.8	4.55	4.52	4.67	4.68	-1.02	0.966099	1.09	0.830215	1.1	0.690436	AK009367; AK009496; AK009566; AK009632; AK009766; AK009777; AK009984; AK010016; BC115655; BC115656; NM_025634; ENSMUST00000170665
17307148	2310043D23Rik	3.93	4.29	4.39	4.08	4.11	1.07	0.70982	-1.16	0.475538	-1.13	0.436428	AK009774; ENSMUST00000149702
17230252	2310043L19Rik	4.98	5.34	5.43	5.36	5.48	1.07	0.826309	1.02	0.862193	1.11	0.379053	AK009784; NR_037994
17332287	2310043M15Rik	4.79	5.12	4.96	5.08	4.87	-1.12	0.968937	-1.03	0.838615	-1.19	0.084067	AK009785
17316719	2310043O21Rik	3.73	4.43	4.09	4.06	3.96	-1.26	0.50695	-1.29	0.444091	-1.38	0.160554	AK009791; NR_045757
17277552	2310044G17Rik	6.27	6.21	6.2	6.23	6.18	-1.01	0.338191	1.01	0.887997	-1.02	0.210489	AK009800; AK165964; BC026384; NM_173735; NR_033623; ENSMUST00000038369; AK148415
17479889	2310044K18Rik	3.69	4.11	4.08	4.17	4.14	-1.02	0.521415	1.04	0.513928	1.02	0.722075	AK009804; ENSMUST00000125131
17501818	2310045N01Rik	7.16	7.56	7.48	7.46	7.33	-1.06	0.605046	-1.07	0.130754	-1.17	0.244939	AK033217; AK161437; BC048525; BC065393; NM_001145552; ENSMUST00000002418; ENSMUST00000123976; ENSMUST00000123760; ENSMUST00000129668; ENSMUST00000110139
17444958	2310047D07Rik	4.6	4.9	4.84	4.87	5.04	-1.04	0.789337	-1.02	0.988187	1.1	0.456121	AK009869
17251500	2310047M10Rik	5.67	6.46	6.5	6.59	6.4	1.03	0.51041	1.09	0.815254	-1.04	0.952563	NM_028005; ENSMUST00000051888
17235597	2310050B05Rik	4.74	5.05	5.1	5.02	5.04	1.04	0.976377	-1.02	0.693009	-1.01	0.656476	AK033837; AK084504; ENSMUST00000129834; ENSMUST00000129950; ENSMUST00000150782
17407485	2310050C09Rik	3.77	3.81	3.86	3.84	3.92	1.04	0.712494	1.03	0.591679	1.08	0.497967	AK003712; AK009900; NM_025621; ENSMUST00000163439
17239991	2310057J18Rik	2.32	2.39	2.51	2.45	2.46	1.09	0.471234	1.05	0.372463	1.06	0.438054	AK008932; AK009894; AK010028; AK075901; BC021783; BC055432; NM_026336; ENSMUST00000140558; ENSMUST00000152363; ENSMUST00000141350; ENSMUST00000015663
17497036	2310057M21Rik	7.29	6.88	6.73	6.9	6.76	-1.12	0.327314	1.01	0.731082	-1.09	0.234744	BC052432; AK088850; AK163875; BC044749; NM_026655; ENSMUST00000059438
17331855	2310057N15Rik	2.21	2.33	2.31	2.4	2.46	-1.01	0.352924	1.05	0.835021	1.1	0.748806	BC104341; NM_027170; ENSMUST00000054223
17263220	2310058D17Rik	6.39	6.1	5.97	6.1	6.14	-1.1	0.72683	-1	0.70454	1.03	0.240813	BC030470; AK009977; AK080053; ENSMUST00000131221
17344456	2310061I04Rik	7.06	7.53	7.61	7.48	7.51	1.06	0.970926	-1.03	0.858127	-1.01	0.858972	NM_001033630; AK010000; AK038622; AK214421; BC100355; BC144744; ENSMUST00000148482; ENSMUST00000148721; ENSMUST00000154670; ENSMUST00000146451; ENSMUST00000059740; ENSMUST00000150056; ENSMUST00000151274; ENSMUST00000156817; ENSMUST00000154272
17331019	2310061J03Rik	5.36	5.89	5.88	5.96	5.76	-1	0.530702	1.05	0.398814	-1.1	0.273952	AK006543; AK010004; BC017620; NR_027965
17331848	2310061N02Rik	2.69	2.39	2.41	2.43	2.37	1.01	0.932489	1.03	0.852811	-1.01	0.49909	BC133700; NM_027155; ENSMUST00000050882
17264306	2310065F04Rik	3.58	3.65	3.8	3.57	3.65	1.11	0.453455	-1.06	0.442317	-1	0.542183	AK010044; AK079404; AK080188; NR_038055; ENSMUST00000125538; ENSMUST00000153497
17258287	2310067B10Rik	7.12	7.16	7.3	7.47	7.29	1.11	0.492351	1.24	0.278812	1.1	0.600556	AK010082; BC053088; NM_028014; ENSMUST00000093912; ENSMUST00000103034; ENSMUST00000103033; ENSMUST00000125918; AK047622
17426784	2310067E19Rik	5.05	3.92	3.97	3.86	3.9	1.03	0.916581	-1.04	0.486533	-1.02	0.566109	AK010086; BC066147
17321681	2310068J16Rik	4.66	5.24	5.13	5.06	5.08	-1.08	0.857429	-1.14	0.567714	-1.12	0.693452	NR_028124
17468043	2310069B03Rik	2.42	3.11	3.12	2.94	2.82	1.01	0.812998	-1.12	0.095236	-1.22	0.208091	AK010122; AK078808; NR_040520
17311437	2310069G16Rik	3.9	4	3.94	4.06	3.99	-1.04	0.588499	1.05	0.619925	-1	0.954581	AK010129; NR_040309
17522634	2310075C17Rik	3.26	3.15	3.22	3.21	3.16	1.05	0.506773	1.04	0.660502	1.01	0.300739	AK010164; ENSMUST00000161216
17331838	2310079G19Rik	3.82	3.83	4.31	3.97	3.89	1.39	0.881683	1.1	0.386047	1.04	0.809408	NM_027173; ENSMUST00000052337
17287247	2310081J21Rik	5.17	5.12	5.06	5.29	5.13	-1.04	0.699259	1.13	0.123722	1	0.966063	AK010243; AK036683; NR_045474
17287255	2310081J21Rik	4.97	5.18	5.19	5.32	5.18	1.01	0.87619	1.1	0.25165	1	0.344638	AK010243; AK036683; NR_045474
17292531	2310081J21Rik	4.97	5.18	5.19	5.32	5.18	1.01	0.87619	1.1	0.25165	1	0.344638	AK010243; AK036683; NR_045474
17425416	2310081O03Rik	3.07	2.96	3.02	3.44	3.1	1.04	0.817255	1.4	0.215831	1.1	0.779988	AK010245; ENSMUST00000128591
17477401	2410002F23Rik	8.48	8.3	8.35	8.17	8.15	1.03	0.663074	-1.1	0.181948	-1.11	0.221224	AK036099; AK049154; AK053743; AK165177; BC016099; BC059896; NM_025880; ENSMUST00000055858; ENSMUST00000137742; ENSMUST00000149120; ENSMUST00000144905; ENSMUST00000125318; ENSMUST00000107949; ENSMUST00000107950; ENSMUST00000107948; ENSMUST00000084937; ENSMUST00000146155; ENSMUST00000136210; ENSMUST00000138978; ENSMUST00000071296; ENSMUST00000145653; ENSMUST00000137702
17255822	2410003L11Rik	4.16	3.95	4.24	4.13	3.95	1.22	0.717773	1.13	0.854487	-1	0.861987	ENSMUST00000145262
17403457	2410004B18Rik	5.58	5.66	5.68	5.68	5.7	1.01	0.899973	1.01	0.309618	1.02	0.504776	AK019404; AK077565; BC049577; BC115465; ENSMUST00000039571; ENSMUST00000134575; ENSMUST00000152783; ENSMUST00000138876
17270393	2410004I01Rik	3.5	3.52	3.5	3.42	3.58	-1.01	0.516189	-1.07	0.36824	1.04	0.997236	AK010390; NR_037963; ENSMUST00000138424
17349361	2410004N09Rik	7.83	8.18	8.31	7.84	8.27	1.09	0.202146	-1.27	0.166279	1.06	0.674498	AK010403; NR_038152; NR_038151; ENSMUST00000146010; ENSMUST00000179138
17280138	2410004P03Rik	5.13	5.46	5.42	5.68	5.45	-1.02	0.945072	1.17	0.391455	-1	0.969626	AK010406; NM_001201332; NM_001201333; ENSMUST00000095823
17250740	2410006H16Rik	11.61	12.53	12.66	12.02	12.45	1.1	0.592172	-1.43	0.197537	-1.06	0.832685	ENSMUST00000131787; NR_028526; ENSMUST00000082503
17250734	2410006H16Rik	9.15	10.08	10.59	9.5	10.12	1.43	0.054289	-1.5	0.00603	1.03	0.950078	AK010427; AK157519; NR_030738; ENSMUST00000131787
17250744	2410006H16Rik	9.79	10.57	10.8	9.82	10.38	1.17	0.681607	-1.68	0.103859	-1.14	0.412151	AK157519; NR_028541; ENSMUST00000104269
17405998	2410007B07Rik	3.45	3.2	3.22	3.24	2.82	1.02	0.987069	1.02	0.781456	-1.31	0.083851	AK010436; NR_040539
17301818	2410012E07Rik	2.74	3.25	3.09	3.22	2.98	-1.12	0.489434	-1.02	0.888566	-1.21	0.212074	AK010467; NR_045939
17520667	2410012M07Rik	3.68	3.46	3.46	3.44	3.33	-1	0.802355	-1.02	0.725514	-1.1	0.414535	BC128017; NM_028033; ENSMUST00000167951
17346311	2410015M20Rik	7.26	8.13	8.31	7.96	8.03	1.13	0.833244	-1.12	0.603499	-1.07	0.602982	AY091637; BC056164; NM_153152; ENSMUST00000052832
17277130	2410016O06Rik	7.37	8.16	8.07	8.11	8.01	-1.06	0.638631	-1.04	0.896537	-1.11	0.588206	BC138094; NM_023633; ENSMUST00000053744
17337387	2410017I17Rik	3.16	3.34	3.23	3.33	3.45	-1.07	0.299175	-1.01	0.480732	1.08	0.830985	AK037859; AK082845; NR_033517; ENSMUST00000173025; ENSMUST00000090537; ENSMUST00000056774
17442958	2410018M08Rik	5.36	5.51	5.54	5.44	5.57	1.03	0.774119	-1.05	0.853473	1.04	0.38171	AK010551; AK143307; BC137610; NM_183088; ENSMUST00000041466; ENSMUST00000077320
17393766	2410019O14Rik	4.36	4.4	4.39	4.51	4.39	-1	0.418182	1.09	0.566401	-1	0.364775	AK019110; ENSMUST00000131365
17346923	2410021H03Rik	1.97	2	1.88	1.96	2.05	-1.09	0.288148	-1.03	0.818671	1.04	0.628231	AK010563; NR_045428
17547809	2410022M11Rik	5.64	6.79	6.62	6.47	6.57	-1.12	0.898712	-1.24	0.233368	-1.17	0.103396	XR_141234; AK054069; AK163489
17408580	2410057H14Rik	2.13	2.53	2.26	2.16	2.13	-1.21	0.434568	-1.29	0.396605	-1.32	0.348891	AK019118; ENSMUST00000146624
17458752	2410066E13Rik	4.77	4.55	4.35	4.59	4.57	-1.14	0.677698	1.03	0.9436	1.02	0.929396	AK019128; AK045573; BC042507; BC052467; ENSMUST00000046276
17527727	2410076I21Rik	4.25	5.02	4.99	4.95	5.02	-1.02	0.861384	-1.05	0.764584	-1	0.977495	AK019702; NM_028598; ENSMUST00000175792; ENSMUST00000098674
17358212	2410080I02Rik	4.43	4.47	4.7	4.46	4.42	1.17	0.815016	-1.01	0.875864	-1.04	0.787328	ENSMUST00000142712; AK019121
17215557	2410088K16Rik	4.39	4.61	4.38	4.49	4.39	-1.18	0.267698	-1.09	0.671348	-1.17	0.242796	AK019125; NR_040493; ENSMUST00000181016; ENSMUST00000180596
17310117	2410089E03Rik	6.56	5.18	5.17	5.45	5.46	-1.01	0.716602	1.2	0.378642	1.21	0.297099	AK010747; AK041703; BC058107; NM_001162906; ENSMUST00000110617; ENSMUST00000128772
17423910	2410114N07Rik	2.46	2.31	2.55	2.4	2.33	1.18	0.257497	1.06	0.698243	1.01	0.979938	AK010767; AK135746; ENSMUST00000125820; ENSMUST00000149572
17327231	2410124H12Rik	3.67	4.04	4.04	4.21	4.11	1	0.994324	1.12	0.633399	1.05	0.497349	NM_029740; ENSMUST00000160494
17358032	2410127L17Rik	8.69	7.75	7.51	7.63	7.78	-1.18	0.538308	-1.09	0.771413	1.02	0.678318	BC019559; AK004202; AK082071; BC043335; BC092281; NM_026120; ENSMUST00000025632; ENSMUST00000074819
17441526	2410131K14Rik	6.42	7.45	7.46	7.25	7.3	1.01	0.911503	-1.14	0.463794	-1.11	0.580053	AK010791; AK090380; BC104372; BC104373; NM_001081236; ENSMUST00000049138
17527474	2410133F24Rik	3.44	3.49	3.55	3.43	3.51	1.05	0.641943	-1.04	0.947904	1.02	0.679358	AK010793; NR_102289; ENSMUST00000162738; ENSMUST00000142077
17441351	2410137F16Rik	3.3	3.55	3.47	3.36	3.69	-1.06	0.766751	-1.14	0.071832	1.1	0.821664	AK049160; ENSMUST00000126959
17344805	2410137M14Rik	3.64	3.57	3.7	3.31	3.35	1.09	0.7545	-1.2	0.300049	-1.16	0.046933	AK010800; BC147446; BC147465; NM_029747; ENSMUST00000039846; ENSMUST00000173707
17293827	2410141K09Rik	3.46	2.3	2.57	2.63	2.33	1.2	0.079342	1.25	0.177276	1.02	0.836832	AK010804; ENSMUST00000173583
17293806	2410141K09Rik	5.66	4.79	4.78	4.86	4.87	-1.01	0.786214	1.05	0.746614	1.06	0.948364	AK019652; ENSMUST00000172688
17362047	2410152P15Rik	5.29	5.39	5.39	5.46	5.38	-1	0.700333	1.05	0.525991	-1	0.634592	AK010814; ENSMUST00000137405
17501288	2500002B13Rik	7.07	7.2	7.05	6.94	7	-1.11	0.502786	-1.2	0.092806	-1.15	0.257223	AK141659
17393046	2500004C02Rik	5.39	5.34	5.28	5.29	5.25	-1.04	0.341477	-1.04	0.215956	-1.06	0.995572	AK010870; NR_040318; ENSMUST00000128026; ENSMUST00000125345; ENSMUST00000139636
17323776	2510002D24Rik	5.05	5.07	5.15	5.11	4.96	1.06	0.703487	1.03	0.730461	-1.08	0.799173	AK010889; NM_001033164; ENSMUST00000055413; ENSMUST00000123146
17411274	2510003D18Rik	3.51	3.45	3.47	3.38	3.36	1.02	0.370751	-1.05	0.868533	-1.07	0.90557	AK010897; NR_040373; ENSMUST00000156292
17241420	2510003E04Rik	6.62	6.24	6.3	6.24	6.21	1.05	0.712248	1	0.913768	-1.02	0.73537	AK003009; AK161007; AK179225; BC038828; BC046485; BC055307; BC090974; NM_028197; ENSMUST00000159704; ENSMUST00000065887; ENSMUST00000162525; ENSMUST00000162648; ENSMUST00000162263; ENSMUST00000162759; ENSMUST00000160228; ENSMUST00000159722
17329215	2510009E07Rik	6.49	6	6.1	6.07	6.04	1.08	0.575725	1.05	0.708571	1.03	0.538123	AK051892; AK053253; BC072629; NM_001001881; ENSMUST00000053336
17421536	2510039O18Rik	7.52	8.08	7.98	8.25	8.18	-1.07	0.117279	1.13	0.025409	1.08	0.091744	AK173332; BC012878; NM_029841; ENSMUST00000103232; AK153761
17549672	2510039O18Rik	3.53	3.8	3.85	3.72	3.73	1.03	0.663771	-1.05	0.780528	-1.05	0.966036	AK173332; BC012878; NM_029841; ENSMUST00000103232
17496352	2510046G10Rik	5.59	6.21	6.08	6.08	6.2	-1.09	0.906715	-1.09	0.874839	-1.01	0.872727	ENSMUST00000084587
17469887	2510049J12Rik	4.67	4.55	4.68	4.74	4.65	1.1	0.58582	1.14	0.161878	1.07	0.618191	AK011120; AK028760; NM_001101431; ENSMUST00000088962; ENSMUST00000112957
17383522	2600006K01Rik	4.98	5.47	5.47	5.57	5.29	-1.01	0.312776	1.07	0.368904	-1.14	0.852786	XR_104662; ENSMUST00000047607; AK011165
17518274	2600006L11Rik	4.63	4.73	4.91	4.66	4.87	1.13	0.811343	-1.05	0.200427	1.1	0.765446	AK011166; NR_040743; ENSMUST00000176950
17464934	2610001J05Rik	6.87	6.72	6.85	6.92	6.8	1.09	0.44395	1.15	0.136076	1.05	0.301489	AK011259; AK028169; AK035027; AK079964; NR_024619; ENSMUST00000139231; ENSMUST00000155856
17422510	2610002J02Rik	5.32	6.31	6.35	6.25	6.22	1.03	0.962645	-1.04	0.838123	-1.07	0.654979	AK003268; AK011291; NR_033802; BC027657; BC117034; NM_001190445; ENSMUST00000126803; ENSMUST00000126713; ENSMUST00000122957; ENSMUST00000149468; ENSMUST00000148406; ENSMUST00000105627; ENSMUST00000097747; ENSMUST00000143709; ENSMUST00000156404; ENSMUST00000178473
17544088	2610002M06Rik	6.62	5.5	5.56	4.87	5.66	1.05	0.338358	-1.54	0.880279	1.12	0.274565	AK011297; AK019383; BC016070; NM_025921; ENSMUST00000120722
17507872	2610005L07Rik	5.04	3.37	4.19	4.01	3.38	1.77	0.021772	1.56	0.193785	1	0.815053	AK131627; NR_028428; ENSMUST00000140111
17499626	2610005L07Rik	8.87	7.5	7.24	7.41	7.42	-1.2	0.758741	-1.06	0.759223	-1.05	0.791197	AK134636; ENSMUST00000153710; ENSMUST00000127799; ENSMUST00000155660; ENSMUST00000133001; ENSMUST00000136929; ENSMUST00000144307
17499670	2610005L07Rik	9.13	7.48	7.21	7.25	7.41	-1.2	0.6931	-1.17	0.807948	-1.05	0.778975	BC007164; AK009182; AK011323; AK017816; AK035187; AK035547; AK134636; AK135487; AK164389; NR_030708; ENSMUST00000153710; ENSMUST00000127799; ENSMUST00000133001; ENSMUST00000153748; ENSMUST00000139264; ENSMUST00000097690
17325736	2610015P09Rik	6.75	5.72	5.64	5.84	5.84	-1.06	0.784705	1.08	0.337985	1.09	0.307909	AK018435; AK053199; NM_027801; ENSMUST00000132859; ENSMUST00000122014; ENSMUST00000151183; ENSMUST00000122440; ENSMUST00000117922; ENSMUST00000178400
17363670	2610016A17Rik	3.82	4.53	4.9	4.53	4.56	1.29	0.675364	1	0.768099	1.02	0.790265	AK011408; AK012038; NR_045347
17222618	2610017I09Rik	7.43	7.3	7.51	7.36	7.2	1.15	0.845786	1.05	0.550324	-1.07	0.261251	AK048630; BC049671; BC058417; BC094545; NR_027826; ENSMUST00000181660; ENSMUST00000176154; ENSMUST00000181725; ENSMUST00000181593; ENSMUST00000180689; ENSMUST00000176977; ENSMUST00000176052; ENSMUST00000177136
17534673	2610018G03Rik	2.99	3.09	3.39	3.06	2.89	1.23	0.58718	-1.02	0.577805	-1.15	0.221642	AK011445; AK029278; AK034609; BC005708; BC132438; BC138193; NM_133729; ENSMUST00000033444; ENSMUST00000114887; ENSMUST00000136741; ENSMUST00000146956
17334299	2610019E17Rik	7.9	8.72	8.74	8.7	8.39	1.02	0.813123	-1.02	0.614005	-1.26	0.044077	AK011460; NR_045289; ENSMUST00000176921; ENSMUST00000176215
17334302	2610019E17Rik	11.71	11.92	12.25	11.67	12.11	1.26	0.383031	-1.19	0.610124	1.15	0.790306	ENSMUST00000176215
17507673	2610019F03Rik	4.29	4.67	4.6	4.79	4.63	-1.05	0.479444	1.08	0.868187	-1.03	0.647315	AK011462; AK163687; BC099613; BC132465; BC132467; BC145286; NM_173744; ENSMUST00000062613; ENSMUST00000145695; ENSMUST00000119182
17322939	2610020C07Rik	5.28	4.75	4.59	4.69	4.77	-1.11	0.103404	-1.04	0.570997	1.02	0.870212	AK011479; AK029005; NR_038156; ENSMUST00000181526
17329233	2610020F03Rik	3	3.34	3.21	3.17	3.13	-1.1	0.408206	-1.13	0.113601	-1.16	0.794345	AK011483
17482332	2610020H08Rik	4.72	4.34	4.27	4.34	4.25	-1.05	0.22497	-1	0.53841	-1.06	0.250169	AK011486; AK084640; BC053445; NM_028129; NM_001004187; ENSMUST00000033218; ENSMUST00000106520; ENSMUST00000133758; ENSMUST00000137015; ENSMUST00000149132; ENSMUST00000155938; ENSMUST00000138689; ENSMUST00000151248; ENSMUST00000084644
17476959	2610021A01Rik	7.77	6.26	6.22	6.12	6.4	-1.03	0.920635	-1.1	0.657084	1.11	0.944035	AK011498; ENSMUST00000163475
17267190	2610027K06Rik	5.05	5.22	5.16	5.22	5.2	-1.04	0.973958	-1	0.856173	-1.01	0.839469	AK011568; AK085522; NR_077059; ENSMUST00000136117; ENSMUST00000140673; ENSMUST00000128213
17429942	2610028E06Rik	3.52	4.1	3.98	4.08	3.91	-1.09	0.316753	-1.02	0.376566	-1.15	0.078129	AK011585; AK031953; AK082619; AK083757; ENSMUST00000156350; ENSMUST00000148534; ENSMUST00000153589; ENSMUST00000123368; ENSMUST00000144539
17234508	2610028H24Rik	4.29	4.11	4.31	4.56	4.52	1.14	0.221098	1.37	0.059359	1.33	0.105218	AK011591; BC051454; NM_029816; ENSMUST00000092406; ENSMUST00000105415; AK161552
17492466	2610034B18Rik	4.48	4.65	4.66	4.73	4.63	1	0.970783	1.05	0.13935	-1.01	0.852827	AK156013; BC031379; NM_027420; ENSMUST00000048731
17346603	2610034M16Rik	3.8	4.15	3.99	4.03	3.98	-1.12	0.597115	-1.09	0.538755	-1.13	0.526228	BC024774; BC029007; BC033350; BC034642; ENSMUST00000177108; ENSMUST00000025064; ENSMUST00000177360
17271572	2610035D17Rik	4.03	4.16	4.14	4.26	4.2	-1.01	0.8225	1.07	0.494723	1.03	0.844135	AK011682; AK031204; AK164572; ENSMUST00000150712; ENSMUST00000136438; ENSMUST00000127263; ENSMUST00000145206
17309682	2610035F20Rik	4.57	5.06	4.95	5.05	5.07	-1.07	0.404923	-1.01	0.924362	1.01	0.612551	AK011684; AK042842; NR_045046; ENSMUST00000135485; ENSMUST00000177306
17320869	2610037D02Rik	3.94	3.69	3.39	3.6	3.53	-1.23	0.50744	-1.07	0.816328	-1.12	0.866072	AK163711; ENSMUST00000180852
17296786	2610042L04Rik	6.73	6.74	6.94	6.82	6.82	1.16	0.399127	1.06	0.895458	1.06	0.869849	XR_032590; BC147228; ENSMUST00000165466; ENSMUST00000112778; AK011748
17303098	2610042L04Rik	4.88	3.88	4.02	3.96	3.93	1.1	0.465292	1.05	0.957818	1.03	0.696331	AK011748; XM_001477101; XM_003688927; NM_001270806; NM_001025085; ENSMUST00000178274; ENSMUST00000112779; ENSMUST00000171810; ENSMUST00000179649; ENSMUST00000177973; ENSMUST00000168088; ENSMUST00000170613; ENSMUST00000177662; ENSMUST00000167913; ENSMUST00000112742; ENSMUST00000177670; ENSMUST00000178896; ENSMUST00000168790; ENSMUST00000170673; ENSMUST00000179296; ENSMUST00000100886; ENSMUST000000…
17296872	2610042L04Rik	5.65	4.24	4.55	4.3	4.54	1.24	0.260382	1.04	0.478642	1.23	0.320285	AK011748; NM_001024706; XM_001477003; XM_001478071; XM_001477032; BC100412; NM_001270806; NM_029288; NM_001025085; ENSMUST00000112802; ENSMUST00000179486; ENSMUST00000167839; ENSMUST00000171866; ENSMUST00000178386; ENSMUST00000112779; ENSMUST00000171810; ENSMUST00000167245; ENSMUST00000169364; ENSMUST00000167902; ENSMUST00000169465; ENSMUST00000171305; ENSMUST00000171964; ENSMUST00000112767; ENSM…
17303018	2610042L04Rik	5.77	3.96	4.12	3.83	3.93	1.12	0.573316	-1.09	0.082758	-1.02	0.936228	AK011748; NM_001024712; XM_003084997; XR_105595; NM_001256886; BC055874; BC096548; BC172015; EF651807; EF651809; EF651817; NM_001177715; NM_001270812; NM_001270842; ENSMUST00000178728; ENSMUST00000164696; ENSMUST00000170207; ENSMUST00000180184; ENSMUST00000165619; ENSMUST00000165289; ENSMUST00000177986; ENSMUST00000178058; ENSMUST00000180867; ENSMUST00000112758; ENSMUST00000177556; ENSMUST0000016…
17514320	2610044O15Rik8	6.89	5.18	5.51	5.35	5.37	1.25	0.050095	1.13	0.646737	1.14	0.316077	AK011776; AK138138; BC023890; NM_153780
17516412	2610203C20Rik	6.16	4.55	4.43	4.56	4.09	-1.08	0.591075	1.01	0.354756	-1.37	0.267973	AK011865; AK034202; AK034222; AK141402; ENSMUST00000181214; ENSMUST00000180622; ENSMUST00000181955; ENSMUST00000181296; ENSMUST00000098868
17221148	2610203C22Rik	4.91	4.15	4.42	4.97	4.86	1.2	0.906379	1.77	0.357321	1.63	0.676741	AK009214; AK011866; AK082741; NR_015470; ENSMUST00000115480; ENSMUST00000145176; ENSMUST00000148585; ENSMUST00000153239; ENSMUST00000148310
17289632	2610204G07Rik	3.23	3.07	3.1	3.24	3.24	1.02	0.697784	1.12	0.059266	1.12	0.062294	AK011877; ENSMUST00000131215
17422678	2610204G22Rik	4.7	5.02	5.12	5.08	4.82	1.07	0.584368	1.04	0.713806	-1.15	0.77889	AK011879; NR_027971; NR_027972; ENSMUST00000174185; ENSMUST00000067628; ENSMUST00000155010; ENSMUST00000150777
17479917	2610206C17Rik	2.48	2.75	2.56	2.52	2.49	-1.14	0.226213	-1.18	0.383538	-1.2	0.20609	NR_038175; ENSMUST00000129059
17548543	2610209C05Rik	4.01	4.05	4.2	4.13	4.05	1.1	0.440112	1.05	0.532385	-1	0.226059	AK011926; AK016706; AK085917
17411732	2610301B20Rik	7.26	6.16	6.14	6.09	6.24	-1.01	0.840432	-1.05	0.679859	1.06	0.903737	AK003887; AK011950; AK045565; BC058777; NM_026005; ENSMUST00000131437; ENSMUST00000156124; ENSMUST00000101504; ENSMUST00000142026; ENSMUST00000080517
17308209	2610301G19Rik	7.88	7.79	7.89	7.91	8.01	1.08	0.535339	1.09	0.349152	1.16	0.144758	BC010499; AK028194; AK031472; BC021475; BC038346; NM_146055; ENSMUST00000035612
17529953	2610303G11Rik	4.64	4.37	4.39	4.48	4.3	1.02	0.961197	1.08	0.341651	-1.05	0.822385	ENSMUST00000061643; AK011970
17421511	2610305D13Rik	6.04	4.24	4.1	4.37	4.37	-1.1	0.996562	1.09	0.847869	1.1	0.988839	AK145533; ENSMUST00000151278; ENSMUST00000150197; ENSMUST00000154154; ENSMUST00000127826
17432749	2610305D13Rik	2.42	3.27	2.9	3.21	2.86	-1.29	0.234997	-1.04	0.60995	-1.32	0.605773	BC058858; AK011986; NM_145078; ENSMUST00000105720; ENSMUST00000127826; ENSMUST00000037565
17468571	2610306M01Rik	4.99	5.18	5.27	5.29	5.37	1.06	0.675838	1.08	0.702864	1.14	0.927721	AK011997; AK015614; NR_028298
17291509	2610307P16Rik	3.74	4.02	4.08	4.03	3.9	1.04	0.261632	1.01	0.915385	-1.09	0.894227	AK012007; AK038887; NR_045054; NR_045053; ENSMUST00000134787; ENSMUST00000148885; ENSMUST00000154298; ENSMUST00000125358; ENSMUST00000134624
17405047	2610316D01Rik	3.41	3.31	3.26	3.32	3.29	-1.03	0.399284	1.01	0.447372	-1.01	0.800709	AK012035; NR_045172; ENSMUST00000181047
17328610	2610318N02Rik	7.09	8	7.72	8.08	7.99	-1.21	0.0477	1.06	0.951871	-1	0.386552	AK012048; BC039993; ENSMUST00000093336; AK146836
17253512	2610507B11Rik	9.14	8.18	7.75	8.1	7.99	-1.35	0.519775	-1.06	0.519378	-1.14	0.778851	BC075633; NM_001002004; ENSMUST00000125459; ENSMUST00000010421; ENSMUST00000141331; ENSMUST00000136184; ENSMUST00000132756; ENSMUST00000145145; ENSMUST00000126928; ENSMUST00000147432
17266415	2610507B11Rik	5.55	5.32	5.1	5.09	4.73	-1.17	0.568745	-1.17	0.505014	-1.51	0.077687	X81717; ENSMUST00000127017
17263374	2610507I01Rik	4.27	4.28	4.38	4.28	4.04	1.07	0.863833	1	0.407909	-1.18	0.162858	AK012065; AK162965; NR_037964; ENSMUST00000154354; AK017172
17451614	2610524H06Rik	7.4	6.98	7.28	7.47	7.05	1.24	0.712725	1.41	0.29797	1.05	0.951207	AK012147; BC096574; NM_181075; ENSMUST00000100850
17305163	2610528A11Rik	4.15	4.14	4.37	4.47	4.41	1.17	0.693816	1.26	0.562982	1.21	0.861603	AK012157; NM_001206684; ENSMUST00000179488
17417784	2610528J11Rik	3.68	3.45	3.72	3.75	3.64	1.21	0.101882	1.23	0.204241	1.14	0.492326	BC022764; ENSMUST00000106367; ENSMUST00000030261; AK012175
17527471	2700012I20Rik	4.46	5.35	4.94	4.86	4.84	-1.32	0.279358	-1.4	0.409823	-1.42	0.093064	AK012238; ENSMUST00000180525
17501354	2700029M09Rik	7.42	6.71	7.04	6.5	6.78	1.25	0.217927	-1.16	0.415933	1.05	0.271261	AK082094; AK205659; BC042740; ENSMUST00000146863; ENSMUST00000149267; ENSMUST00000037190; ENSMUST00000136098; ENSMUST00000134886
17389635	2700033N17Rik	5.23	5.35	5.37	5.32	5.32	1.02	0.44649	-1.02	0.435926	-1.02	0.86755	AK012325; ENSMUST00000140185
17435245	2700038G22Rik	7.29	7.32	6.86	6.37	6.68	-1.37	0.391787	-1.94	0.15525	-1.56	0.481675	AK002390; AK012332; NR_045040; NR_045042; ENSMUST00000181574
17354898	2700046A07Rik	4.33	4.51	4.6	4.47	4.62	1.06	0.49912	-1.03	0.734715	1.08	0.60075	NR_037693; ENSMUST00000067450; ENSMUST00000048109; AK020725
17358679	2700046G09Rik	5.23	5.99	6.09	6.08	6.17	1.07	0.156571	1.06	0.144664	1.13	0.09151	NR_033198; ENSMUST00000181612; AK170065
17276105	2700049A03Rik	7.49	6.47	6.17	6.37	6.38	-1.22	0.818057	-1.07	0.429587	-1.06	0.533694	BC043104; BC150744; NM_001163378; NM_029818; ENSMUST00000149564; ENSMUST00000129376; ENSMUST00000045907
17484112	2700050L05Rik	7.14	5.85	5.5	6.07	6.01	-1.28	0.9842	1.17	0.581237	1.12	0.622626	BC024916; BC046235; BC072596; NM_178115; ENSMUST00000051169; ENSMUST00000128901
17341029	2700054A10Rik	3.4	3.55	3.58	3.6	3.2	1.02	0.494525	1.03	0.678661	-1.28	0.397641	AK012419; AK137633; BC068229; NR_045436; NR_045437; ENSMUST00000137459; ENSMUST00000135850
17303695	2700060E02Rik	9.69	8.71	8.86	8.9	9.03	1.12	0.798106	1.14	0.8144	1.25	0.567974	BC023932; AK003732; AK012451; AK012460; AK012486; AK148686; AK160555; AK160696; AK162070; AK162433; BC048357; BC096571; NM_026528; ENSMUST00000022341; ENSMUST00000098952
17348983	2700062C07Rik	5.42	5.29	5.24	5.03	5.16	-1.04	0.701534	-1.2	0.184395	-1.09	0.517751	BC029246; AK011228; AK012467; AK018391; BC037075; BC084681; ENSMUST00000097646
17427796	2700068H02Rik	4.05	4.18	4.39	4.46	4.17	1.15	0.709187	1.21	0.273045	-1.01	0.948615	AK012503; ENSMUST00000137882
17403969	2700069I18Rik	4.65	4.76	4.92	4.88	4.68	1.12	0.164443	1.09	0.501979	-1.06	0.882871	ENSMUST00000177440
17301207	2700070H01Rik	3.78	3.77	3.84	3.66	3.81	1.04	0.89147	-1.08	0.367005	1.02	0.943974	AK012509; ENSMUST00000138708
17425284	2700081L22Rik	2.18	2.98	2.72	2.5	2.59	-1.2	0.228786	-1.39	0.09617	-1.31	0.110448	AK012547; NR_045175; ENSMUST00000141473
17357044	2700081O15Rik	6.52	6.52	6.74	6.72	6.72	1.16	0.538702	1.15	0.443065	1.15	0.828264	AK032941; BC059063; BC096638; NM_175381; ENSMUST00000159348; ENSMUST00000161907; ENSMUST00000159346; ENSMUST00000160561
17466838	2700086A05Rik	5.45	5.51	5.43	5.45	5.44	-1.06	0.50013	-1.05	0.649193	-1.05	0.570135	AK053996; BC119105; BC119107; NM_010454; ENSMUST00000062829; ENSMUST00000152244
17458605	2700086A05Rik	4.59	4.99	4.91	4.91	4.91	-1.06	0.982569	-1.06	0.933483	-1.06	0.497531	AK012572; AK028207; AK039882; AK146012; ENSMUST00000139055; ENSMUST00000136806; ENSMUST00000131502
17463650	2700089E24Rik	7.8	7.57	7.56	7.3	7.46	-1.01	0.345555	-1.21	0.053471	-1.08	0.720776	AK005205; AK031684; AK050460; AK076076; AK077261; NM_001163445; ENSMUST00000100864; AK170805
17360852	2700089I24Rik	3.74	4.15	4.26	4.06	4.02	1.08	0.442766	-1.06	0.630913	-1.09	0.528366	AK012591; NR_045308
17387464	2700094K13Rik	8.04	8.68	8.77	8.74	8.45	1.07	0.695022	1.04	0.692515	-1.17	0.250903	AK012609; AK142622; AK167638; AK171972; BC056177; NM_001033166; NM_001037279; ENSMUST00000117299; ENSMUST00000102647; ENSMUST00000102646; ENSMUST00000154179
17281181	2700097O09Rik	6.23	5.18	5.02	5.2	5.14	-1.12	0.328218	1.01	0.485744	-1.03	0.606474	BC016540; AK047049; BC056967; NM_028314; NR_030764; ENSMUST00000021406; ENSMUST00000136281; ENSMUST00000156852; AK079348
17340411	2700099C18Rik	5.71	4.86	4.49	4.23	4.63	-1.29	0.169729	-1.55	0.262057	-1.17	0.048376	AK012623; BC002320; NR_024720
17250863	2810001G20Rik	5.98	5.93	5.86	5.69	5.95	-1.05	0.748764	-1.18	0.250348	1.01	0.687433	AK005116; AK007927; AK012631; NR_033780; ENSMUST00000135037; ENSMUST00000146333
17373601	2810002D19Rik	5.52	5.51	5.58	5.58	5.49	1.04	0.847202	1.04	0.832503	-1.02	0.580225	AK012638; AK016411; AK141492; AK148028; BC022909; NR_027831; ENSMUST00000152313
17514122	2810004N23Rik	8.06	7.72	7.64	7.87	7.66	-1.06	0.892228	1.11	0.266419	-1.05	0.742545	AK011944; AK012675; AK166963; BC023675; NM_025615; ENSMUST00000034465; AK013989
17442500	2810006K23Rik	6.23	6.12	6.11	6.41	5.77	-1	0.666201	1.22	0.583023	-1.27	0.182648	AK012682; BC046909; NM_001134717; NM_028310; ENSMUST00000111477; ENSMUST00000077376
17486707	2810007J24Rik	2.28	2.38	2.46	2.44	2.38	1.06	0.552407	1.05	0.278043	1	0.91565	AK012685; AK041070; AK050422; BC031851; EU486166; EU486167; NM_001199306; NM_175250; ENSMUST00000063509; ENSMUST00000125941; ENSMUST00000168252
17258708	2810008D09Rik	6.86	7.73	7.92	7.23	7.32	1.14	0.821811	-1.41	0.327224	-1.33	0.492041	AK012687; AK035703; NR_027059; ENSMUST00000145438; ENSMUST00000149822
17278388	2810011L19Rik	5.05	5.52	5.83	5.75	5.56	1.23	0.128494	1.17	0.082274	1.02	0.320548	AK012713; AK045952; BC059025; NR_045047; ENSMUST00000180503; ENSMUST00000180458
17506477	2810013P06Rik	6.64	6.5	6.57	6.12	6.23	1.05	0.473464	-1.3	0.072527	-1.2	0.08835	AK012741; AK077895; NR_045268
17250129	2810021J22Rik	6.24	5.62	5.4	5.34	5.65	-1.16	0.19459	-1.21	0.168436	1.02	0.432073	AK030099; AK134479; BC058081; ENSMUST00000073924; ENSMUST00000132570
17548987	2810025M15Rik	7.94	8.41	8.4	8.7	8.48	-1.01	0.484423	1.22	0.028874	1.05	0.394426	BC055845; BC055878; ENSMUST00000061537
17218460	2810025M15Rik	5.3	6.24	5.97	5.64	5.93	-1.21	0.070034	-1.51	0.393439	-1.24	0.026113	BC055845; BC055878; ENSMUST00000061537
17284111	2810029C07Rik	5.03	5.04	5.02	5.05	5.04	-1.02	0.313703	1.01	0.473581	-1	0.688793	AK012841; AK048965; NR_045295; ENSMUST00000180698
17499290	2810030D12Rik	3.39	4.08	3.68	3.81	3.79	-1.33	0.023077	-1.21	0.26183	-1.23	0.131998	AK019250
17273850	2810032G03Rik	3.23	3.4	3.52	3.33	3.39	1.09	0.368636	-1.05	0.68248	-1	0.985696	AK028030; ENSMUST00000163627; ENSMUST00000037953; AK029678
17312251	2810039B14Rik	4.13	4.44	4.42	4.45	4.54	-1.02	0.953919	1	0.683825	1.07	0.101269	XR_106936; AK012887; AK084954
17486254	2810047C21Rik1	2.95	2.96	2.98	3.38	3.18	1.01	0.334733	1.34	0.587574	1.17	0.900442	AK083498; ENSMUST00000172930
17486308	2810047C21Rik1	6.25	5.06	5.28	4.97	5.28	1.16	0.433338	-1.06	0.762629	1.16	0.758699	AK012911; AK028951; AK045648; AK083498; BC026878; ENSMUST00000172930; ENSMUST00000172746; ENSMUST00000174729; ENSMUST00000173575
17486384	2810047C21Rik1	6.25	5.06	5.28	4.97	5.28	1.16	0.433338	-1.06	0.762629	1.16	0.758699	AK012911; AK028951; AK045648; AK083498; BC026878; ENSMUST00000172930; ENSMUST00000172746; ENSMUST00000174729; ENSMUST00000173575
17528947	2810047F03Rik	3.59	3.26	3.85	3.66	3.59	1.51	0.363328	1.32	0.087499	1.26	0.106183	AK012915; BC089626; BC131903; BC144730; NM_027150; ENSMUST00000034910
17288948	2810049E08Rik	2.94	3.28	3.14	3.13	3.13	-1.1	0.566381	-1.11	0.29143	-1.11	0.012886	AK012929; NR_036594
17326685	2810055G20Rik	5.17	3.86	3.87	3.92	3.95	1.01	0.681999	1.04	0.900762	1.06	0.304018	AK012955; AK021336; AK034975; AK048031; AK051166; AK083771; AK144299; ENSMUST00000170849; ENSMUST00000068704; AK033222; AK082961; AK148800
17297459	2810402E24Rik	4.78	4.77	5.04	4.78	4.7	1.21	0.004667	1.01	0.905774	-1.05	0.140102	AK006567; AK012965
17399141	2810403A07Rik	7.84	6.78	6.74	7	6.75	-1.02	0.829263	1.17	0.210518	-1.02	0.845294	AK083018; AK170490; AK173057; BC006621; NM_028814; ENSMUST00000029696
17537173	2810403D21Rik	3.42	2.91	3.15	2.97	2.98	1.18	0.358515	1.04	0.511901	1.05	0.81795	AK007586; AK012972; AK019485; AK039349; AK086455; AK155344; ENSMUST00000153212; ENSMUST00000131640; ENSMUST00000145250; ENSMUST00000152089; ENSMUST00000144421; ENSMUST00000123040; ENSMUST00000151166
17332375	2810404F17Rik	2.87	3.3	3.1	3.4	3.35	-1.15	0.931025	1.07	0.993603	1.04	0.554783	AK012982; ENSMUST00000156615
17500801	2810404M03Rik	2.78	3.27	3.43	3.27	2.91	1.12	0.355583	-1	0.938588	-1.28	0.238443	AK012985; NR_045497
17389638	2810405F15Rik	3.48	3.84	3.62	3.45	3.62	-1.16	0.694832	-1.31	0.170186	-1.16	0.283338	AK012992; NR_033447
17326905	2810407A14Rik	3.12	3.64	3.46	3.47	3.53	-1.13	0.215131	-1.13	0.443534	-1.08	0.35803	XR_105789; AK153724; ENSMUST00000069809; AK041784
17397801	2810407C02Rik	8.2	7.45	7.35	7.36	7.5	-1.07	0.671977	-1.06	0.792046	1.04	0.764494	AK013022; AK032838; AK047958; AK146778; BC019970; BC038867; BC132453; BC138424; NM_001040396; ENSMUST00000107924; ENSMUST00000125815; AK017528
17265062	2810408A11Rik	5.43	5.15	4.98	5.13	4.98	-1.12	0.761346	-1.01	0.454486	-1.12	0.285246	AK015537; BC051546; BC055710; BC069874; NM_027419; ENSMUST00000100969; ENSMUST00000108621; ENSMUST00000018714; ENSMUST00000102580; ENSMUST00000144431; ENSMUST00000129234; ENSMUST00000137122; ENSMUST00000142121; ENSMUST00000128046
17223787	2810408I11Rik	4.47	4.31	4.44	4.44	4.39	1.09	0.704311	1.1	0.541007	1.06	0.987829	AK013046; AK077742; NR_038009; ENSMUST00000150749; ENSMUST00000122813
17394478	2810408M09Rik	5.44	5.06	5.2	4.6	5.36	1.1	0.727675	-1.38	0.505495	1.23	0.561939	AK013049; AK077144; AK167662; BC085263; NM_001007581; ENSMUST00000039007
17273047	2810410L24Rik	4.68	5.47	5.56	5.57	5.42	1.06	0.669313	1.07	0.602014	-1.04	0.69937	AK013071; AK081626; NR_030682; ENSMUST00000155681; ENSMUST00000145437
17518636	2810417H13Rik	7.08	6.74	6.94	6.58	6.93	1.15	0.836806	-1.12	0.128437	1.14	0.984129	AK011090; AY496943; BC021413; BC096393; NM_026515; ENSMUST00000045802; ENSMUST00000130308; ENSMUST00000153841; AK134432
17234643	2810425M01Rik	4.83	5.21	5.05	5.15	5.06	-1.11	0.275744	-1.04	0.919062	-1.1	0.140139	AK013159
17510072	2810428I15Rik	6.21	8	7.82	7.71	7.54	-1.13	0.640012	-1.22	0.443297	-1.37	0.299986	AK010635; BC028495; ENSMUST00000135773; ENSMUST00000143598; ENSMUST00000133683; ENSMUST00000075175; ENSMUST00000136913; ENSMUST00000138196; ENSMUST00000132107; ENSMUST00000128620
17284866	2810429I04Rik	2.86	3.32	3.27	3.38	3.12	-1.03	0.580818	1.04	0.634294	-1.14	0.281683	AK031301; ENSMUST00000180836
17383347	2810430I11Rik	4.25	4.86	4.83	5.04	4.83	-1.02	0.586543	1.13	0.18947	-1.02	0.338191	AK019269; AK035079; ENSMUST00000154246
17270297	2810433D01Rik	3.63	3.94	3.85	4.11	3.95	-1.07	0.619857	1.13	0.490736	1.01	0.755117	AK019272; NR_033474; ENSMUST00000154798; ENSMUST00000147541
17260747	2810442I21Rik	4.89	4.41	4.47	4.24	4.39	1.04	0.237145	-1.12	0.319501	-1.01	0.799867	AK013290; AK015657; AK163834; AK165613; BC037766; NR_015469; ENSMUST00000136053; ENSMUST00000139493; ENSMUST00000130392; ENSMUST00000142777; ENSMUST00000129735; ENSMUST00000123734; ENSMUST00000139271
17218722	2810442N19Rik	3.61	4.12	3.94	3.98	4.12	-1.13	0.509209	-1.1	0.491261	-1	0.952626	AK013293; ENSMUST00000161583; ENSMUST00000160555
17463716	2810454H06Rik	4.42	4.74	4.95	4.75	4.68	1.16	0.356494	1.01	0.383991	-1.04	0.865298	AK028630; AK051179; AK080385; NR_029441
17513986	2810455O05Rik	3.68	3.57	3.63	3.73	3.66	1.04	0.87507	1.12	0.916344	1.07	0.85074	AK013357; ENSMUST00000138442
17215029	2810459M11Rik	5.47	6.37	6.26	6.28	6.27	-1.08	0.3218	-1.07	0.275198	-1.07	0.19491	BC137675; BC144821; NM_001144992; NM_001144993; ENSMUST00000027429; ENSMUST00000165824
17334694	2810468N07Rik	6.24	6.23	6.24	6.08	5.71	1	0.811799	-1.11	0.142357	-1.43	0.102026	AK079380; NR_045176; ENSMUST00000163493
17247933	2810471M01Rik	4.32	4.33	4.27	4.53	4.32	-1.05	0.670493	1.15	0.387616	-1.01	0.413947	AK013397; ENSMUST00000146554
17464503	2810474O19Rik	6.5	5.4	5.35	5.59	5.84	-1.03	0.647831	1.14	0.256349	1.36	0.160249	AK013408; AK017376; AK020121; AK031526; AK031797; AK079405; BC139435; BC139436; NM_026054; ENSMUST00000130664; ENSMUST00000046689; ENSMUST00000137983; ENSMUST00000127680; ENSMUST00000100765
17533088	2900002K06Rik	3.38	3.33	3.36	3.27	3.34	1.02	0.923827	-1.04	0.554516	1	0.354851	NR_033561; ENSMUST00000124018
17435455	2900005J15Rik	3.64	3.51	4.1	3.9	3.75	1.51	0.211189	1.31	0.446803	1.18	0.658251	AK013483; AK015504; BC094288; NR_027851; ENSMUST00000128569; ENSMUST00000171190
17540243	2900008C10Rik	5.9	5.75	5.79	5.76	5.85	1.03	0.953878	1.01	0.462981	1.07	0.073433	AK013498; AK018034; AK018370; AK031282; AK053309; AK086385; AY161170; AY161171; AY161172; AY161173; BC058656; NM_029510; NM_175044; NM_175045; NM_001168321; NM_175046; NR_045434; ENSMUST00000115513; ENSMUST00000115512; ENSMUST00000065143; ENSMUST00000124033; ENSMUST00000043441; ENSMUST00000145872; ENSMUST00000123004; ENSMUST00000123295
17226486	2900009J06Rik	4.45	5.07	5.03	5.06	5.27	-1.02	0.768906	-1.01	0.413058	1.15	0.310191	AK013506; NR_045298
17323110	2900011O08Rik	4.16	4.17	4.03	4.23	4.16	-1.1	0.147949	1.04	0.581722	-1.01	0.35805	AK019307; AK035868; AK076136; BC022741; NM_144518; ENSMUST00000056521; ENSMUST00000118412; ENSMUST00000131608
17451345	2900026A02Rik	6.26	6.19	6.17	6.21	6.22	-1.02	0.981695	1.02	0.495122	1.02	0.81073	BC147338; BC147339; NM_172884; ENSMUST00000050125
17258785	2900041M22Rik	2.89	3.11	3.33	3.02	3.17	1.17	0.355224	-1.06	0.374268	1.05	0.964139	AK038849; AK038850; AK046435; ENSMUST00000155384
17273056	2900052L18Rik	5.03	5.71	5.78	5.69	5.59	1.05	0.498338	-1.01	0.283977	-1.09	0.224083	ENSMUST00000139014
17516952	2900052N01Rik	3.26	3.41	3.43	3.44	3.31	1.01	0.942069	1.02	0.718057	-1.08	0.260994	AK038437; AK049847; AK140089; BC054400
17247485	2900053O20Rik	2.77	2.85	2.9	2.86	2.89	1.04	0.575405	1.01	0.985951	1.03	0.743184	AK019730; ENSMUST00000148496
17350078	2900055J20Rik	2.68	2.86	2.92	2.88	2.78	1.04	0.419895	1.01	0.371892	-1.06	0.774319	NR_045177; ENSMUST00000096572
17545430	2900056M20Rik	5.74	4.3	4.46	4.6	4.36	1.12	0.955496	1.23	0.5446	1.04	0.923466	AK013706; NR_040269; NR_040270; ENSMUST00000141922; ENSMUST00000154085
17355479	2900057B20Rik	3.55	3.85	3.94	3.42	3.98	1.07	0.894657	-1.34	0.389066	1.09	0.615832	AK013712; NR_045365
17226166	2900060B14Rik	6.04	7.54	7.57	6.9	7.22	1.02	0.79462	-1.56	0.056655	-1.25	0.159089	AK019334; AK019335; AK019348; AK050598; AK083371; NR_027901; ENSMUST00000116892
17388350	2900072N19Rik	3.14	3.3	3.26	3.07	3.44	-1.03	0.437744	-1.17	0.218633	1.1	0.862116	AK013769; ENSMUST00000123840
17479697	2900076A07Rik	5.68	4.95	5.35	5.26	5.02	1.32	0.177752	1.24	0.060425	1.05	0.54515	AK013794; NR_045299; ENSMUST00000181903; ENSMUST00000180385; ENSMUST00000181164; ENSMUST00000180879; ENSMUST00000181264; ENSMUST00000180705; ENSMUST00000180983; ENSMUST00000181492
17522637	2900079G21Rik	4.03	4.19	4.22	4.21	4.15	1.02	0.356022	1.01	0.393383	-1.03	0.534876	AK013806; AK038201; AK047318; AK048592; NR_033433; NR_033431; NR_033432; NR_015468; ENSMUST00000149308; ENSMUST00000144424; ENSMUST00000139552; ENSMUST00000163302
17473756	2900092C05Rik	1.74	1.92	1.93	2.06	2.17	1.01	0.559744	1.11	0.142318	1.2	0.187246	BC087883; BC099547; ENSMUST00000032541
17212316	2900092D14Rik	6.62	5.43	4.91	5.36	5.43	-1.43	0.950587	-1.05	0.783639	-1	0.537677	AK013838; AK038597; AK163519; NR_027891
17424933	2900093L17Rik	3.21	3.24	3.02	3.17	3.28	-1.17	0.845324	-1.05	0.680057	1.03	0.467447	AK019369; NR_040666; ENSMUST00000134640
17547696	2900097C17Rik	6.32	6.36	6.39	6.36	6.42	1.02	0.839169	-1	0.51908	1.04	0.962751	BC127229; BC002306
17393539	2900097C17Rik	8.49	7.17	6.95	7.16	7.36	-1.17	0.977925	-1.01	0.442546	1.13	0.525773	AK007344; AK077867; NR_024329
17547694	2900097C17Rik	8.97	7.6	7.06	7.38	7.4	-1.45	0.710831	-1.17	0.701195	-1.15	0.699858	BC127229
17531480	3000002C10Rik	7.7	7.97	8.14	8.14	7.83	1.13	0.226932	1.13	0.476331	-1.1	0.858243	BC061210; AK013857; AK082178; NR_033215; ENSMUST00000144161; ENSMUST00000125451; ENSMUST00000133495
17538947	3010001F23Rik	4.92	4.38	4.54	4.2	4.48	1.12	0.403576	-1.13	0.789254	1.07	0.60704	AK031183; ENSMUST00000148651; ENSMUST00000137460
17428223	3010003L10Rik	5.68	5.88	5.89	5.88	5.94	1.01	0.990301	-1	0.690966	1.04	0.613202	AK019375; ENSMUST00000124754; ENSMUST00000141893
17464480	3010003L21Rik	5.58	6.48	6.31	6.31	6.24	-1.12	0.224991	-1.12	0.277526	-1.18	0.386871	XR_105066; AK076146; BC106181; ENSMUST00000154673; ENSMUST00000047953
17249140	3010026O09Rik	6.28	6.28	6.04	6.24	6.14	-1.18	0.124545	-1.03	0.801439	-1.1	0.563381	AK013536; BC028428; NM_026543; ENSMUST00000143480; ENSMUST00000020647; ENSMUST00000123164
17512765	3010033K07Rik	3.52	3.48	3.6	3.55	3.18	1.09	0.68397	1.05	0.695845	-1.23	0.455345	AK080070; NR_077224
17429854	3100002H09Rik	4.21	4.76	4.4	4.64	4.66	-1.28	0.224253	-1.08	0.980995	-1.07	0.950608	XR_168415; ENSMUST00000053604; AK013916
17496036	3100003L05Rik	4.53	3.79	3.8	3.68	3.74	1	0.229549	-1.08	0.759459	-1.04	0.907995	AK013926; NR_045907; ENSMUST00000130240
17426631	3110001D03Rik	8.69	9.45	9.17	9.19	9.2	-1.21	0.286075	-1.19	0.124724	-1.19	0.258116	AK003640; AK006432; BC022621; NM_025849; ENSMUST00000030103
17348467	3110002H16Rik	6.75	6.32	6.11	6.13	6.27	-1.15	0.298013	-1.14	0.418081	-1.03	0.674481	BC044861; AK010309; AK013979; AK144623; AK154240; AK159691; BC021846; NM_029623; ENSMUST00000025276; ENSMUST00000126523; ENSMUST00000155431; ENSMUST00000127123; ENSMUST00000134046; ENSMUST00000138866; ENSMUST00000139151; ENSMUST00000153233; ENSMUST00000134756
17261822	3110004A20Rik	3.66	3.79	3.08	3.57	3.21	-1.63	0.014007	-1.16	0.032521	-1.49	0.01952	AK019415; ENSMUST00000123904
17216659	3110009E18Rik	4.81	4.84	4.95	4.72	4.68	1.08	0.440041	-1.09	0.943921	-1.12	0.205239	BC028767; NM_028439; NM_001172074; ENSMUST00000027637; ENSMUST00000112644; ENSMUST00000056038; ENSMUST00000153037; ENSMUST00000128578
17283972	3110009F21Rik	4.52	4.48	4.48	4.46	4.41	1	0.293234	-1.02	0.303574	-1.05	0.786061	AK014028; AK014095; NR_045466
17548618	3110009M11Rik	3.01	3.12	3.35	3.17	3.37	1.17	0.087553	1.03	0.659976	1.18	0.177401	XR_105176; AK014034
17296134	3110015C05Rik	3.58	3.9	3.91	3.96	4.01	1.01	0.518903	1.05	0.649123	1.08	0.969928	AK014052
17278509	3110018I06Rik	3.51	3.27	3.39	3.28	3.56	1.09	0.944823	1.01	0.790348	1.23	0.39059	XR_141670; ENSMUST00000082269; AK014062
17462288	3110021A11Rik	5.83	6.01	6	6.07	5.91	-1.01	0.332189	1.04	0.759154	-1.07	0.262229	NR_030776; ENSMUST00000062454
17416743	3110021N24Rik	4.98	4.3	3.9	4.3	4.36	-1.32	0.613741	-1	0.413863	1.05	0.589086	NM_001254730; AK014069; ENSMUST00000178992
17211023	3110035E14Rik	4.17	4.83	4.57	4.69	4.48	-1.2	0.529552	-1.1	0.1965	-1.27	0.037822	AK043576; BC066997; NM_178399; ENSMUST00000088666
17516397	3110039I08Rik	3.68	3.55	3.8	3.57	3.56	1.19	0.011098	1.01	0.755966	1	0.521034	AK014147; NR_040725
17492838	3110040N11Rik	6.73	6.47	6.49	6.45	6.29	1.01	0.899431	-1.01	0.88064	-1.14	0.501744	AK014163; BC027500; NM_026077; ENSMUST00000026092; ENSMUST00000142557; ENSMUST00000141075; ENSMUST00000154937; ENSMUST00000152620
17263835	3110043A19Rik	3.93	4.19	4.56	3.9	3.84	1.29	0.208714	-1.22	0.023592	-1.27	0.027917	XR_141098; ENSMUST00000137010; AK014168
17423923	3110043O21Rik	6.19	5.13	4.62	5.22	5.47	-1.42	0.359867	1.07	0.800354	1.27	0.199079	AK014175; BC026738; BC076612; NM_001081343; ENSMUST00000084724; ENSMUST00000108127; ENSMUST00000108126; ENSMUST00000142628; ENSMUST00000156472; ENSMUST00000130538; ENSMUST00000149138
17219156	3110045C21Rik	3.58	3.6	3.43	3.19	3.64	-1.13	0.423722	-1.33	0.082446	1.02	0.537158	AK014032; AK014177; NR_040438; ENSMUST00000180638
17311286	3110047M12Rik	6.69	5.35	5.79	5.7	5.79	1.36	0.043184	1.27	0.14194	1.36	0.20993	AK014186; AK040881; AK052714; AK158703; AF324899; AF333985; BC003927; BC089183; BC098491; NM_001130163; NM_001130164; NM_001130165; NM_001130166; NM_130885; ENSMUST00000110297; ENSMUST00000170127; ENSMUST00000090096; ENSMUST00000179393; ENSMUST00000090095; ENSMUST00000022918; ENSMUST00000166917
17437585	3110047P20Rik	3.68	3.52	3.88	3.71	3.76	1.28	0.06829	1.14	0.207522	1.18	0.333454	NM_177006; ENSMUST00000160066; ENSMUST00000162166; ENSMUST00000159584; AK033855; AK034089
17333955	3110052M02Rik	4.57	4.4	4.57	4.36	4.35	1.13	0.149373	-1.03	0.948239	-1.03	0.481464	BC064464; AK014206; AK084271; AK155999; AK161479; NM_001166497
17280179	3110053B16Rik	2.29	2.86	2.56	2.95	2.81	-1.24	0.162596	1.06	0.970329	-1.03	0.53875	XR_105479; AK014209; AK148766; ENSMUST00000145605; ENSMUST00000140360; ENSMUST00000143905; ENSMUST00000127917
17281767	3110056K07Rik	4.85	4.45	4.38	4.01	4.34	-1.05	0.486266	-1.35	0.122321	-1.07	0.966231	AK014224; AK015004; AK077771; NR_045055; NR_045056; ENSMUST00000127129; ENSMUST00000136690; AK157230
17397297	3110057O12Rik	5.65	4.37	4.02	4.67	4.35	-1.28	0.608653	1.23	0.959943	-1.01	0.945175	BC051081; BC011312; BC092533; BC145212; ENSMUST00000159774; ENSMUST00000159227; ENSMUST00000161111; ENSMUST00000159421; ENSMUST00000159057; ENSMUST00000108078; ENSMUST00000108077; AK163334
17465740	3110062M04Rik	5.84	6.59	6.62	6.54	6.39	1.02	0.75011	-1.03	0.820497	-1.15	0.395998	AK019439; AK083365; BC029235; NM_199145; NM_001135611; ENSMUST00000055097; ENSMUST00000115007; ENSMUST00000115006; ENSMUST00000118559; ENSMUST00000140458
17296528	3110070M22Rik	5.41	6.18	6.38	6.3	6.08	1.15	0.481248	1.09	0.513782	-1.07	0.67528	NR_027974; ENSMUST00000099148
17215291	3110079O15Rik	5.07	5.19	5.19	5.24	5.18	1	0.646315	1.04	0.748783	-1.01	0.967537	BC115669; BC115670; ENSMUST00000027476
17454408	3110082I17Rik	7.96	8.51	8.23	8.42	8.24	-1.21	0.089165	-1.06	0.53516	-1.21	0.06875	BC058580; NM_028469; ENSMUST00000066052
17446639	3110082J24Rik	5.9	6.74	6.4	6.38	6.37	-1.27	0.032533	-1.29	0.045927	-1.3	0.045133	ENSMUST00000127749
17300947	3110083C13Rik	5.71	5.88	5.71	5.71	5.55	-1.13	0.092608	-1.13	0.243841	-1.26	0.010755	AK014273
17389596	3110099E03Rik	2.13	2.27	2.38	2.26	2.43	1.08	0.953397	-1	0.229433	1.11	0.582585	AK019444; AK085300; ENSMUST00000134580; ENSMUST00000143695; ENSMUST00000125147
17282966	3200001D21Rik	3.76	3.4	4.04	3.76	3.78	1.56	0.093173	1.28	0.182998	1.3	0.233905	AK014278
17349956	3222401L13Rik	3	2.87	2.86	2.84	2.52	-1	0.973859	-1.02	0.573111	-1.27	0.37834	AK028276; AK045900; AK086343; AK149307; ENSMUST00000097608
17394024	3230401D17Rik	3.95	3.94	4	4.08	3.85	1.05	0.427464	1.1	0.125762	-1.06	0.963672	ENSMUST00000046908; ENSMUST00000139142; ENSMUST00000127038; ENSMUST00000123659
17249700	3230401D17Rik	7.31	6.68	6.84	6.68	6.66	1.12	0.77143	1	0.615509	-1.01	0.947083	AK006969; AK009708; AK014323; AK088622; AK153499; BC005579; NM_025699; ENSMUST00000046908; ENSMUST00000144172
17277863	3300002A11Rik	4.32	4.46	4.45	4.3	4.79	-1	0.571603	-1.11	0.81141	1.25	0.34268	XR_141142; ENSMUST00000126476; ENSMUST00000046994; AK014365
17392652	3300002I08Rik	4.63	4.22	4.43	4.34	4.34	1.16	0.718851	1.08	0.875629	1.09	0.845568	AK014369; BC132262; BC132264; NM_027017; ENSMUST00000051153; ENSMUST00000124945; ENSMUST00000152036
17332778	3300005D01Rik	4	3.94	3.92	3.9	3.81	-1.02	0.659905	-1.03	0.587973	-1.09	0.579594	AK077272; NR_045079; NR_045080; NR_045081; ENSMUST00000180902; ENSMUST00000181484
17304901	3425401B19Rik	3.9	3.99	3.99	4.12	3.86	1	0.918731	1.09	0.712725	-1.09	0.352506	NM_001195097; ENSMUST00000096038
17305910	3632451O06Rik	3.55	3.66	4	3.68	3.68	1.26	0.751606	1.02	0.553834	1.01	0.950317	AK014563; AK028180; AK032093; AK087604; BC023359; ENSMUST00000036972; ENSMUST00000118129
17544595	3632454L22Rik	3.14	3.55	3.46	3.33	3.43	-1.06	0.821272	-1.17	0.247666	-1.09	0.630192	AK028332; AK038525; NR_040281; NR_040282; NR_040283; ENSMUST00000155136; ENSMUST00000153610; ENSMUST00000142907
17534877	3830403N18Rik	2.16	2.08	1.89	2.11	1.8	-1.15	0.019297	1.02	0.111594	-1.21	0.419321	AK014416; NM_027510; ENSMUST00000033458
17297161	3830406C13Rik	6.9	5.91	5.83	6.06	5.77	-1.06	0.898781	1.1	0.66597	-1.1	0.861091	AK076182; AK078647; AK089971; BC027421; BC057656; BC094456; NM_146051; NM_178141; ENSMUST00000163392; ENSMUST00000112669
17289675	3830408C21Rik	3.19	3.2	3.18	3.15	3.08	-1.01	0.896302	-1.03	0.929591	-1.09	0.528347	AK014423; AK043130; AK138173; ENSMUST00000095459; AK052571
17535164	3830417A13Rik	2.7	2.85	2.84	2.73	2.83	-1.01	0.875623	-1.09	0.376214	-1.01	0.690736	AK014439; BC068255; NM_027512; ENSMUST00000033522; ENSMUST00000151996
17216640	3830432H09Rik	2.44	2.72	2.47	2.56	2.66	-1.19	0.29505	-1.12	0.88708	-1.04	0.465509	AK084486
17507368	3930402G23Rik	4.93	5.14	4.91	4.86	5.03	-1.17	0.380238	-1.22	0.462538	-1.08	0.455508	NR_030715; ENSMUST00000040608
17363757	4430402I18Rik	3.5	3.49	3.44	3.49	3.52	-1.04	0.188657	-1	0.265285	1.02	0.985676	AK014471; BC147044; BC147045; BC171985; BC171986; NM_198651; ENSMUST00000175647; ENSMUST00000025872; ENSMUST00000162110; ENSMUST00000159655; ENSMUST00000160542; ENSMUST00000164777; ENSMUST00000161813
17373538	4631405J19Rik	4.08	4.1	4.07	4.04	4.07	-1.02	0.518909	-1.04	0.267244	-1.02	0.78404	XR_168392; AK028444; BC100298; ENSMUST00000136401; ENSMUST00000142330; ENSMUST00000145926; ENSMUST00000099699; ENSMUST00000111270
17231272	4631405K08Rik	2.51	2.45	2.28	2.44	2.44	-1.12	0.455937	-1.01	0.539459	-1	0.859938	AK014513; NR_029592; ENSMUST00000083599; ENSMUST00000180420
17548551	4631423B10Rik	4.42	4.23	3.86	4.02	3.85	-1.29	0.136785	-1.16	0.109509	-1.31	0.03022	AK076253
17407133	4632404H12Rik	5.43	4.71	4.59	4.73	4.56	-1.09	0.702099	1.01	0.762854	-1.11	0.758288	AK035453; AK040741; AK040882; AK047674; AK048101; AK084338; AK164170; AK169469; BC063049; BC106127; ENSMUST00000038450
17435657	4632411P08Rik	3.66	3.87	4.05	3.95	3.86	1.13	0.815057	1.05	0.748597	-1.01	0.811692	AK019492; ENSMUST00000181005
17396251	4632415L05Rik	6.67	6.14	5.98	6.14	6.23	-1.12	0.750817	-1	0.577672	1.06	0.255587	AK014580; BC023403; ENSMUST00000059704
17254618	4632419I22Rik	6.18	5.26	5.41	5.28	5.45	1.11	0.753816	1.02	0.857195	1.15	0.187329	AK052488; AK078546; AK084670; AK132401; BC067002; ENSMUST00000128960; ENSMUST00000143819
17493351	4632427E13Rik	7.31	5.54	5.47	5.37	5.23	-1.05	0.632432	-1.12	0.292599	-1.24	0.323764	AK014157; AK018467; AK019505; AK051992; AK084084; AK084903; ENSMUST00000147198; ENSMUST00000098305
17324619	4632428C04Rik	5.45	4.93	5.11	4.98	5.17	1.13	0.972984	1.04	0.599106	1.19	0.842429	AK085759; NR_033631; ENSMUST00000181485
17233646	4632428N05Rik	4.77	5.48	5.19	5.14	5.06	-1.22	0.785077	-1.27	0.279388	-1.34	0.089041	AK162635; AK171045; BC003967; EF426799; JN602184; NM_028732; NM_001159572; ENSMUST00000020301; ENSMUST00000105460; ENSMUST00000164027; ENSMUST00000169621; ENSMUST00000169139; ENSMUST00000170507; ENSMUST00000105459
17473455	4632433K11Rik	4.86	4.4	4.17	4.44	4.33	-1.17	0.004799	1.03	0.913886	-1.05	0.347148	BC147185; ENSMUST00000076791
17493358	4632434I11Rik	7.22	5.46	5.52	5.3	5.9	1.04	0.755247	-1.12	0.744537	1.36	0.146841	BC066148; DQ400346; NM_001080995; ENSMUST00000032877
17453773	4731417B20Rik	2.63	2.4	2.6	2.52	2.6	1.15	0.77605	1.09	0.640638	1.15	0.632191	XR_142150; AK014627; ENSMUST00000053319
17399408	4731419I09Rik	6.32	6.57	6.46	6.47	6.66	-1.08	0.914955	-1.08	0.563371	1.06	0.300426	XR_168818; AK132440; ENSMUST00000180791
17265721	4732414G09Rik	3.99	4.65	4.66	4.59	4.5	1	0.665362	-1.04	0.396296	-1.11	0.238795	AK076313; ENSMUST00000180695; ENSMUST00000156243
17506546	4732415M23Rik	5.29	6.17	6.33	6.12	6.17	1.12	0.497762	-1.03	0.363344	1	0.493159	AK049895; AK053679; BC059919; NM_177279; ENSMUST00000060133
17464473	4732416N19Rik	5.17	4.92	5.09	5.09	5.08	1.12	0.456804	1.12	0.286436	1.12	0.234426	AK005757; AK028613; AK033816; AK086496
17417985	4732418A04Rik	3.98	4.29	4.41	4.18	4.45	1.08	0.883808	-1.08	0.220627	1.12	0.48499	AK028616; ENSMUST00000152384
17513982	4732419C18Rik	4.45	4.52	4.48	4.39	4.39	-1.03	0.541541	-1.1	0.614398	-1.09	0.684376	AK076318
17221117	4732440D04Rik	7.15	7.81	7.96	8	7.95	1.11	0.547997	1.14	0.300381	1.1	0.531563	ENSMUST00000097832; AK137762
17221114	4732440D04Rik	4.73	5.04	5.07	5.02	5.05	1.02	0.650225	-1.01	0.85293	1.01	0.587005	AK161112; ENSMUST00000159618; AK137762
17259443	4732444A12Rik	4.12	4.72	4.68	4.98	4.96	-1.03	0.71225	1.19	0.123424	1.18	0.339796	AK028718; AK144387; ENSMUST00000151998
17386451	4732447D17Rik	3.85	3.9	3.89	3.98	3.9	-1	0.702644	1.06	0.450109	1	0.357006	AK076344; AK079277; ENSMUST00000132792
17321895	4732456N10Rik	4.2	4.57	4.7	4.59	4.57	1.1	0.374809	1.02	0.336174	1	0.736627	AK028791; BC118024; NM_177717; ENSMUST00000023714
17236747	4732465J04Rik	3.01	2.97	3.07	3.07	3.07	1.07	0.101141	1.07	0.572137	1.08	0.017695	AK165804; AK169506
17475295	4732471J01Rik	4.89	5.09	5.21	5.15	5.13	1.09	0.539834	1.04	0.647979	1.02	0.961996	NR_073028; ENSMUST00000066316
17475303	4732471J01Rik	4.87	5.2	5.31	5.17	5.19	1.08	0.794617	-1.02	0.766843	-1	0.928778	AK043644; AK076372; AK161422; NR_015569; NR_073027
17271578	4732490B19Rik	4.21	4.26	4.23	4.65	4.43	-1.02	0.294778	1.31	0.065721	1.12	0.329459	AK029086; AK087520; NR_040276; ENSMUST00000130373
17333264	4732491K20Rik	5.6	5.49	5.4	5.06	5.33	-1.06	0.216603	-1.34	0.066938	-1.11	0.1163	AK029100; NR_045290; ENSMUST00000181774
17248355	4831410D14	3.29	4.15	3.96	3.99	4.08	-1.14	0.63247	-1.11	0.565641	-1.05	0.910563	AK029182; ENSMUST00000131851
17511615	4831440D22Rik	2.31	2.51	2.6	2.49	2.57	1.07	0.394757	-1.01	0.310503	1.05	0.854077	AK028531
17435493	4831440E17Rik	3.95	4.36	4.37	4.28	4.28	1.01	0.728375	-1.05	0.86797	-1.06	0.694635	AK029244; AK087767; AK149295; AK149324; AK163107; NR_030700; ENSMUST00000181942
17350378	4833403I15Rik	3.13	3.25	3.38	3.23	3.23	1.1	0.362102	-1.01	0.670761	-1.01	0.922457	BC113158; NM_029008; ENSMUST00000025358
17498947	4833411C07Rik	4.18	4.59	4.68	4.62	4.6	1.07	0.451863	1.02	0.749147	1	0.709906	AK014677; AK050245; BC052524; NR_102285
17492031	4833412C05Rik	4.55	5.13	4.79	4.84	4.75	-1.27	0.632993	-1.22	0.553643	-1.3	0.326327	AK014683; NR_045954; ENSMUST00000181235
17335874	4833413E03Rik	4.6	4.5	4.95	4.51	4.61	1.37	0.198484	1.01	0.964888	1.08	0.685135	AK019514; ENSMUST00000162059; ENSMUST00000160270; ENSMUST00000013706
17255476	4833417C18Rik	6.14	5.46	5.21	5.46	5.47	-1.19	0.324633	1	0.937694	1.01	0.70497	AK014714; AK133925; NR_045187; ENSMUST00000146868
17347913	4833418N02Rik	3.04	3.29	3.38	3.35	3	1.07	0.615213	1.04	0.992093	-1.21	0.311734	AK014719; AK028291; AK031641; AK082147; NR_015506; ENSMUST00000137539; ENSMUST00000146560; ENSMUST00000160917; ENSMUST00000161759
17348121	4833419F23Rik	2.86	2.88	2.98	2.88	2.86	1.07	0.477181	1	0.67122	-1.02	0.376291	AK014726; NR_040328
17290139	4833420G17Rik	7.49	6.17	6.3	6.03	6.41	1.1	0.57731	-1.1	0.708732	1.18	0.091688	BC028328; AK008588; AK014735; BC021327; BC030738; NM_026127; NM_001113550; ENSMUST00000026519; AK160863
17294797	4833422C13Rik	4.14	4.18	4.19	4.18	4.1	1	0.48567	-1	0.704626	-1.06	0.593052	AK048302; AK161222; AK162854; NR_015501; NR_028313; NR_028314; ENSMUST00000160385; ENSMUST00000161491
17320879	4833422M21Rik	4.25	3.89	3.94	3.9	3.93	1.03	0.445421	1	0.420514	1.03	0.358264	AK014752; AK016691; AK084200
17387593	4833423E24Rik	2.62	2.66	2.63	2.77	2.78	-1.01	0.880105	1.09	0.459126	1.09	0.507507	AK076485; BC120879; NM_001081664; ENSMUST00000099923
17324436	4833423F13Rik	4.11	4.13	4.08	4.41	3.81	-1.04	0.876535	1.21	0.157541	-1.25	0.646245	AK014756
17402099	4833424O15Rik	3.69	4.17	4.21	4.18	4.26	1.03	0.209545	1	0.482684	1.06	0.486079	AK014763; AK032034; AK043629; AK076176; AK082692; AY512657; BC031879; NM_029425; ENSMUST00000106473; ENSMUST00000039564
17337224	4833427F10Rik	3.95	4.41	4.51	4.21	4.21	1.07	0.291805	-1.15	0.168605	-1.15	0.340475	AK014779; NR_045459; ENSMUST00000172874
17526968	4833427G06Rik	2.13	2.74	2.38	2.55	2.5	-1.28	0.073812	-1.14	0.143478	-1.18	0.492921	AK014780; BC048587; ENSMUST00000170947; AK132837
17526506	4833428L15Rik	4.22	4.82	4.89	4.55	4.64	1.05	0.338969	-1.2	0.63446	-1.14	0.879267	AK014786; NR_040732; ENSMUST00000181230
17365343	4833438C02Rik	5.43	6.26	6.22	6.18	6.07	-1.03	0.31884	-1.06	0.530417	-1.14	0.472454	AK029443; AK156394
17292698	4833439L19Rik	8.45	8.7	8.78	8.42	8.65	1.06	0.724229	-1.22	0.295271	-1.03	0.963867	AK004845; AK014792; AK016176; AK028697; AK145025; AK159945; AK167616; AK169399; BC033445; BC039775; BC043040; BC054417; NM_001252645; NM_133797; NM_001252646; NM_001252647; NM_001252648; ENSMUST00000026989; ENSMUST00000153065; ENSMUST00000153708; ENSMUST00000143144; ENSMUST00000147318; ENSMUST00000132136
17521854	4833445I07Rik	3.91	4.21	4.07	4.2	4.35	-1.1	0.720923	-1.01	0.621989	1.1	0.257588	AK076537; NR_029577
17521856	4833445I07Rik	4.62	5.19	5.18	5.14	5.43	-1	0.495069	-1.03	0.748141	1.19	0.67073	AK076537; NR_029947; ENSMUST00000083645
17343538	4921501E09Rik	2.92	2.9	2.96	2.92	3.24	1.04	0.466576	1.01	0.735244	1.27	0.268667	BC150955; NM_001009544; ENSMUST00000024121
17445746	4921504A21Rik	3.23	3.18	3.39	3.24	3.3	1.15	0.136609	1.04	0.594292	1.08	0.182117	AK014806; AK046351; NR_102341; NR_102342
17382059	4921504E06Rik	2.22	2.42	2.36	2.44	2.34	-1.04	0.481248	1.01	0.526558	-1.05	0.276117	AK014944; BC132142; BC137968; NM_027600; ENSMUST00000062060; ENSMUST00000131199
17279011	4921507G05Rik	2.54	2.8	3.08	2.84	2.87	1.21	0.313656	1.03	0.713943	1.05	0.929644	AK014831; AK015341
17373596	4921507L20Rik	2.92	3.68	3.22	3.35	3.23	-1.38	0.045096	-1.25	0.610805	-1.37	0.2407	NR_045827; ENSMUST00000136886; ENSMUST00000028621
17466729	4921507P07Rik	3.97	4.19	4.18	4.36	4.34	-1	0.625933	1.13	0.158337	1.11	0.100894	AK161510; BC055110; NM_027564; ENSMUST00000031852
17262958	4921508A21Rik	2.88	3.01	3	3.39	2.97	-1.01	0.714958	1.3	0.668674	-1.03	0.922903	AK014841; ENSMUST00000157010
17376583	4921508D12Rik	2.69	2.58	2.57	2.63	2.51	-1.01	0.961437	1.03	0.484701	-1.05	0.25077	NR_045802; ENSMUST00000124095
17280721	4921508M14Rik	4.13	4.23	4.23	4.22	4.24	1	0.522778	-1	0.849162	1.01	0.941372	ENSMUST00000061679; AK014845
17529092	4921509A06Rik	4	4.05	4.28	3.96	3.98	1.18	0.300395	-1.06	0.753722	-1.04	0.883536	AK014847; ENSMUST00000171278
17377540	4921509C19Rik	4.86	4.07	4.02	4.08	3.92	-1.04	0.996524	1.01	0.308612	-1.11	0.661594	BC119071; BC119073; NM_001097977; NM_198655; ENSMUST00000109890; ENSMUST00000139910; ENSMUST00000109888; ENSMUST00000178211; ENSMUST00000080132
17392787	4921509C19Rik	4.66	4.27	4.26	4.2	4.23	-1.01	0.706203	-1.05	0.453957	-1.03	0.868059	BC119071; BC119073; NM_001097977; NM_198655; ENSMUST00000109890; ENSMUST00000139910; ENSMUST00000109888; ENSMUST00000178211; ENSMUST00000080132
17392821	4921509C19Rik	3	3.31	2.89	2.9	2.59	-1.35	0.938381	-1.34	0.839797	-1.65	0.375434	NM_198655; ENSMUST00000080132
17296304	4921509O07Rik	3.3	3.51	3.48	3.44	3.54	-1.02	0.606872	-1.05	0.885403	1.02	0.433169	NR_045501
17398368	4921511C10Rik	3.96	4.19	4.24	4.7	4.21	1.04	0.22437	1.43	0.182065	1.02	0.288339	AK014864; NR_045502
17537527	4921511C20Rik	2.3	2.53	2.67	2.65	2.44	1.1	0.440467	1.09	0.841427	-1.07	0.225691	NR_003646; ENSMUST00000051530
17434480	4921511H03Rik	2.37	2.21	2.55	2.33	2.29	1.27	0.149983	1.08	0.669613	1.06	0.980823	AK014870; ENSMUST00000160634; ENSMUST00000159546; AK133311
17279993	4921511I17Rik	4.26	4.5	4.55	4.31	4.37	1.03	0.627996	-1.14	0.740102	-1.1	0.96377	AK014875; NR_045829
17471245	4921513H07Rik	2.81	2.99	2.86	3.12	2.99	-1.1	0.254317	1.1	0.695085	-1	0.323318	AK014881; BC049716
17237687	4921513I03Rik	3.41	3.38	3.31	3.33	3.43	-1.05	0.594323	-1.04	0.637343	1.04	0.971366	AK076916; NR_038000; NR_038003; ENSMUST00000056994
17420981	4921514A10Rik	5.83	5.85	5.98	5.97	5.86	1.09	0.930123	1.08	0.656447	1	0.444762	AK132662; ENSMUST00000181450
17316136	4921515E04Rik	2.03	2.39	2.17	2.15	2.21	-1.17	0.29992	-1.18	0.33307	-1.14	0.933627	AK014898; AK132982; NR_045711
17293250	4921517D22Rik	4.12	4.68	5.05	4.89	5.18	1.3	0.355864	1.16	0.755888	1.42	0.495097	BC147600; BC147624; NM_183290; ENSMUST00000061597
17314824	4921518J05Rik	5.57	5.75	5.91	6.01	5.88	1.12	0.747801	1.19	0.392905	1.09	0.939332	AK014921; ENSMUST00000159738
17281342	4921518K17Rik	3.21	3.25	3.26	3.57	3.46	1.01	0.821223	1.25	0.211818	1.16	0.36615	AK019540; ENSMUST00000143949
17264087	4921522H14Rik	3.02	3.22	3.14	2.74	3.02	-1.06	0.898057	-1.39	0.40399	-1.15	0.997948	AK019541; ENSMUST00000138105
17498887	4921522P10Rik	3.9	4.2	3.98	4.02	3.79	-1.17	0.137295	-1.14	0.155992	-1.32	0.018922	AK007249; ENSMUST00000048606
17511359	4921524J17Rik	7.75	7.52	7.57	7.29	7.68	1.04	0.496472	-1.17	0.184611	1.12	0.170856	BC027027; AK007050; BC040087; BC050139; NM_025722; NR_033144; ENSMUST00000047749
17348226	4921524L21Rik	3	3.18	3.08	3.02	3.11	-1.07	0.353431	-1.12	0.927652	-1.05	0.273635	BC049627; NM_027598; ENSMUST00000044829; AK161257
17309264	4921525B02Rik	4.41	4.41	4.35	4.4	4.44	-1.04	0.231674	-1	0.362989	1.02	0.774411	AK014964; AK029783; NR_045148; ENSMUST00000160117
17287372	4921525O09Rik	4.1	4.28	4.12	4.08	4.08	-1.11	0.8268	-1.14	0.421635	-1.15	0.30272	AK014969; AK079705; NR_045061
17531856	4921528I07Rik	2.49	2.53	2.6	2.78	2.38	1.05	0.779147	1.19	0.769527	-1.11	0.162848	AK014978; ENSMUST00000072612
17382709	4921530D09Rik	4.22	4.67	4.77	4.7	4.72	1.07	0.662073	1.02	0.717037	1.03	0.7371	AK014983; NM_029859; ENSMUST00000028309; ENSMUST00000129520
17381903	4921530L18Rik	4.83	5	5.03	5.14	5.21	1.02	0.534198	1.1	0.988	1.16	0.668855	AK014986; AK036096; AK050585; NR_038162; ENSMUST00000152524
17302347	4921530L21Rik	3.01	3.33	3.52	3.21	3.32	1.14	0.248084	-1.09	0.911425	-1.01	0.861717	EU477368; BC049573; NM_025733; ENSMUST00000045892
17380662	4921531C22Rik	6.12	6.36	6.42	6.35	6.28	1.05	0.130521	-1	0.620769	-1.05	0.775491	AK014955; AK030577; NR_033782; ENSMUST00000150145; ENSMUST00000153188
17355783	4921531P14Rik	5.55	5.63	5.64	5.68	5.45	1.01	0.274227	1.03	0.299133	-1.14	0.441431	AK007141; AK014992; NR_045361
17352907	4921533I20Rik	2.25	2.8	2.69	2.74	2.9	-1.08	0.371256	-1.05	0.764553	1.07	0.846283	AK076609; NR_033607
17520607	4921534H16Rik	3.23	3.23	3.31	3.1	3.35	1.06	0.997657	-1.09	0.16601	1.09	0.587832	AK014999; AK017061; ENSMUST00000162911; ENSMUST00000162370
17259896	4921536K21Rik	4.14	4.47	4.28	4.36	4.28	-1.14	0.080671	-1.08	0.620119	-1.14	0.574345	AK006513; AK049235; AK081396; BC048445; NM_026150; ENSMUST00000020712; AK162162
17427709	4921539E11Rik	2.09	2.31	2.21	2.18	2.37	-1.07	0.682375	-1.1	0.274172	1.04	0.973263	BC107404; BC107405; NM_001163494; NM_027612; ENSMUST00000030245; ENSMUST00000097944; ENSMUST00000168664; AK161421
17529449	4922501C03Rik	6.54	5.55	5.46	5.49	5.52	-1.06	0.689468	-1.05	0.844433	-1.02	0.431485	BC064713; BC150998; BC151006; BC151104; NM_199316; ENSMUST00000093802; ENSMUST00000144137
17403790	4922501L14Rik	5.61	4.87	5.23	5.42	4.93	1.29	0.111464	1.47	0.08011	1.04	0.826753	BC138236; BC145840; NM_175176; ENSMUST00000172865; ENSMUST00000051862
17403806	4922501L14Rik	3.8	3.71	3.84	3.81	3.83	1.1	0.971034	1.07	0.446737	1.09	0.9012	AK030294; ENSMUST00000098496
17512776	4922502B01Rik	5.27	5.09	4.9	5.11	4.74	-1.14	0.381551	1.01	0.563967	-1.28	0.633284	ENSMUST00000079189; AK170003; NR_002928
17512772	4922502B01Rik	4.91	4.8	4.79	4.78	4.81	-1.01	0.348361	-1.02	0.276948	1.01	0.535313	AK015021; ENSMUST00000079189
17512768	4922502B01Rik	4.6	3.38	3.5	3.26	3.68	1.09	0.542722	-1.09	0.862011	1.22	0.355667	AK013705; ENSMUST00000067018
17471510	4922502D21Rik	4.01	3.88	3.88	4.14	3.71	1.01	0.252876	1.2	0.440064	-1.12	0.925001	BC089479; GU553093; NM_199034; ENSMUST00000051283
17295792	4922502H24Rik	2.77	3.08	3.25	3.08	3.12	1.12	0.570039	-1	0.686132	1.03	0.879054	AK019555; NR_046187
17472308	4922502N22Rik	3.52	4.22	3.79	3.82	4.09	-1.35	0.293841	-1.31	0.623147	-1.09	0.471719	AK015023; AK132719; NR_045149
17230636	4922505E12Rik	4.3	4.71	4.18	4.63	4.48	-1.44	0.016066	-1.05	0.413605	-1.17	0.67596	BC150917; NM_001033547; ENSMUST00000060041
17239879	4930401C15Rik	4.11	4.57	4.26	4.28	4.27	-1.24	0.6687	-1.22	0.314047	-1.23	0.158515	AK015032; NR_045349
17451731	4930401G09Rik	2.39	2.73	2.83	2.58	2.58	1.08	0.699063	-1.11	0.234982	-1.11	0.227845	AK015035; ENSMUST00000139500
17265554	4930401O10Rik	3.87	3.97	4.22	4.08	4.03	1.18	0.314071	1.07	0.300934	1.04	0.435368	AK015039; NR_045942; ENSMUST00000128489
17291613	4930401O12Rik	2.79	2.95	2.94	3.07	2.95	-1	0.695757	1.09	0.636659	1	0.603237	AK015040; NR_045957; ENSMUST00000153175
17384477	4930402F06Rik	2.37	2.33	2.34	2.37	2.37	1.01	0.992075	1.03	0.672703	1.03	0.485737	AK015047; BC115676; BC115677; NM_001080709; NM_001272040; ENSMUST00000113010; ENSMUST00000113009
17479144	4930402F11Rik	2.18	2.38	2.2	2.25	2.23	-1.13	0.877147	-1.09	0.200707	-1.11	0.195924	AK015048; NR_045940
17391734	4930402H24Rik	5.85	5.23	5.32	5.42	5.26	1.07	0.812288	1.14	0.635136	1.02	0.692163	AK015050; AK045996; AK089462; AK133294; AK143611; AK158367; AK186845; BC052447; ENSMUST00000044766; ENSMUST00000119422; ENSMUST00000139684; ENSMUST00000138758; ENSMUST00000151673; ENSMUST00000145851; ENSMUST00000148924; ENSMUST00000123049; ENSMUST00000144014; ENSMUST00000142128; ENSMUST00000110243; ENSMUST00000120316
17391784	4930402H24Rik	5.71	5.12	4.84	5.03	4.92	-1.21	0.441632	-1.06	0.575893	-1.15	0.490627	ENSMUST00000146975
17237006	4930402I19Rik	2.62	2.88	2.75	2.77	2.78	-1.09	0.121116	-1.08	0.055909	-1.07	0.169331	AK015051; AK018574; AK018672; AK032009; AK033482; AK033643; AK080684; BC046987; NM_001205098; NM_001162369; NM_026243; NM_001162368; ENSMUST00000146230; ENSMUST00000134930; ENSMUST00000127504; ENSMUST00000156751; ENSMUST00000138522; ENSMUST00000130580; ENSMUST00000138016; ENSMUST00000143640; ENSMUST00000020039; ENSMUST00000120748; ENSMUST00000179929; ENSMUST00000163753
17533195	4930402K13Rik	4.79	4.63	4.49	4.67	4.82	-1.1	0.205706	1.03	0.357684	1.14	0.973407	NM_001270700; ENSMUST00000059967
17248409	4930403D09Rik	3.64	3.73	3.49	3.52	3.5	-1.18	0.08776	-1.15	0.542659	-1.17	0.111663	AK076655; ENSMUST00000147359
17239656	4930403O15Rik	2.33	2.39	2.2	2.4	2.19	-1.14	0.035437	1.01	0.944072	-1.15	0.052145	AK015069; ENSMUST00000166792; ENSMUST00000097355
17330939	4930404A05Rik	3.34	3.05	3.14	3.19	2.84	1.07	0.493553	1.1	0.913019	-1.15	0.222352	AK015072; NR_040495
17249684	4930404A10Rik	2.01	2.37	2.54	2.28	2.25	1.12	0.418761	-1.07	0.243267	-1.09	0.189824	AK015073; BC107368; EU234030; NM_029105; ENSMUST00000094193; ENSMUST00000143919
17276147	4930404H11Rik	4.81	4.52	4.57	4.5	4.36	1.04	0.764316	-1.01	0.512208	-1.12	0.606529	AK015079; NR_045941
17377959	4930404H24Rik	3.47	3.61	3.29	3.56	3.35	-1.25	0.5314	-1.04	0.772839	-1.2	0.564829	AK019562; ENSMUST00000109783
17327019	4930404I05Rik	4.26	4.25	4.25	4.27	4.16	1	0.344385	1.02	0.810687	-1.06	0.165051	AK006191; AK015081; AK029496; NR_028368; ENSMUST00000154854; ENSMUST00000125902
17243303	4930404N11Rik	5.79	6.61	6.68	6.64	6.52	1.05	0.651621	1.02	0.543731	-1.07	0.211188	AK008872; BC049656; BC139256; BC145589; BC145960; NM_001014836; ENSMUST00000131736; ENSMUST00000124512; ENSMUST00000020456; ENSMUST00000130762
17303998	4930405A10Rik	3.23	3.31	3.17	3.25	3.38	-1.1	0.103557	-1.04	0.174097	1.06	0.917587	AK015091; AK015475; NR_046307
17393557	4930405A21Rik	3.62	4.29	4.61	4.39	4.26	1.25	0.457132	1.07	0.809666	-1.02	0.632784	AK015092; NR_040505; ENSMUST00000139042
17255089	4930405D11Rik	2.23	2.4	2.09	2.21	2.18	-1.24	0.259562	-1.14	0.338101	-1.16	0.232897	AK015094; AK147079; NR_045956; ENSMUST00000142521; ENSMUST00000142163; ENSMUST00000132218
17439541	4930405H06Rik	3.54	3.78	3.51	3.67	3.46	-1.21	0.911894	-1.08	0.780327	-1.25	0.188821	AK015098; ENSMUST00000159244
17239630	4930405J17Rik	3.65	3.67	3.66	3.64	3.55	-1.01	0.427679	-1.02	0.671088	-1.09	0.622594	AK015099; NR_045350
17346666	4930405O22Rik	3.68	3.38	3.6	3.25	3.12	1.16	0.287976	-1.09	0.44733	-1.2	0.384251	AK029589; AK160416; ENSMUST00000164605; ENSMUST00000171379
17255002	4930405P13Rik	4.83	4.9	4.89	4.89	4.82	-1.01	0.670804	-1.01	0.702997	-1.06	0.861089	AK015102; ENSMUST00000139592
17400989	4930406D18Rik	3.38	3.46	3.39	3.43	3.38	-1.05	0.851704	-1.02	0.744332	-1.05	0.553563	AK015105; NR_040543; ENSMUST00000147951; ENSMUST00000152827
17416596	4930407G08Rik	3.72	3.83	3.97	3.87	4.12	1.11	0.229378	1.03	0.796297	1.22	0.347874	ENSMUST00000145831
17313456	4930407I10Rik	4.46	4.72	4.7	4.71	4.7	-1.02	0.549348	-1.01	0.710522	-1.02	0.488586	NM_001166475; ENSMUST00000100396
17542300	4930408F14Rik	4.72	4.74	4.65	5.12	4.87	-1.07	0.406823	1.3	0.228418	1.09	0.467574	NM_001243002; ENSMUST00000114517
17278341	4930408O17Rik	3.57	3.61	3.44	3.63	3.68	-1.13	0.326816	1.02	0.936181	1.05	0.687762	ENSMUST00000021520; AK015114
17374482	4930412B13Rik	2.63	2.77	2.58	2.64	2.6	-1.14	0.069115	-1.09	0.097026	-1.13	0.070005	AK015116; AK029598; ENSMUST00000149239
17411716	4930412C18Rik	4.11	4.43	4.08	4.27	4.25	-1.27	0.032744	-1.12	0.471342	-1.13	0.218642	AK019984; AK035353; AK054421; AK076677; NR_030693; ENSMUST00000124122; ENSMUST00000138390; ENSMUST00000146481; ENSMUST00000144703; ENSMUST00000154082
17544352	4930412D23Rik	2.34	2.56	2.47	2.56	2.3	-1.06	0.838987	-1	0.696493	-1.2	0.024941	XM_001473476; ENSMUST00000052500; AK015117
17456965	4930412F09Rik	3.03	3.51	3.64	3.48	3.56	1.09	0.590831	-1.02	0.329645	1.03	0.919613	AK015119; ENSMUST00000139006
17548675	4930412F12Rik	5.33	6.05	6.2	5.94	5.89	1.11	0.606321	-1.09	0.007175	-1.12	0.589302	AK015120
17425355	4930412L05Rik	3.24	3.21	3.16	3.21	3.3	-1.04	0.966888	1	0.996438	1.07	0.626193	AK015122; AK141187; ENSMUST00000146501; ENSMUST00000139222
17263532	4930412M03Rik	4.24	4.29	4.32	4.36	4.29	1.03	0.270472	1.06	0.562493	-1	0.25808	XR_141096; AK089395; ENSMUST00000130746; AK029606
17366647	4930412O13Rik	3.54	3.95	4.1	3.9	3.95	1.11	0.48387	-1.03	0.991828	1	0.960894	AK029605; NR_024257; ENSMUST00000026889; ENSMUST00000114919
17441574	4930413E15Rik	2.89	3.05	2.99	3.07	3.07	-1.05	0.221269	1.01	0.912231	1.01	0.251351	AK015127
17310972	4930413F20Rik	5.34	5.24	5.34	5.29	4.95	1.07	0.953426	1.04	0.839119	-1.22	0.279527	AK015129
17495983	4930413G21Rik	3.8	4.28	4.38	4.59	4.33	1.08	0.641533	1.25	0.931661	1.04	0.331679	AK015130; AK161332; NR_045614
17299497	4930413M19Rik	2.33	2.67	2.61	2.62	2.57	-1.04	0.197824	-1.04	0.563932	-1.07	0.114845	AK015132; NR_045759
17459654	4930414L22Rik	4.74	5.11	5.42	5.17	5	1.24	0.521766	1.04	0.976875	-1.08	0.16371	AK019577; AK145188; NR_046011
17365156	4930414N06Rik	2.61	2.7	2.64	2.65	2.65	-1.04	0.141903	-1.03	0.247543	-1.03	0.881744	AK076690; NR_040294
17247319	4930415F15Rik	2.62	2.88	2.88	3	3.03	-1	0.29382	1.09	0.102028	1.11	0.012536	NM_028669; ENSMUST00000170661; ENSMUST00000020410; ENSMUST00000109678
17543121	4930415L06Rik	4.59	4.8	5.06	4.93	4.98	1.2	0.414604	1.09	0.751664	1.13	0.501202	BC150985; BC150987; NM_001033880; ENSMUST00000088146
17314629	4930415O20Rik	1.98	2.28	2.11	2.25	2.05	-1.13	0.336526	-1.03	0.7096	-1.18	0.164237	AK029626; BC048564; NM_001201322; ENSMUST00000023728
17375516	4930417H01Rik	3.52	3.73	3.76	3.6	3.74	1.02	0.595938	-1.1	0.245434	1.01	0.885318	AK076706; AK144823; AK166060; ENSMUST00000123403; ENSMUST00000148977; ENSMUST00000134411; ENSMUST00000142323
17463164	4930417O13Rik	3.36	3.7	3.62	3.72	3.75	-1.06	0.682866	1.01	0.503015	1.03	0.36762	AK015159; AK029635; AK030803; AK037571; NR_015527
17256857	4930417O22Rik	4.26	3.83	4.13	4.07	4.18	1.23	0.23461	1.18	0.466759	1.27	0.331702	NR_045806; ENSMUST00000123249
17358261	4930418C01Rik	3.22	3.6	3.57	3.49	3.59	-1.02	0.803468	-1.08	0.289794	-1.01	0.927603	AK015163; ENSMUST00000126936
17396792	4930419G24Rik	2.35	2.64	2.58	2.48	2.84	-1.04	0.751614	-1.12	0.172222	1.15	0.801713	AK015168; AK029638; ENSMUST00000125494
17326911	4930420G21Rik	4.85	4.84	4.98	4.84	4.79	1.11	0.383348	-1	0.766125	-1.03	0.623821	AK019579; AK054212
17548448	4930421P07Rik	3.54	3.94	4.02	3.88	3.85	1.06	0.952983	-1.05	0.283736	-1.07	0.412446	XR_032878
17402485	4930422G04Rik	5.7	4.43	4.67	4.46	4.4	1.18	0.496519	1.02	0.223695	-1.03	0.851124	NM_197997; BC082599; AK046429; BC079891; BC085187; ENSMUST00000043108; AK156938
17411568	4930423M02Rik	2.55	3.04	3.03	2.8	2.8	-1.01	0.581696	-1.18	0.157677	-1.18	0.19769	AK015191; NR_038183; ENSMUST00000156903; ENSMUST00000130895
17331475	4930423O20Rik	1.66	2.01	1.81	1.8	1.65	-1.15	0.006518	-1.16	0.006267	-1.28	0.028929	ENSMUST00000072455; AK015192
17448519	4930425K10Rik	2.54	2.46	2.84	2.66	2.79	1.3	0.946548	1.15	0.982487	1.26	0.954876	AK015200; NR_038182
17410693	4930425O10Rik	3.18	3.3	3.31	3.41	3.28	1.01	0.818063	1.08	0.4348	-1.01	0.849012	AK015203; NR_040545
17282016	4930426I24Rik	4.86	4.67	4.9	4.89	5.18	1.17	0.095656	1.17	0.098889	1.42	0.065303	AK015206; AK020166
17367334	4930426L09Rik	3.98	3.99	4.02	4	4.13	1.02	0.28555	1.01	0.544398	1.1	0.479834	NR_024323; ENSMUST00000028069
17279516	4930427A07Rik	4.88	5.64	5.87	5.74	5.83	1.17	0.375276	1.07	0.480898	1.14	0.292626	AK146189; AK167092; AK220305; BC116830; BC116834; NM_134041; ENSMUST00000049271
17535997	4930428D18Rik	2.05	2.28	2.33	2.16	2.29	1.03	0.540779	-1.09	0.53695	1.01	0.228895	BC147626; BC147629; BC172110; NM_001033799; ENSMUST00000101419; ENSMUST00000178974
17280794	4930428E07Rik	2.22	2.2	2.22	2.22	2.38	1.01	0.90427	1.02	0.994102	1.14	0.232069	AK030072
17522808	4930428G15Rik	2.34	2.33	2.5	2.55	2.24	1.13	0.127894	1.16	0.121392	-1.07	0.923241	AK015222; NR_040730
17297703	4930428N03Rik	3.98	4.06	4.02	3.97	3.95	-1.03	0.584714	-1.07	0.438648	-1.08	0.364083	AK015227; AK019699; ENSMUST00000159744; ENSMUST00000159562
17450675	4930428O21Rik	3.75	3.66	3.97	3.72	3.82	1.24	0.503271	1.05	0.469058	1.12	0.929801	AK037419; NR_045871
17396673	4930429B21Rik	4.77	5.11	5.44	5.39	5.14	1.25	0.002807	1.21	0.008882	1.02	0.741094	AK018559; NR_027966; ENSMUST00000057768
17450311	4930429D17Rik	3.72	3.82	3.94	3.72	3.64	1.09	0.779091	-1.07	0.18405	-1.13	0.12714	AK015233
17347440	4930429F11Rik	4.12	4.45	4.44	4.32	4.78	-1.01	0.341555	-1.09	0.116879	1.26	0.569635	AK015235; NR_033463
17548765	4930429F24Rik	1.96	2.18	2.17	2.11	2.17	-1	0.877252	-1.05	0.333225	-1.01	0.405019	AK142388
17519785	4930429F24Rik	2.97	2.92	2.83	2.81	2.93	-1.06	0.686756	-1.08	0.701076	1.01	0.994603	AK015237; NR_040734; ENSMUST00000151676
17389227	4930430A15Rik	1.85	2.2	2.21	2.36	2.27	1.01	0.384456	1.12	0.70312	1.05	0.697011	AK016868; BC125324; NM_026248; ENSMUST00000142636; ENSMUST00000028577
17541140	4930430D24Rik	3.54	4.07	4.16	4.08	4.24	1.06	0.82713	1.01	0.572171	1.12	0.980425	AK132831; BC147535; BC147539; NM_001034856; ENSMUST00000089060
17423060	4930430E12Rik	2.38	2.38	2.5	2.69	2.35	1.09	0.602301	1.24	0.798132	-1.02	0.525663	AK015249; ENSMUST00000139214; ENSMUST00000145448
17244591	4930430F08Rik	7.28	5.7	5.91	5.52	6.07	1.15	0.437245	-1.13	0.9784	1.29	0.537829	AK015251; AK016270; AK082894; AK085292; BC082587; NM_175128; ENSMUST00000054471; AK043358; AK078231
17310803	4930430F21Rik	2.52	2.66	2.66	2.83	2.66	-1	0.392313	1.13	0.332718	-1	0.233832	AK015252; NR_045186
17517719	4930430J02Rik	2.51	2.64	2.7	2.73	2.71	1.04	0.605085	1.06	0.94041	1.05	0.648804	AK015253; NR_040729
17427958	4930430J20Rik	3.51	3.89	3.95	3.77	3.73	1.04	0.86957	-1.08	0.802553	-1.12	0.708911	XR_168833; ENSMUST00000142425; ENSMUST00000030352; AK019589
17451734	4930430O22Rik	4.76	5.06	5.3	5.1	5.19	1.18	0.11296	1.03	0.842613	1.09	0.840215	XR_168858; AK019590; ENSMUST00000078701
17437231	4930431F12Rik	3.96	3.76	3.91	4.08	3.96	1.11	0.528212	1.25	0.101525	1.15	0.04425	NR_073013
17305592	4930431P03Rik	4.11	4.36	4.3	4.29	4.08	-1.04	0.308654	-1.05	0.250173	-1.21	0.028053	AK015279; NR_045059; ENSMUST00000166127; ENSMUST00000166072
17239257	4930432B10Rik	3.86	4.18	4.07	4.08	4.19	-1.08	0.116308	-1.07	0.601586	1.01	0.900441	AK015283
17476162	4930432E11Rik	2.53	2.69	2.78	2.84	2.7	1.07	0.188306	1.11	0.504026	1.01	0.919208	XR_035433; AK029660; ENSMUST00000053635; ENSMUST00000063585
17454414	4930432F04Rik	5.68	5.21	5.31	5.29	5.32	1.07	0.922573	1.05	0.374122	1.08	0.589757	BC016220; NR_029768; ENSMUST00000083659
17309280	4930432J09Rik	3.72	3.94	3.78	3.98	3.83	-1.12	0.550179	1.03	0.463379	-1.08	0.392413	AK052661
17438674	4930432K09Rik	3.46	3.66	3.62	3.62	3.65	-1.03	0.918751	-1.03	0.645018	-1.01	0.911282	BC103787; NM_028648; NM_001163551; ENSMUST00000101056; ENSMUST00000002310
17503106	4930432K21Rik	5.32	5.76	5.78	5.95	5.24	1.02	0.949231	1.14	0.550153	-1.43	0.053084	AK172075; BC075658; NM_029045; NM_001163752; ENSMUST00000143833; ENSMUST00000118856; ENSMUST00000093375
17438327	4930432L08Rik	2.63	2.63	2.77	2.52	2.62	1.1	0.834328	-1.08	0.361631	-1.01	0.487024	AK015294; ENSMUST00000132154
17402174	4930432M17Rik	3.1	3.16	3.17	3.26	3.18	1	0.677362	1.07	0.81318	1.01	0.800437	NM_001033814
17404254	4930433B08Rik	2.05	2.51	2.61	2.23	2.25	1.07	0.975821	-1.21	0.073422	-1.2	0.011718	AK015298; NR_040544
17476924	4930433I11Rik	3.28	2.54	2.69	3.03	2.9	1.11	0.26279	1.4	0.130841	1.29	0.232042	BC150916; BC150921; NM_207248; ENSMUST00000171664
17523682	4930433N12Rik	3.12	3.08	2.92	2.91	3.1	-1.12	0.412324	-1.12	0.567835	1.01	0.87886	AK015306; AK076785; NR_027988; ENSMUST00000048921
17301839	4930434J06Rik	1.87	2.15	1.85	1.98	1.98	-1.23	0.390637	-1.12	0.421944	-1.13	0.066003	AK015316; NR_046274
17330437	4930435E12Rik	2.88	3.07	3.29	2.96	3.12	1.16	0.670429	-1.08	0.585785	1.03	0.546287	AK015321; BC115688; NM_029042; ENSMUST00000122078; ENSMUST00000130241
17447900	4930435H24Rik	4.7	5.01	5.47	5.11	5.36	1.38	0.447175	1.08	0.907565	1.28	0.299435	AK015324; AK043596; ENSMUST00000030975
17249994	4930438A08Rik	4.16	4.33	4.37	4.35	4.46	1.03	0.654398	1.01	0.391652	1.09	0.448746	XM_001477470; ENSMUST00000108834; AK015331
17307957	4930438E09Rik	3.28	3.3	3.43	3.45	3.32	1.09	0.935404	1.11	0.337468	1.01	0.775177	AK015336; ENSMUST00000176841
17222321	4930439A04Rik	3.12	3.17	3.11	3.21	3.19	-1.05	0.262233	1.03	0.417323	1.01	0.52924	AK019601; ENSMUST00000137241; ENSMUST00000141402
17216153	4930440C22Rik	2.31	2.19	2.28	2.18	2.17	1.07	0.861049	-1.01	0.916533	-1.02	0.409114	AK015347; NR_040473
17372274	4930440I19Rik	2.71	2.82	2.85	2.81	2.72	1.02	0.969029	-1.01	0.855342	-1.08	0.44098	AK019604; ENSMUST00000144728; ENSMUST00000145972
17386633	4930441J16Rik	2.56	2.98	2.62	2.77	2.97	-1.28	0.133506	-1.16	0.38386	-1.01	0.958046	AK015352; NR_040501; ENSMUST00000153743
17288330	4930441O14Rik	3.23	3.21	3.03	3.34	3.07	-1.14	0.885181	1.09	0.522708	-1.1	0.593987	AK019608; AK054503; AK134579; NR_027969; ENSMUST00000143812; ENSMUST00000049518; ENSMUST00000181158
17243215	4930442H23Rik	3.86	3.98	4.5	4.16	4.08	1.44	0.315272	1.13	0.91181	1.07	0.673209	AK015362; ENSMUST00000056086
17377568	4930442J19Rik	3.54	4.04	4.01	3.87	3.86	-1.02	0.988818	-1.12	0.744662	-1.13	0.620603	AK015363; NR_040747; ENSMUST00000129286; ENSMUST00000157058
17408123	4930442L01Rik	3.87	3.72	3.65	3.72	3.72	-1.05	0.342955	-1.01	0.969687	-1.01	0.548303	AK016736; AK042093; AK139789; AK145332; AF060982; BC021596; NM_018767; NM_001163496; NM_001163497; ENSMUST00000107074; ENSMUST00000047702; ENSMUST00000165991
17408131	4930442L01Rik	3.59	4.02	4.38	3.9	4.3	1.28	0.071323	-1.08	0.164988	1.21	0.422308	AK006795; AK015364; AK016736; NR_015596; ENSMUST00000145865
17250746	4930443B20Rik	5.13	4.52	4.55	4.67	4.54	1.02	0.462544	1.1	0.938032	1.01	0.406577	AK005754; AK015368; ENSMUST00000128647; ENSMUST00000123423
17387561	4930443O20Rik	2.98	3.1	3.08	3.24	3.39	-1.01	0.896668	1.11	0.623367	1.23	0.958163	AK015373; NR_040504; ENSMUST00000135659
17377026	4930444E06Rik	4.08	4.27	4.46	4.17	4.38	1.15	0.240534	-1.07	0.763056	1.08	0.909722	AK015377; ENSMUST00000146746
17239589	4930444F02Rik	3.51	3.51	3.3	3.63	3.53	-1.15	0.221377	1.08	0.38686	1.01	0.763452	AK005844; AK029596; AK086457; EU523859; EU523860; EU523862; EU523864; EU523867; NR_038034; NR_038035
17239695	4930444G20Rik	4.81	4.53	4.66	4.85	4.8	1.1	0.744569	1.26	0.780325	1.21	0.710904	AK015380; NM_053264; ENSMUST00000092672
17308759	4930444M15Rik	3.97	4.1	4.11	4.29	4.01	1.01	0.800481	1.14	0.113067	-1.06	0.891031	AK015383; NR_045660; ENSMUST00000181972
17221444	4930444P10Rik	4.15	4.25	4.39	4.3	4.31	1.1	0.793857	1.04	0.659367	1.05	0.618713	NM_001243238; ENSMUST00000115367; ENSMUST00000145070; ENSMUST00000151004
17388655	4930445B16Rik	2.19	2.39	2.3	2.38	2.35	-1.06	0.534194	-1	0.99269	-1.02	0.611286	AK015387; ENSMUST00000170085
17372030	4930445N08Rik	3.34	3.83	3.74	3.82	3.91	-1.06	0.546505	-1	0.455481	1.06	0.915227	AK019615; ENSMUST00000156925
17352198	4930445N18Rik	2.86	2.99	2.98	3.05	2.86	-1.01	0.598325	1.04	0.830833	-1.09	0.190782	AK015395; AK019394
17311131	4930447A16Rik	4.01	4.05	4.14	4.27	4.04	1.06	0.558271	1.16	0.090967	-1.01	0.328274	NM_029113; ENSMUST00000022897
17281853	4930447C04Rik	2.13	2.15	2.26	2.32	2.22	1.08	0.905947	1.12	0.371795	1.05	0.801632	AK014811; AK020932; AK044729; AY576418; BC137875; NM_029444; ENSMUST00000044000; ENSMUST00000156930; ENSMUST00000143960; ENSMUST00000132901; ENSMUST00000132016; ENSMUST00000131033; ENSMUST00000136075; ENSMUST00000130635; ENSMUST00000132067; ENSMUST00000110489
17542055	4930447F04Rik	1.81	2.17	2.26	1.88	2.28	1.07	0.980475	-1.22	0.141965	1.08	0.927239	XR_141406; ENSMUST00000033525; AK015402
17299397	4930447J18Rik	1.93	2.46	2.58	2.43	2.46	1.08	0.555886	-1.02	0.258322	-1	0.807562	AK015201; AK015407; NR_045959
17291774	4930447K03Rik	3.67	3.64	3.81	3.77	3.61	1.13	0.895838	1.1	0.315569	-1.02	0.725915	AK015408; NR_046184
17367359	4930447M23Rik	3.48	3.54	3.52	3.83	3.49	-1.01	0.803027	1.23	0.12289	-1.03	0.730846	AK076779; ENSMUST00000141289; ENSMUST00000150514; ENSMUST00000136456
17409981	4930447N08Rik	3.38	3.37	3.42	3.37	3.38	1.04	0.964417	1	0.397504	1	0.368683	AK015409; NR_045168
17280046	4930448C13Rik	2.72	2.72	2.72	2.62	2.77	1	0.961789	-1.07	0.493742	1.04	0.91198	AK015413
17351652	4930448D08Rik	2.54	2.79	2.58	2.78	2.57	-1.16	0.184913	-1.01	0.939317	-1.16	0.3081	AK015414; ENSMUST00000149958
17526654	4930448E22Rik	3.53	3.85	4.1	3.74	3.71	1.19	0.700276	-1.08	0.178486	-1.1	0.279684	AK015416
17290828	4930448F12Rik	2.51	2.65	2.62	2.63	2.98	-1.02	0.467275	-1.01	0.90673	1.25	0.395609	NR_046032
17444290	4930448H16Rik	3.81	3.83	3.86	4.09	3.99	1.02	0.700304	1.2	0.094928	1.12	0.042306	AK015418; ENSMUST00000159838
17437373	4930448I18Rik	3.44	3.3	3.4	3.46	3.38	1.07	0.452444	1.12	0.006084	1.06	0.117521	AK015420
17223649	4930448K12Rik	3.46	3.35	3.28	3.38	3.33	-1.04	0.108879	1.03	0.70966	-1.01	0.585044	AK015421; AK076674; ENSMUST00000138535; ENSMUST00000130699
17423189	4930448K20Rik	2.4	2.39	2.61	2.33	2.66	1.16	0.181712	-1.04	0.367935	1.21	0.077164	AK005798; AK015422; NR_004448; ENSMUST00000120570
17509226	4930448N21Rik	3.49	3.59	3.62	3.32	3.53	1.03	0.871333	-1.2	0.088731	-1.04	0.580652	XM_003945439; AK019619
17311871	4930449C09Rik	2.99	3.37	3.36	3.18	3.17	-1.01	0.648556	-1.14	0.07915	-1.15	0.114337	AK015428
17302565	4930449E01Rik	3.5	3.4	3.3	3.48	3.25	-1.08	0.766065	1.06	0.61064	-1.11	0.427548	NR_045921; ENSMUST00000022711
17360651	4930449E18Rik	3.29	3.25	3.42	3.42	3.64	1.12	0.020443	1.13	0.017781	1.32	0.060387	AK019620; NR_045319
17444756	4930449I24Rik	2.62	2.19	2.57	2.26	2.28	1.3	0.145316	1.05	0.445099	1.07	0.411084	BC147588; BC147604; NM_026136; ENSMUST00000110598; ENSMUST00000036715; ENSMUST00000077133
17328728	4930451C15Rik	4.61	4.6	4.59	4.5	4.95	-1.01	0.696893	-1.07	0.740054	1.28	0.181799	AK015438; AK039092; BC115678; BC115679; NM_001145435; NM_029053; ENSMUST00000100123; ENSMUST00000023442; ENSMUST00000138839; ENSMUST00000065125
17292960	4930451E10Rik	3.71	3.64	3.7	3.69	3.72	1.05	0.615198	1.04	0.609371	1.06	0.822772	AK019623; ENSMUST00000154384; ENSMUST00000130840; ENSMUST00000152292
17322625	4930451G09Rik	4.71	4.75	4.73	4.73	4.95	-1.01	0.57571	-1.01	0.551799	1.15	0.155859	AK045650; NR_073370; ENSMUST00000090457
17496433	4930451I11Rik	4.88	5.24	5.35	5.37	5.32	1.08	0.436131	1.1	0.205128	1.06	0.557215	BC048622; ENSMUST00000061695
17340752	4930452A19Rik	3.19	3.38	3.59	3.59	3.56	1.15	0.706616	1.15	0.352395	1.13	0.298304	AK016904; AK019626; NR_045433
17303453	4930452B06Rik	5.7	4.69	4.62	4.42	4.63	-1.05	0.842543	-1.21	0.480224	-1.04	0.983146	AK047451; AK050783; BC064468; NM_028934; ENSMUST00000102996; AK016701; AK019627
17302266	4930452G13Rik	2.88	3.06	3.23	3.09	3.14	1.12	0.906756	1.02	0.51804	1.05	0.51015	AK015444; NR_045060
17264097	4930452L02Rik	3.6	3.55	3.65	3.77	3.43	1.07	0.629563	1.17	0.95112	-1.09	0.688135	AK015448; AK133035; ENSMUST00000153180; ENSMUST00000130177
17228286	4930452N14Rik	2.92	2.91	2.92	3.03	2.82	1.01	0.775658	1.09	0.876415	-1.06	0.523099	AK019628
17540574	4930453H23Rik	2.57	3.15	3.24	2.97	3.09	1.06	0.278225	-1.14	0.361027	-1.05	0.945215	AK015451; NM_001252013; ENSMUST00000125569; ENSMUST00000155208
17331407	4930453N24Rik	6.89	6.13	6.14	5.99	6.06	1.01	0.526239	-1.1	0.475159	-1.05	0.528579	AK002578; AK075826; BC020029; ENSMUST00000162732; ENSMUST00000076991
17225350	4930453O03Rik	3.31	3.59	3.6	3.61	3.61	1.01	0.470185	1.01	0.424833	1.02	0.436166	AK015456; ENSMUST00000147594
17297105	4930455B14Rik	3.36	3.28	3.34	3.43	3.53	1.04	0.413233	1.11	0.090855	1.19	0.136662	AK006409; AK015458; AK132658; NR_045968
17239682	4930455C13Rik	3.36	3.34	3.22	3.48	3.43	-1.09	0.859309	1.1	0.499555	1.06	0.920036	AK015459; AK076940; NR_045352
17353346	4930455D15Rik	3.45	3.63	3.67	3.66	3.69	1.03	0.705439	1.02	0.553451	1.04	0.889914	AK015461; NR_045381; ENSMUST00000181632
17327714	4930455F16Rik	2.88	2.89	2.93	2.87	2.89	1.03	0.448007	-1.02	0.779486	1	0.840125	AK015463; NR_040570
17421150	4930455G09Rik	3.79	4.24	3.99	3.96	3.87	-1.19	0.328641	-1.22	0.289054	-1.29	0.126591	XR_140681; AK019631; ENSMUST00000126231
17402092	4930455H04Rik	3.5	3.89	3.39	3.62	3.49	-1.42	0.052008	-1.21	0.278513	-1.32	0.25356	AK015465; ENSMUST00000117592
17293186	4930455J16Rik	3.61	3.69	3.68	3.7	3.68	-1.01	0.414701	1	0.259572	-1.01	0.184157	AK006099; AK015470; NR_045469
17416136	4930456L15Rik	3.7	3.4	3.71	3.83	3.72	1.24	0.053306	1.35	0.003423	1.25	0.026405	NR_045887; ENSMUST00000145577
17415174	4930457A20Rik	3.87	3.91	4.15	4.25	4.32	1.18	0.296648	1.27	0.140385	1.33	0.106822	AK015482; ENSMUST00000131790
17450196	4930458D05Rik	2.94	3.56	3.42	3.34	3.38	-1.1	0.410395	-1.17	0.574464	-1.13	0.233978	AK015484; AK036594; AK133807; ENSMUST00000142871
17400581	4930459I23Rik	5.47	5.62	5.55	5.83	5.63	-1.05	0.315972	1.16	0.135175	1	0.368354	AK015488
17408033	4930459I23Rik	5.47	5.62	5.55	5.83	5.63	-1.05	0.315972	1.16	0.135175	1	0.368354	AK015488
17448156	4930459L07Rik	1.94	2.27	2.02	2.09	2.03	-1.18	0.381645	-1.13	0.564707	-1.18	0.254059	AK019635; NR_046190
17331170	4930461C15Rik	3.84	3.86	4.03	3.81	3.92	1.13	0.094105	-1.03	0.92822	1.05	0.779979	AK015492; ENSMUST00000133622
17517903	4930461G14Rik	3.25	3.49	4.07	3.44	3.49	1.49	0.369759	-1.03	0.292227	1	0.360838	AK015493; NR_040736; ENSMUST00000181967
17430247	4930465A12Rik	2.16	2.34	2.57	2.5	2.52	1.17	0.655221	1.11	0.965153	1.13	0.852148	NM_029137; ENSMUST00000153357; ENSMUST00000179945
17352018	4930465K10Rik	4.06	4.65	4.55	4.64	4.66	-1.07	0.402468	-1.01	0.949733	1.01	0.558704	BC061021; NR_027978; ENSMUST00000056675; AK005915
17283863	4930465M20Rik	3.68	3.99	4	3.86	3.89	1	0.6952	-1.1	0.302377	-1.08	0.909369	AK015269; AK015510; ENSMUST00000130564; ENSMUST00000144556
17469086	4930466I24Rik	4.71	4.91	4.81	5.4	4.89	-1.07	0.692229	1.41	0.324675	-1.02	0.924183	AK015514; ENSMUST00000144105
17439502	4930467D21Rik	3.62	3.65	3.68	3.7	3.72	1.02	0.715485	1.03	0.962443	1.04	0.753966	AK015423; AK015518; AK133367; NR_045981; ENSMUST00000180634; ENSMUST00000181724
17509829	4930467E23Rik	5.23	3.37	3.63	3.59	3.33	1.2	0.078454	1.17	0.076539	-1.03	0.478398	NM_001039553; AK051113; BC150794; NM_001177408; NM_001270553; ENSMUST00000098909; ENSMUST00000084046; ENSMUST00000178438; ENSMUST00000178524
17509819	4930467E23Rik	4.89	3.23	3.21	3.38	3.12	-1.01	0.601682	1.11	0.493911	-1.08	0.583798	NM_001039553; AK051113; BC150794; NM_001177408; NM_001270553; ENSMUST00000084046; ENSMUST00000178438; ENSMUST00000178524
17507860	4930467E23Rik	4.56	2.8	2.89	2.9	2.86	1.06	0.515725	1.07	0.409859	1.04	0.796963	NM_001039553; AK051113; BC150794; NM_001177408; NM_001270553; ENSMUST00000084046; ENSMUST00000178438; ENSMUST00000178524
17499696	4930467E23RIK	3.99	2.46	2.56	2.51	2.68	1.07	0.939087	1.04	0.85627	1.17	0.251593	ENSMUST00000178524
17499686	4930467E23Rik	4.92	3.05	3.3	3.33	3.17	1.19	0.309858	1.22	0.170374	1.08	0.613588	NM_001039553; AK051113; BC150794; NM_001177408; NM_001270553; ENSMUST00000084046; ENSMUST00000178438; ENSMUST00000178524
17499637	4930467E23Rik	5.08	3.41	3.41	3.47	3.19	1	0.855353	1.04	0.755202	-1.17	0.68049	NM_001039553; AK051113; BC150794; NM_001177408; NM_001270553; ENSMUST00000098909; ENSMUST00000084046; ENSMUST00000178438; ENSMUST00000178524
17240940	4930467K11Rik	3.27	3.26	3.24	3.06	3.36	-1.02	0.967913	-1.15	0.005555	1.07	0.219526	AK015522; NR_045353; ENSMUST00000180831
17542888	4930468A15Rik	2.33	2.73	2.63	2.73	2.57	-1.07	0.425287	1	0.661503	-1.12	0.119485	NM_001201395; ENSMUST00000114054
17228842	4930469G21Rik	2.69	2.7	2.73	2.68	2.71	1.02	0.180796	-1.01	0.285911	1.01	0.836603	NM_001195189; ENSMUST00000135643; ENSMUST00000178511
17261639	4930469K13Rik	3.32	3.6	3.6	3.67	3.62	-1	0.793345	1.06	0.639275	1.01	0.977318	AK015529; ENSMUST00000141450
17285654	4930470G03Rik	4.48	3.99	3.79	3.72	4.01	-1.15	0.216463	-1.21	0.056344	1.01	0.534828	AK034331; NR_035441; ENSMUST00000122641; ENSMUST00000122926
17394984	4930470P17Rik	3.28	3.77	3.75	3.92	3.81	-1.02	0.591915	1.1	0.889814	1.02	0.925349	AK015810; NR_027825; ENSMUST00000062355
17307685	4930471C04Rik	3.91	4.05	4.06	4.1	4.06	1.01	0.601234	1.04	0.658021	1.01	0.300797	AK019642; NR_046192; ENSMUST00000166038
17418753	4930471C06Rik	3.15	3.71	3.45	3.44	3.35	-1.2	0.291891	-1.2	0.139568	-1.29	0.038511	AK019643; ENSMUST00000129084; ENSMUST00000143070
17236636	4930471D02Rik	3.26	3.11	3.22	3.29	3.21	1.08	0.71108	1.13	0.879829	1.07	0.322375	AK029692; ENSMUST00000180815
17349624	4930471G03Rik	2.75	2.67	2.39	2.61	2.61	-1.21	0.048493	-1.04	0.785537	-1.04	0.919135	AK015550; BC100467; NR_015571; AK018831
17393283	4930471I20Rik	3.74	3.98	3.91	3.9	3.67	-1.05	0.416037	-1.06	0.833702	-1.24	0.238732	AK015552; ENSMUST00000148685
17339462	4930471L23Rik	3.01	3.53	3.51	3.51	3.98	-1.01	0.717674	-1.01	0.900132	1.37	0.200965	AK015553; NR_045460
17469026	4930471M09Rik	3.24	3.17	3.2	3.35	3.2	1.02	0.383578	1.13	0.123062	1.02	0.85689	AK015209; AK015554; NR_045980
17391655	4930473A02Rik	5.2	5.39	5.41	5.44	5.41	1.01	0.780189	1.03	0.622639	1.01	0.566317	NR_040348; ENSMUST00000136793; ENSMUST00000079964
17237353	4930473D10Rik	2.75	3.11	2.7	2.85	3.13	-1.33	0.282235	-1.2	0.45391	1.01	0.514117	AK019644; ENSMUST00000161975
17244529	4930473O22Rik	2.67	2.94	2.69	2.64	2.64	-1.19	0.039067	-1.23	0.006519	-1.23	0.008242	AK015568; NR_045356
17349089	4930474G06Rik	2.7	2.57	2.65	2.5	2.63	1.05	0.269288	-1.05	0.54761	1.04	0.432182	AK136769; NR_045398
17281783	4930474H06Rik	4.25	4.98	5.03	4.93	5	1.03	0.68929	-1.04	0.735025	1.01	0.882498	ENSMUST00000132822
17302333	4930474H20Rik	2.02	2.29	2.34	2.24	2.28	1.04	0.196981	-1.04	0.490587	-1.01	0.920783	AK015575; NR_045712
17341076	4930474M22Rik	3.95	4.16	3.95	3.95	3.87	-1.15	0.188499	-1.16	0.339415	-1.22	0.12392	BC089489; NR_027986
17298899	4930474N05Rik	1.81	2.14	1.92	1.82	1.85	-1.16	0.944404	-1.25	0.741037	-1.22	0.999348	BC096580; BC132442; BC132446; NM_175008; ENSMUST00000177985
17283200	4930474N09Rik	4.54	4.42	4.29	4.38	4.12	-1.09	0.784048	-1.03	0.866817	-1.23	0.169946	AK015577; AK019719; NR_038130
17408049	4930477E14Rik	4.16	4.46	4.27	4.09	4.54	-1.14	0.853611	-1.28	0.593502	1.06	0.320036	AK015579
17283905	4930478K11Rik	4.53	4.93	5.09	4.92	4.92	1.12	0.120379	-1	0.974341	-1	0.989815	AK019647
17326725	4930478L05Rik	4.85	4.6	4.65	4.72	4.7	1.03	0.627726	1.08	0.853854	1.07	0.393153	AK015587
17436827	4930478P22Rik	4.61	4.82	4.85	4.69	4.7	1.02	0.927099	-1.09	0.860133	-1.08	0.710744	AK015590; AK016658; NR_046060
17464312	4930479D17Rik	3.54	3.67	3.5	3.69	3.49	-1.13	0.684593	1.01	0.427367	-1.13	0.623873	AK015591; NR_046277; ENSMUST00000146754
17489273	4930479M11Rik	2.34	2.34	2.26	2.32	2.53	-1.06	0.042123	-1.01	0.463895	1.14	0.166322	AK006932; AB690425; BC100424; NR_027848; NR_027849; ENSMUST00000051495
17536060	4930480E11Rik	3.27	3.58	3.34	3.21	3.4	-1.18	0.588387	-1.29	0.050994	-1.13	0.493213	BC116859; BC116861; NM_001177966; ENSMUST00000035626
17423591	4930480G23Rik	3.58	3.57	3.49	3.35	3.48	-1.06	0.210178	-1.16	0.113205	-1.07	0.870382	AK015599; NR_040768; ENSMUST00000125909
17340389	4930480K15Rik	2.96	2.78	2.83	2.85	2.8	1.04	0.601658	1.05	0.967233	1.01	0.640918	AK019650; NR_045463; ENSMUST00000162121
17301689	4930480K23Rik	4.2	3.61	3.72	3.6	3.73	1.08	0.916206	-1.01	0.441086	1.09	0.489787	AK015602
17274617	4930480M12Rik	2.35	2.48	2.48	2.37	2.2	1	0.48613	-1.08	0.446862	-1.21	0.211559	AK015603; NR_046278
17356412	4930481A15Rik	4.28	4.03	4.03	3.66	3.66	-1	0.476287	-1.29	0.361932	-1.29	0.369962	AK015604; AK039982; AK085731; BC065793; NR_015545; NR_027938; NR_027939; NR_027940; ENSMUST00000174415; ENSMUST00000174754; ENSMUST00000174412; ENSMUST00000153017; ENSMUST00000128542
17400216	4930481B07Rik	5.25	5.33	5.56	5.29	5.33	1.18	0.452394	-1.03	0.760912	1	0.998531	AK015605; ENSMUST00000128160; ENSMUST00000151207
17245374	4930483C13Rik	3.85	3.9	3.75	4	3.84	-1.11	0.265244	1.07	0.699018	-1.04	0.649885	AK015613; AK019561; ENSMUST00000126965; ENSMUST00000135940
17313248	4930483J18Rik	3.55	4.11	3.57	3.76	3.63	-1.45	0.22171	-1.27	0.458549	-1.39	0.416157	BC049560; BC087915; NR_015603; ENSMUST00000138675; ENSMUST00000138715
17242140	4930483K19Rik	3.47	3.62	3.65	3.63	3.62	1.02	0.686222	1.01	0.803228	1	0.708591	AK015616; NR_045354; ENSMUST00000127576
17484108	4930483O08Rik	3.21	3.88	3.66	4.01	3.98	-1.16	0.300708	1.09	0.653876	1.07	0.799503	AK015618; NR_046279
17244263	4930485B16Rik	3.35	3.35	3.35	3.35	3.35	-1	0.708741	-1	0.854808	-1	0.499988	XM_989129; AK039960; BC046559; BC115566; BC115567; NR_040653; ENSMUST00000168110; ENSMUST00000163209; ENSMUST00000067705; ENSMUST00000170065; ENSMUST00000168617; ENSMUST00000168080; ENSMUST00000164979; ENSMUST00000020200
17236179	4930486F22Rik	3.59	3.52	3.4	3.58	3.57	-1.09	0.268858	1.04	0.773969	1.03	0.596725	AK133288; ENSMUST00000132223
17236172	4930486F22Rik	2.93	3.22	2.94	3.03	2.93	-1.21	0.050497	-1.14	0.184518	-1.23	0.012846	AK019657; NR_038024; ENSMUST00000131378
17211361	4930486I03Rik	2.54	2.28	2.42	2.48	2.55	1.1	0.803356	1.15	0.561046	1.21	0.171112	ENSMUST00000161509
17293338	4930486L24Rik	2.72	2.87	2.92	2.68	3.09	1.03	0.764791	-1.14	0.838768	1.16	0.78468	AK015635; AK145933; AY146988; BC061218; NM_178098; ENSMUST00000091569
17437111	4930487D11Rik	3	2.7	2.52	2.29	2.64	-1.14	0.493981	-1.32	0.231551	-1.04	0.680164	AK019659; NR_046191
17223662	4930487H11Rik	4.24	3.97	3.96	3.99	3.88	-1.01	0.226473	1.01	0.538944	-1.07	0.541116	AK015638
17220485	4930488B22Rik	3.5	3.87	3.99	3.98	4	1.09	0.665278	1.08	0.512635	1.1	0.651117	AK015643; ENSMUST00000172500
17511806	4930488L21Rik	4.16	4.28	4.4	4.43	4.54	1.08	0.464682	1.11	0.507142	1.2	0.44476	AK015446; AK015647
17341065	4930488N24Rik	3.46	3.43	3.48	3.43	3.47	1.03	0.537061	-1	0.410005	1.02	0.77356	XM_619430; AK015649
17333889	4930488N24Rik	2.75	3.17	2.93	3.03	3.13	-1.18	0.974845	-1.1	0.747732	-1.03	0.518817	ENSMUST00000170486
17445062	4930500F04Rik	3.5	3.76	3.97	3.72	3.72	1.16	0.388154	-1.03	0.580444	-1.03	0.53087	AK015658; AK016439; NR_045758
17521175	4930500F10Rik	5.18	5.37	5.24	5.12	5.05	-1.09	0.446065	-1.19	0.060645	-1.25	0.151378	AK015659
17373844	4930500J02Rik	4.04	3.5	3.51	3.51	3.55	1.01	0.672106	1.01	0.935018	1.04	0.655057	AK015665; NR_040323; NR_040322; ENSMUST00000125854; ENSMUST00000127237; ENSMUST00000127350; ENSMUST00000146553; ENSMUST00000136364
17444022	4930500L23Rik	4.13	4.69	4.77	4.59	4.58	1.05	0.753445	-1.07	0.526013	-1.08	0.745436	AK015668
17528541	4930502A04Rik	4.66	4.41	4.31	4.63	4.52	-1.07	0.171521	1.17	0.207345	1.08	0.840006	AK015674; NR_040737
17254466	4930502E09Rik	5.28	5.72	5.94	5.66	5.79	1.16	0.092064	-1.04	0.812535	1.05	0.178232	AK015677; NR_046281; ENSMUST00000126016
17534758	4930502E18Rik	2.58	2.89	2.98	3.04	3.13	1.07	0.260074	1.11	0.235972	1.18	0.080981	BC115663; BC115664; ENSMUST00000069209
17411065	4930503B20Rik	3.32	3.89	3.73	4.06	3.82	-1.12	0.181188	1.12	0.905236	-1.05	0.352627	AK005936; AK007081; AK015617; AK015685; BC048658; ENSMUST00000049703; ENSMUST00000126930; ENSMUST00000149825; ENSMUST00000125965; ENSMUST00000124931; ENSMUST00000147113
17305542	4930503E14Rik	2.57	2.68	2.62	2.88	2.88	-1.04	0.436026	1.15	0.068733	1.15	0.349474	NM_029131; ENSMUST00000100688
17237807	4930503E24Rik	2.87	3.1	3.09	2.96	2.97	-1.01	0.844345	-1.1	0.554367	-1.1	0.703821	AK015688; NR_028310
17539099	4930503H13Rik	2.71	3.16	3.15	3.08	3.3	-1.01	0.969997	-1.05	0.693861	1.1	0.301122	AK015689; NR_033598; ENSMUST00000118320
17355304	4930503L19Rik	6.68	5.07	4.92	4.89	5.12	-1.11	0.469898	-1.14	0.10319	1.03	0.407155	AK157775; AK160714; BC038602; BC057927; HQ438967; HQ438968; HQ438969; HQ438970; HQ438971; HQ438972; HQ438973; HQ438974; HQ438975; HQ438976; HQ438977; HQ438978; HQ438979; HQ438980; HQ438981; HQ438982; HQ438983; HQ438984; HQ438985; HQ438986; HQ438987; HQ438988; HQ438989; HQ438990; HQ438991; HQ438992; HQ438993; HQ438994; HQ438995; HQ438996; HQ438997; HQ438998; HQ438999; HQ439000; HQ439001; HQ439002;…
17231277	4930503O07Rik	2.54	2.57	2.34	2.62	2.44	-1.17	0.074439	1.04	0.935645	-1.09	0.221641	AK015691; NR_040477
17263142	4930504O13Rik	3.77	3.81	3.85	3.75	3.86	1.03	0.743622	-1.04	0.268199	1.04	0.56284	BC048595; NM_207527; ENSMUST00000064614
17261386	4930505A04Rik	2.88	3.15	3.12	3.28	3.4	-1.02	0.373177	1.1	0.076275	1.19	0.310775	NM_001100394; ENSMUST00000041763; ENSMUST00000152718; AK015698
17309385	4930505G20Rik	4.28	4.44	4.55	4.58	4.45	1.07	0.776148	1.1	0.881179	1.01	0.477525	ENSMUST00000176582; AK033040; AK185160; AK187050; AK189987; AK190244; AK194949; AK195879; AK199862; AK202205; AK208764; AK214181; BC067064; BC082330; EU554632; NM_010024; ENSMUST00000022725
17309380	4930505G20Rik	2.06	2.33	2.29	2.32	2.31	-1.03	0.604907	-1.01	0.232982	-1.02	0.383672	AK015702; NR_045761; ENSMUST00000176582
17339066	4930505H01Rik	3.1	3.06	3.19	3.21	3.03	1.1	0.18805	1.11	0.90704	-1.02	0.168345	XM_003086076; XM_003086077; AK015703; AK132847; ENSMUST00000145848; ENSMUST00000152750
17476869	4930505M18Rik	4.21	4.2	4.18	4.03	4.35	-1.02	0.861599	-1.12	0.214393	1.11	0.423298	AK015707; AK019701; ENSMUST00000175854
17359871	4930505N22Rik	4.21	4.72	4.51	5.07	4.77	-1.16	0.022315	1.27	0.218362	1.03	0.540577	AK015708
17510790	4930505O20Rik	5.14	4.95	5.16	5.04	5.33	1.15	0.166066	1.07	0.522579	1.3	0.06848	XM_003085358; AK015711; ENSMUST00000142188
17340730	4930506C21Rik	2.97	3.16	3.17	3.27	3.39	1.01	0.261704	1.08	0.92613	1.18	0.97143	AK015714; AK043779; NR_073374; ENSMUST00000130639; ENSMUST00000123009; ENSMUST00000123341
17366012	4930506M07Rik	4.19	4.47	4.55	4.48	4.46	1.06	0.434515	1.01	0.588011	-1	0.642873	AK015721; AK039224; BC030338; EF055486; NM_175172; NM_001114312; ENSMUST00000047511; ENSMUST00000163821
17233790	4930507D05Rik	4.68	4.91	5.49	5.31	5.2	1.5	0.072449	1.32	0.037084	1.22	0.056289	AK015726; AK054359; AK135283; NR_027926; ENSMUST00000181110
17266728	4930507D10Rik	3.33	3.21	3.29	3.36	3.45	1.06	0.246109	1.11	0.508266	1.18	0.569748	AK015727; ENSMUST00000137411
17528768	4930509E16Rik	5.58	5.62	5.67	5.64	5.79	1.04	0.781922	1.01	0.762051	1.13	0.857829	NR_045735; ENSMUST00000181405
17405899	4930509J09Rik	1.86	2.25	1.99	2.03	1.88	-1.2	0.556657	-1.17	0.638767	-1.29	0.870446	AK015737; NR_040547
17412763	4930509K18Rik	3.4	3.52	3.5	3.65	3.62	-1.02	0.407003	1.09	0.903581	1.07	0.958127	AK015738; ENSMUST00000144039
17517284	4930510E17Rik	3.23	3.12	3.15	2.85	3.11	1.02	0.61772	-1.21	0.099094	-1.01	0.761829	XM_003086727; ENSMUST00000034550; AK015742
17274083	4930511A02Rik	3.09	3.63	3.61	3.5	3.32	-1.02	0.641937	-1.09	0.790988	-1.24	0.19595	AK015744; AK133134; ENSMUST00000181268
17461094	4930511E03Rik	3.44	3.62	3.55	3.55	3.44	-1.05	0.568928	-1.05	0.458602	-1.14	0.456127	AK019674; NR_040761
17376974	4930511F01Rik	3.58	4.31	4.07	4.22	4.18	-1.18	0.163457	-1.06	0.429293	-1.09	0.27291	AK015749; ENSMUST00000124774
17354483	4930511M06Rik	3.2	3.96	3.87	3.45	3.74	-1.06	0.925828	-1.42	0.140647	-1.16	0.738217	AK015760; AK144587; AK144776; AK165876; NR_015494; NR_027944; NR_027945; ENSMUST00000151209; ENSMUST00000137603; ENSMUST00000153884; ENSMUST00000130724
17434363	4930511M11Rik	3.36	3.34	3.41	3.33	3.28	1.06	0.612422	-1	0.714562	-1.04	0.397922	AK019559; BC115681; NM_029141; NM_029154; ENSMUST00000014673; ENSMUST00000115515
17407386	4930511M18Rik	2.9	3.14	3.24	3.28	3.11	1.07	0.352888	1.1	0.438192	-1.01	0.921938	AK015762; NM_027042; ENSMUST00000029535
17286167	4930511O05Rik	2.3	2.25	2.33	2.6	2.34	1.06	0.788578	1.27	0.068264	1.06	0.392949	ENSMUST00000155912
17275935	4930512B01Rik	3.18	3.3	3.24	3.22	3.37	-1.04	0.523298	-1.06	0.67034	1.05	0.983485	AK015558; AK015769; AK029702; NR_033573; ENSMUST00000021378
17501436	4930512H18Rik	2.66	3	3.03	3.07	3.02	1.02	0.941009	1.05	0.283325	1.01	0.93036	AK084432; ENSMUST00000133752
17447717	4930513D17Rik	2.75	2.65	2.73	2.71	2.91	1.06	0.185739	1.04	0.436232	1.2	0.20179	AK015779; AK132902; NR_045416
17504361	4930513N10Rik	3.79	3.63	3.91	3.86	3.86	1.21	0.002722	1.17	0.00195	1.17	0.003264	AK029729; AK042481; AK147860; ENSMUST00000145562; ENSMUST00000098472
17538051	4930513O06Rik	1.89	2.26	2.3	1.95	2.2	1.03	0.773334	-1.24	0.082376	-1.04	0.683678	NM_029174; ENSMUST00000033625
17420870	4930515B02Rik	3.53	3.74	3.32	3.62	3.53	-1.34	0.169697	-1.09	0.650216	-1.16	0.181985	AK015793; NR_040654; ENSMUST00000140588
17451605	4930515G01Rik	5.63	6.21	6.11	6.68	5.98	-1.07	0.45371	1.39	0.158549	-1.17	0.340749	AK015794; AK021339; NR_027872; ENSMUST00000173208
17467363	4930515G16Rik	2.54	2.51	2.22	2.31	2.67	-1.22	0.345256	-1.14	0.642896	1.12	0.549399	AK015796; NR_003100
17381930	4930515L03Rik	1.68	1.77	1.87	1.77	1.79	1.07	0.22495	1	0.48643	1.02	0.290069	AK015798
17541335	4930515L19Rik	2.46	2.37	2.33	2.34	2.46	-1.03	0.469447	-1.02	0.850154	1.06	0.999969	AK015799; NR_045440; ENSMUST00000152352
17494271	4930516K23Rik	4.62	4.94	4.82	5.2	4.8	-1.08	0.655941	1.2	0.13464	-1.1	0.962688	AK015805; ENSMUST00000138055
17494269	4930516K23Rik	4.24	3.19	3.35	3.4	3.4	1.11	0.277417	1.15	0.267279	1.15	0.903993	AK015805; ENSMUST00000138055
17494261	4930516K23Rik	3.56	4.33	4.52	4.55	4.32	1.14	0.174761	1.16	0.034907	-1.01	0.959487	ENSMUST00000138055
17494290	4930516K23Rik	2.42	2.95	2.71	2.95	2.74	-1.19	0.128394	-1	0.539652	-1.16	0.418038	AK015805; ENSMUST00000138055
17494296	4930516K23Rik	4.39	4.84	4.4	4.81	4.49	-1.36	0.019092	-1.03	0.52901	-1.28	0.437327	AK015805; ENSMUST00000138055
17494263	4930516K23Rik	3.13	3.16	3.37	3.08	3.16	1.16	0.729382	-1.06	0.1873	1	0.704581	AK015805; BC145837; NM_147084; ENSMUST00000106862; ENSMUST00000138055
17390836	4930517E11Rik	2.31	2.66	2.46	2.56	2.53	-1.15	0.016242	-1.07	0.783474	-1.1	0.047523	AK015809; ENSMUST00000129584
17530719	4930517N10Rik	3.63	4.55	4.27	4.15	4.42	-1.22	0.599076	-1.32	0.492973	-1.1	0.808976	AK015817; BC049549; DQ153247; NM_026645; ENSMUST00000062917
17302404	4930517O19Rik	2.99	2.98	2.97	2.89	3.01	-1.01	0.421586	-1.07	0.22615	1.02	0.637408	AK015818; ENSMUST00000137352; ENSMUST00000140320; ENSMUST00000145018
17447960	4930518C09Rik	2.53	2.58	2.56	2.69	2.58	-1.01	0.863089	1.08	0.72432	-1	0.968454	AK015822; ENSMUST00000172700
17393575	4930518I15Rik	4.3	3.32	3.38	3.37	3.47	1.05	0.853155	1.04	0.910118	1.11	0.472015	XR_104749; ENSMUST00000099141; AK015827
17292536	4930518P08Rik	3.63	3.99	3.7	3.64	3.83	-1.22	0.217745	-1.27	0.212734	-1.11	0.304478	AK015835; NR_045364
17274117	4930519A11Rik	3.01	3.23	3.1	3.55	3.51	-1.09	0.321821	1.25	0.264291	1.21	0.347212	AK015836
17286278	4930519D14Rik	2.43	2.16	2.41	2.41	2.39	1.19	0.157533	1.19	0.083677	1.18	0.142883	AK015838; ENSMUST00000151471
17239987	4930519F09Rik	4.3	4.4	4.19	4.27	4.37	-1.16	0.215723	-1.1	0.161936	-1.02	0.656583	NR_033601; ENSMUST00000163084
17543767	4930519F16Rik	2.48	2.5	2.58	2.51	2.42	1.05	0.750301	1	0.98699	-1.06	0.923235	BC107248; BC107249; BC114984; BC115753; ENSMUST00000033688; ENSMUST00000127012; ENSMUST00000133491; AK015842
17520771	4930519F24Rik	1.83	2.23	1.89	2.02	2.3	-1.26	0.253993	-1.16	0.999465	1.05	0.93886	AK076865; NR_040763
17441018	4930519G04Rik	3.79	3.84	3.48	3.83	3.8	-1.28	0.14364	-1	0.732997	-1.03	0.468421	AK005973; NM_026263; ENSMUST00000031547; ENSMUST00000112153; ENSMUST00000142582; ENSMUST00000134389; AK015857; AK161377
17240376	4930520K10Rik	5.03	5.3	5.13	5.18	5.14	-1.12	0.564682	-1.08	0.944752	-1.12	0.340639	ENSMUST00000143103; ENSMUST00000044774; AK015854; AK016752
17522729	4930520O04Rik	4.92	4.78	4.92	5.16	4.88	1.1	0.80134	1.29	0.383127	1.07	0.708115	AK015855; AK040958; NR_040383; NR_040384; ENSMUST00000124664; ENSMUST00000131898; ENSMUST00000147689
17288425	4930520P13Rik	4.54	4.53	4.4	4.56	4.71	-1.09	0.229824	1.02	0.193837	1.13	0.492344	AK015856; NR_036596
17453647	4930521C21Rik	3.8	4.08	4.09	4.17	4.01	1.01	0.790995	1.06	0.198461	-1.05	0.727748	AK015859; ENSMUST00000131896
17222716	4930521E06Rik	1.66	1.99	2.21	1.98	1.83	1.17	0.131244	-1.01	0.943919	-1.12	0.160857	AK015860
17428202	4930522H14Rik	2.33	2.42	2.46	2.38	2.51	1.02	0.466086	-1.03	0.971611	1.07	0.168537	AK005726; AK019777; BC125547; BC125549; NM_001199090; NM_026291; ENSMUST00000102725; ENSMUST00000082306
17450937	4930522L14Rik	3.41	2.62	2.76	3.12	2.87	1.1	0.75077	1.41	0.076424	1.19	0.884582	AK051793
17439552	4930522N08Rik	4.02	4.01	4.11	3.95	3.85	1.07	0.61483	-1.04	0.665123	-1.11	0.214302	XM_003086492; ENSMUST00000031274; AK015871
17414184	4930522O17Rik	3.52	3.63	3.65	3.53	3.74	1.01	0.451653	-1.07	0.802928	1.08	0.429712	AK019691; NR_040665; ENSMUST00000155178
17218598	4930523C07Rik	4.03	4.33	4.49	4.38	4.31	1.12	0.627339	1.03	0.638	-1.01	0.421757	AK006391; AK015875; AK028660; AK034159; AK040601; AK054156; AK132698; NR_028111; NM_001162896; ENSMUST00000168250; ENSMUST00000163892; ENSMUST00000060298; ENSMUST00000165923; ENSMUST00000097513; ENSMUST00000168359
17316867	4930523O13Rik	2.2	2.49	2.26	2.27	2.21	-1.17	0.515044	-1.16	0.274455	-1.21	0.105292	AK015877
17248226	4930524B15Rik	4.18	4.18	4.14	4.01	4.01	-1.03	0.742967	-1.12	0.119375	-1.12	0.553487	AK015006; BC114574; NM_026262; ENSMUST00000102829
17302610	4930524C18Rik	2.73	2.76	2.83	2.91	3.1	1.05	0.478191	1.11	0.996495	1.27	0.302174	AK015882; NR_045661
17532802	4930524L23Rik	3.73	3.87	3.8	3.78	3.93	-1.05	0.975186	-1.06	0.912837	1.04	0.477551	AK019695; AK080337; NR_029473; ENSMUST00000144719; ENSMUST00000149124
17545530	4930524N10Rik	2.27	2.56	2.6	2.1	2.29	1.03	0.379254	-1.37	0.219565	-1.2	0.057536	NM_001256259; ENSMUST00000082357
17362737	4930524O05Rik	4.55	4.87	4.84	4.74	5.1	-1.02	0.686732	-1.1	0.102395	1.17	0.775126	AK015890; NR_045316
17548730	4930524O07Rik	4.67	4.7	4.35	4.65	4.65	-1.27	0.046411	-1.04	0.594143	-1.03	0.24594	AK006616; AK019696; ENSMUST00000161822; ENSMUST00000162334
17521292	4930524O07Rik	4.24	4.28	4.15	4.2	4.3	-1.09	0.200517	-1.06	0.952573	1.01	0.793108	AK006616; AK019696; ENSMUST00000161822; ENSMUST00000162334
17520191	4930524O08Rik	3.13	3.07	3.06	3.07	3.04	-1	0.327581	-1	0.233715	-1.02	0.485317	AK015891; AK030170; NR_040735
17531870	4930525D18Rik	2.57	2.53	2.26	2.37	2.46	-1.2	0.582062	-1.11	0.144789	-1.05	0.693191	AK015892; NR_040738
17294058	4930525G20Rik	2.17	2.13	2.17	2.16	2.15	1.03	0.244881	1.02	0.57571	1.01	0.569678	AK029746; AK045089; ENSMUST00000181912
17541134	4930525M21Rik	3.79	3.67	3.83	3.63	3.8	1.12	0.483397	-1.02	0.922175	1.09	0.368837	AK132937; NM_001243943; ENSMUST00000089286
17395948	4930526D03Rik	3.48	3.75	3.61	3.62	3.62	-1.1	0.543358	-1.09	0.838256	-1.09	0.590955	AK076877; BC087873; NM_199023; ENSMUST00000052416; ENSMUST00000132409
17292772	4930526F13Rik	3.55	3.55	4.03	4.02	3.86	1.4	0.198826	1.39	0.311723	1.24	0.60797	AK015900; ENSMUST00000144718
17523673	4930526I15Rik	5.12	6.69	6.63	6.4	6.42	-1.04	0.200668	-1.22	0.009092	-1.2	0.196403	NR_027950
17357636	4930526L06Rik	3.26	3.2	2.98	3.12	2.93	-1.16	0.576506	-1.06	0.918574	-1.21	0.990203	AK015905; NR_045317; ENSMUST00000181137
17373940	4930527A07Rik	4.49	4.73	4.48	4.39	4.43	-1.19	0.168192	-1.27	0.178917	-1.24	0.317045	AK015909; ENSMUST00000130677
17254019	4930527B05Rik	4.24	4.25	4.76	4.41	4.55	1.42	0.002015	1.12	0.187143	1.23	0.140306	AK132942
17369268	4930527E20Rik	4.2	4.74	4.37	4.5	4.54	-1.3	0.091421	-1.18	0.455984	-1.15	0.588953	AK019703; ENSMUST00000135700
17299231	4930527F14Rik	2.84	2.87	2.86	2.86	2.87	-1.01	0.350627	-1	0.794792	1	0.531646	AK015914
17349095	4930527G23Rik	2.34	2.68	2.54	2.6	2.6	-1.1	0.336786	-1.06	0.365319	-1.06	0.547606	AK019704; NR_045395
17230273	4930527J03Rik	6.5	7.46	7.67	7.47	7.57	1.16	0.268436	1.01	0.587591	1.08	0.996343	XR_140479; ENSMUST00000094270; AK015919
17423629	4930528A17Rik	3.96	4.41	4.3	3.96	4.11	-1.08	0.330948	-1.37	0.098694	-1.23	0.125711	AK039347; BC031206; NR_028384
17287964	4930528D03Rik	4.04	4.29	4.53	4.35	4.27	1.18	0.261151	1.04	0.872729	-1.02	0.254181	AK015923; AK077008; ENSMUST00000181700; ENSMUST00000181528
17472985	4930528G23Rik	2.73	2.93	3.08	2.84	2.74	1.11	0.641837	-1.07	0.118397	-1.14	0.328639	AK015927; ENSMUST00000124575
17389592	4930528P14Rik	3.46	3.9	3.76	3.94	3.76	-1.11	0.309295	1.02	0.968936	-1.1	0.263089	AK019710; NR_040516; ENSMUST00000152815
17548934	4930529C04Rik	7.6	6.02	5.88	6.34	6.52	-1.11	0.935468	1.25	0.347929	1.41	0.20915	NR_033593; ENSMUST00000116191; ENSMUST00000131367
17548938	4930529C04Rik	4.09	4.15	3.94	3.93	3.81	-1.16	0.14097	-1.17	0.093155	-1.27	0.048026	ENSMUST00000131367; AK014162
17399843	4930529C04Rik	2.72	3.19	2.72	2.63	3.07	-1.38	0.753282	-1.47	0.452034	-1.09	0.5644	NR_033593; ENSMUST00000131367
17298929	4930529F24Rik	2.5	2.44	2.48	2.42	2.69	1.03	0.712481	-1.01	0.813397	1.2	0.370728	AK015934; NR_045713; ENSMUST00000177141
17394905	4930529I22Rik	2.64	2.79	2.78	2.77	2.68	-1	0.870298	-1.01	0.728643	-1.08	0.240656	AK015936; ENSMUST00000131509
17302296	4930529K09Rik	4.21	4.15	4.17	4.08	4.17	1.01	0.963897	-1.05	0.899504	1.01	0.977298	AK015937; AK019672
17326790	4930529L06Rik	2.39	2.46	2.45	2.59	2.59	-1.01	0.74842	1.1	0.056071	1.09	0.264737	AK019711; NR_040537
17377210	4930529M08Rik	4.34	4.41	4.33	4.57	4.42	-1.05	0.589133	1.12	0.104562	1.01	0.837968	AK019712; AK086391; BC024760; BC058733; BC107030; BC107031; NM_175280; ENSMUST00000126415; ENSMUST00000116398; ENSMUST00000138774; ENSMUST00000152515; ENSMUST00000130168; ENSMUST00000133433; ENSMUST00000118002; ENSMUST00000155214; ENSMUST00000150771; ENSMUST00000125223; ENSMUST00000144066; ENSMUST00000143896
17230812	4930532G15Rik	3.71	3.76	3.95	3.61	3.55	1.14	0.777764	-1.11	0.20839	-1.15	0.240877	AK015943; AK089488
17389460	4930533B01Rik	3.11	3.23	3.21	3.2	3.26	-1.01	0.908641	-1.02	0.646379	1.02	0.767192	AK015951; ENSMUST00000123377
17482924	4930533L02Rik	2.72	2.89	3.29	3.04	3.52	1.32	0.385236	1.11	0.888868	1.55	0.067681	XR_168881; ENSMUST00000060220; AK015957
17225833	4930533P14Rik	2.73	2.86	2.88	2.78	2.9	1.02	0.927278	-1.06	0.132353	1.03	0.946671	AK015960; NR_040478
17264421	4930535C22Rik	2.63	2.83	2.96	3.17	2.99	1.1	0.11785	1.26	0.123854	1.12	0.323372	AK015975; ENSMUST00000148019
17429829	4930535I16Rik	5.36	5.77	5.82	5.82	6.05	1.04	0.562737	1.04	0.420561	1.21	0.226645	AK015982; AK050163; AK085801; ENSMUST00000153814; ENSMUST00000163208
17261161	4930538E20Rik	4.34	4.32	4.18	4.17	4.58	-1.1	0.297224	-1.11	0.16355	1.2	0.078504	AK019630; AK019722; ENSMUST00000146717; ENSMUST00000131383
17429331	4930538K18Rik	3.81	3.34	3.64	3.52	3.5	1.22	0.09257	1.13	0.225654	1.12	0.367462	AK015991; BC048569; NM_029198; ENSMUST00000132778; ENSMUST00000030394
17342943	4930539E08Rik	5.12	5.39	5.44	5.49	5.68	1.04	0.747822	1.08	0.207852	1.22	0.059065	BC117930; NM_172450; ENSMUST00000062357
17410537	4930539J05Rik	4.88	5.27	5.32	5.17	5.33	1.04	0.963679	-1.07	0.358342	1.05	0.647482	AK015999; NR_030689
17396031	4930539M17Rik	5.05	4.71	4.57	4.76	4.8	-1.1	0.676924	1.04	0.619016	1.06	0.534212	AK016002
17404165	4930539N22Rik	2.78	2.83	2.99	3.25	2.95	1.12	0.905689	1.34	0.288692	1.09	0.6006	AK016003
17514847	4930540M03Rik	2.57	2.62	2.58	2.78	2.61	-1.02	0.699798	1.12	0.471145	-1.01	0.286268	AK019729; NR_040746
17470350	4930540M05Rik	4.13	4.16	4.31	4.18	4.17	1.11	0.089716	1.02	0.996277	1.01	0.714759	AK016012
17529043	4930542C12Rik	3.44	3.99	3.91	3.87	3.8	-1.06	0.749213	-1.09	0.540698	-1.15	0.2424	AK006987; AK017030; ENSMUST00000171096
17304123	4930542C16Rik	3.26	3.59	3.58	3.38	3.3	-1	0.813314	-1.16	0.533565	-1.22	0.309609	XR_168524; AK005833; ENSMUST00000062438; ENSMUST00000159360; AK016018
17325555	4930542C21Rik	2.94	2.94	2.84	3.03	3.02	-1.07	0.478076	1.07	0.776142	1.06	0.201042	AK016019
17266611	4930542H20Rik	3.62	4.22	4.01	4.06	4.15	-1.16	0.111945	-1.11	0.370351	-1.05	0.72175	AK006156; AK019731; ENSMUST00000132921; ENSMUST00000123067
17495216	4930543E12Rik	3.55	3.48	3.7	3.44	3.65	1.17	0.000111	-1.03	0.683488	1.12	0.026868	AK016028; AK016048; NR_045978
17252157	4930544D05Rik	4.08	3.94	4.36	4.11	4.02	1.34	0.392915	1.13	0.93976	1.06	0.65441	AK019734; NM_001145537; ENSMUST00000180052; ENSMUST00000125387; ENSMUST00000135865; ENSMUST00000144960
17459232	4930544G11Rik	3.51	3.84	4.04	3.93	3.91	1.15	0.630002	1.07	0.443248	1.05	0.834912	EU477372; AK006363; AK016035; NM_001161773; ENSMUST00000043382
17282975	4930544I03Rik	2.34	2.25	2.29	2.22	1.87	1.03	0.917349	-1.02	0.347225	-1.3	0.122309	AK132687
17484225	4930544L04Rik	4.38	4.63	4.57	4.63	4.59	-1.04	0.844455	1	0.551651	-1.02	0.222446	AK019737; ENSMUST00000097982
17290043	4930544M13Rik	3.04	3.11	3.18	3.3	3.19	1.05	0.201633	1.14	0.325006	1.05	0.437946	AK016040; AK076988; NR_045976; ENSMUST00000063230; ENSMUST00000181553
17352909	4930545E07Rik	2.22	2.56	2.61	2.47	2.5	1.03	0.384454	-1.06	0.80431	-1.04	0.756657	AK016045; NR_045374
17241672	4930545H06Rik	2.81	3.04	2.8	2.82	2.82	-1.18	0.589572	-1.17	0.584205	-1.17	0.784269	AK016046; NR_045357
17392103	4930545L23Rik	4.13	4.12	4.13	4	3.97	1.01	0.655633	-1.09	0.696741	-1.11	0.311941	AK019742; NR_040517; ENSMUST00000138303
17355270	4930546C10Rik	4.29	4.14	4.14	4.04	4.1	-1	0.53984	-1.07	0.989399	-1.03	0.811134	NR_038051
17418850	4930546G22Rik	3.64	4.03	4.23	4.03	4	1.14	0.85959	-1	0.319051	-1.02	0.401418	AK016051; ENSMUST00000131581
17525947	4930546K05Rik	3.31	4.04	3.98	4.1	4.16	-1.05	0.579969	1.04	0.709118	1.09	0.582897	AK019746; AK133167; NR_040754
17414146	4930547C10Rik	2.28	2.38	2.42	2.34	2.34	1.03	0.529423	-1.03	0.678872	-1.03	0.63851	AK006061; BC120821; BC120823; NM_026652; ENSMUST00000029995; ENSMUST00000107671; AK015747
17388881	4930547E08Rik	2.49	2.81	2.64	2.65	2.67	-1.12	0.389827	-1.11	0.594397	-1.1	0.770106	AK019749; NR_040514; ENSMUST00000143559
17326491	4930547E14Rik	2.84	3.09	3.29	3.11	3.08	1.15	0.160071	1.01	0.634687	-1.01	0.529295	AK016054
17232724	4930547M16Rik	4.88	4.86	4.79	4.83	4.67	-1.05	0.282711	-1.02	0.535471	-1.14	0.216597	AK016061; AK036704
17311452	4930548G14Rik	3.14	3.32	3.31	3.52	3.32	-1.01	0.54381	1.15	0.160816	-1	0.789924	ENSMUST00000060825
17436145	4930548H24Rik	3.38	3.23	3.27	3.35	3.35	1.03	0.427289	1.09	0.563695	1.09	0.903551	BC057946; ENSMUST00000031020
17340478	4930548J01Rik	2.63	2.52	2.66	2.6	2.6	1.1	0.871631	1.06	0.61681	1.05	0.836774	AK007199; AK019751; NR_045462
17423728	4930548K13Rik	3.7	4.34	4.17	3.96	4.42	-1.13	0.78495	-1.3	0.13057	1.05	0.706828	AK016071; ENSMUST00000154459
17420134	4930549C01Rik	4.2	4.77	4.79	4.77	5.13	1.01	0.699731	1	0.239956	1.28	0.20749	AK015053; BC048442; ENSMUST00000046647
17355251	4930549G23Rik	4.86	4.83	4.79	4.61	4.76	-1.03	0.912265	-1.17	0.051174	-1.05	0.698772	AK016077; NR_045376
17517311	4930550C14Rik	3	3.33	3.55	3.24	3.24	1.16	0.521858	-1.06	0.313135	-1.06	0.412161	AK153618; BC115638; BC115639; NM_029247; ENSMUST00000005262
17292996	4930550C17Rik	3.13	3.78	3.66	3.84	3.7	-1.09	0.819076	1.04	0.820478	-1.06	0.453366	AK016084
17371520	4930550G17Rik	2.55	3.15	2.96	2.92	2.95	-1.14	0.692	-1.17	0.149167	-1.15	0.519332	AK016085; AK050748; ENSMUST00000129114
17548848	4930550L24Rik	2.21	2.44	2.51	2.48	2.76	1.05	0.138146	1.03	0.217965	1.25	0.05832	BC087920; NM_023774; ENSMUST00000118305; ENSMUST00000062542
17535089	4930550L24Rik	2.86	3.33	3.17	3.14	3.07	-1.11	0.520105	-1.14	0.49193	-1.2	0.286673	AF319984; BC087920; NM_023774; ENSMUST00000118305; ENSMUST00000062542
17482914	4930551E15Rik	2.57	2.97	2.94	2.75	2.86	-1.02	0.456114	-1.17	0.076537	-1.08	0.998185	AK019758; ENSMUST00000151884
17427318	4930551L18Rik	3.48	3.75	3.65	3.88	3.72	-1.07	0.331656	1.1	0.137763	-1.02	0.982905	AK016095; ENSMUST00000156086
17366533	4930551O13Rik	3.3	3.58	3.7	3.61	3.71	1.09	0.903063	1.02	0.292084	1.1	0.8907	AK016096; ENSMUST00000145585
17414152	4930552N02Rik	2.81	3.23	3.3	3.2	3.37	1.05	0.024216	-1.02	0.959101	1.11	0.153011	AK016098; NM_146858; ENSMUST00000095085; ENSMUST00000135738
17365796	4930552P12Rik	4.54	4.52	4.52	4.55	4.73	-1	0.757106	1.02	0.48282	1.16	0.532606	AK019762; NR_045318; ENSMUST00000181198
17326783	4930553E22Rik	2.78	3.58	3.24	3.49	3.39	-1.26	0.123646	-1.06	0.126514	-1.14	0.103308	AK016102
17326922	4930553J12Rik	3.62	3.6	3.62	3.62	3.62	1.01	0.570977	1.01	0.422407	1.01	0.930178	AK016107; AK132534; BC080822; BC116219; NM_013713; ENSMUST00000023648
17547958	4930553J12Rik	6.55	5.99	5.85	6.01	5.84	-1.1	0.322699	1.01	0.818999	-1.11	0.021212	BC080822
17547955	4930553J12Rik	2.5	2.69	2.75	2.68	2.68	1.04	0.98253	-1.01	0.694819	-1.01	0.957888	AK016107; BC080822
17519959	4930554C24Rik	3.24	3.3	3.53	3.27	3.22	1.17	0.404865	-1.02	0.641051	-1.06	0.497917	AK016115; NR_040739
17260722	4930554G24Rik	2.94	3.37	3.39	3.16	3.52	1.02	0.370767	-1.16	0.858709	1.11	0.176018	AK016119; ENSMUST00000126260
17491777	4930554H23Rik	2.8	3	2.8	2.78	2.86	-1.15	0.148766	-1.17	0.171939	-1.11	0.411178	AK019764
17403602	4930555A03Rik	4.65	5.14	5.02	5.22	4.97	-1.08	0.2058	1.06	0.381859	-1.12	0.166283	AK008823; AK016126; AK081104
17370892	4930555B11Rik	3.55	3.84	4.12	4.02	4	1.22	0.303553	1.13	0.233761	1.12	0.320183	AK016127; ENSMUST00000123210
17537333	4930555B12Rik	2.85	3.05	2.74	2.92	2.95	-1.24	0.318757	-1.1	0.099897	-1.07	0.678265	AK019765; ENSMUST00000135444
17501122	4930555F03Rik	3.43	3.11	3.17	2.97	3.44	1.04	0.43831	-1.1	0.818969	1.25	0.440944	XR_108000; AK042788; ENSMUST00000143556; ENSMUST00000033963; ENSMUST00000126285; ENSMUST00000163925; AK016128
17275155	4930555J06Rik	3.18	3.36	3.23	3.23	3.23	-1.1	0.125934	-1.1	0.304295	-1.1	0.107444	AK016131; ENSMUST00000135883
17261528	4930555O08Rik	3.04	3.06	3.08	3.05	3.14	1.01	0.934972	-1.01	0.911827	1.06	0.769591	AK016136; ENSMUST00000122821
17345859	4930556A20Rik	3.33	3.38	3.39	3.02	3.16	1.01	0.445685	-1.28	0.136423	-1.16	0.613252	XR_168757; AK016140
17326839	4930556C24Rik	2.77	2.83	3.02	2.84	2.75	1.14	0.125855	1.01	0.534604	-1.06	0.618383	AK016142; NR_040506
17412335	4930556G01Rik	2.62	2.75	2.81	2.85	2.66	1.04	0.887782	1.07	0.691576	-1.07	0.702552	AK016143
17211984	4930556I23Rik	3.84	3.79	3.88	4.09	3.91	1.07	0.189825	1.24	0.220136	1.09	0.546868	AK016146; ENSMUST00000160659
17301113	4930556J02Rik	2.99	3.17	3.2	3.29	3.49	1.02	0.792443	1.08	0.569965	1.24	0.746002	AK016147; NR_045714
17259924	4930556J24Rik	4.92	4.8	4.79	4.94	4.91	-1.01	0.729343	1.1	0.058991	1.08	0.434011	XM_003084882; ENSMUST00000042344; AK016148
17392880	4930556L07Rik	4.66	5.18	5.23	5.08	5.31	1.04	0.9135	-1.07	0.480511	1.09	0.900844	AK006186; AK016389; ENSMUST00000134422
17310320	4930556M19Rik	4.3	4.31	4.61	4.48	4.46	1.24	0.479236	1.13	0.962751	1.12	0.964179	AK005793; AK016150; AK030258; AK047371; AK047938; NR_045063; NR_045064; NR_045065; ENSMUST00000181739
17280682	4930556N08Rik	4.88	4.76	4.8	5.01	4.81	1.03	0.837798	1.18	0.050645	1.03	0.976389	AK016151; ENSMUST00000138617
17236792	4930556N09Rik	3.15	3.55	3.64	3.62	3.65	1.06	0.140699	1.05	0.169482	1.07	0.190376	AK016152; NR_045358
17254996	4930556N13Rik	4.35	4.18	4.37	4.37	4.42	1.14	0.856853	1.14	0.342625	1.18	0.549817	AK016153; ENSMUST00000173677
17533230	4930557A04Rik	2.65	2.77	2.82	2.56	3.07	1.04	0.244791	-1.16	0.361385	1.23	0.029469	NM_029229; ENSMUST00000057113
17250750	4930557C09Rik	4.82	5.04	5.02	4.93	4.74	-1.01	0.441066	-1.08	0.339185	-1.23	0.041442	AK019771; ENSMUST00000142492
17291119	4930557F10Rik	4.06	4.12	4.23	4.12	4.09	1.08	0.538532	1	0.883899	-1.02	0.339846	AK016161; ENSMUST00000155432
17436551	4930557J02Rik	3.4	3.4	3.59	3.39	3.57	1.13	0.335017	-1.01	0.544253	1.12	0.414873	AK016164
17407823	4930558C23Rik	2.74	3.02	3.06	2.76	2.89	1.03	0.337883	-1.19	0.84554	-1.1	0.830424	AK006075; AK006566; AK016169; NR_015490
17537532	4930558G05Rik	2.3	2.66	2.82	3.01	2.88	1.12	0.311107	1.28	0.09719	1.17	0.37104	ENSMUST00000122848
17223308	4930558J18Rik	5.22	4.69	4.93	4.95	4.7	1.18	0.747877	1.2	0.52743	1	0.611706	AK016177; AK133406; NR_037999; ENSMUST00000181949
17291226	4930558J22Rik	2.09	2.79	3.12	2.55	2.56	1.26	0.10167	-1.18	0.719174	-1.17	0.891987	AK016178; AK133404; ENSMUST00000139822
17228896	4930558K02Rik	3.09	3.34	3.2	2.94	2.99	-1.1	0.299195	-1.32	0.164437	-1.27	0.646713	NM_001204904; NM_001204905; ENSMUST00000162676; ENSMUST00000141397
17451813	4930562A09Rik	3.44	3.32	3.41	3.33	3.41	1.06	0.600279	1	0.778995	1.06	0.715591	AK016187; ENSMUST00000153818
17322578	4930562C15Rik	4.44	4.57	4.82	4.58	4.54	1.19	0.658282	1.01	0.869407	-1.02	0.781127	AK019778; NM_030192; ENSMUST00000177042; ENSMUST00000175836; ENSMUST00000180566; ENSMUST00000175762; ENSMUST00000180939; ENSMUST00000100211; AK133365
17519775	4930562D21Rik	2.53	2.48	2.48	2.5	2.49	-1	0.342195	1.01	0.804527	1	0.798952	AK016189; ENSMUST00000123894
17228705	4930562F07Rik	4.26	4.34	4.46	4.82	4.33	1.09	0.381132	1.4	0.001254	-1.01	0.807708	NR_038030; NR_038031; ENSMUST00000028061; ENSMUST00000164249; ENSMUST00000169600
17332219	4930563D23Rik	3.14	3.54	3.5	3.73	3.58	-1.02	0.826316	1.14	0.656012	1.03	0.938393	BC147584; BC147622; NM_029252; ENSMUST00000062638
17348361	4930563E18Rik	2.53	2.76	2.8	2.64	2.64	1.03	0.93567	-1.08	0.803817	-1.08	0.485373	AK016200; NR_045379; ENSMUST00000180948
17252329	4930563E22Rik	4.84	4.77	5.04	4.89	4.75	1.2	0.116127	1.09	0.516767	-1.02	0.817133	AK043242; AK044443; NM_001163728; ENSMUST00000124762; ENSMUST00000066087
17443062	4930563F08Rik	2.44	2.47	2.42	2.61	2.46	-1.04	0.611248	1.1	0.342396	-1.01	0.661649	AK016203
17301003	4930563I02Rik	3.61	3.96	3.74	3.74	3.64	-1.16	0.414048	-1.16	0.086443	-1.25	0.046986	AK015998; AK016207; BC048633; ENSMUST00000149364; ENSMUST00000154835
17513306	4930563M20Rik	3.77	4.58	4.36	4.7	4.45	-1.17	0.219338	1.08	0.359983	-1.09	0.218201	AK019781; NR_046193
17302035	4930564B18Rik	3.85	3.89	4.41	4.36	4.1	1.43	0.20038	1.38	0.190966	1.16	0.311667	NM_029230; ENSMUST00000022579
17548034	4930564C03Rik	4.02	4.29	4.29	4.42	4.3	-1	0.941206	1.1	0.04029	1.01	0.403035	BC048763; NM_029257
17401386	4930564D02Rik	3.92	3.96	4.08	4.14	4.05	1.09	0.303918	1.13	0.099611	1.07	0.841598	NM_029228; ENSMUST00000070584
17245370	4930564G21Rik	3.98	4.34	4.04	4.35	4.17	-1.23	0.53113	1	0.454703	-1.13	0.86894	AK016220; NR_045359; ENSMUST00000153898
17398477	4930564K09Rik	3.34	3.68	4.04	3.7	3.74	1.28	0.176472	1.01	0.698201	1.04	0.149998	AK019784; AK161442; NR_040381; NR_040382; ENSMUST00000131274; ENSMUST00000156457; ENSMUST00000147649
17406358	4930565D16Rik	4.41	4.93	4.88	4.63	4.66	-1.04	0.929317	-1.23	0.214265	-1.21	0.325228	AK016226; NR_040752
17330260	4930565N06Rik	3.82	4.07	3.96	3.83	4.04	-1.08	0.909166	-1.18	0.139927	-1.02	0.78562	AK015360; AK019787; NR_040476; ENSMUST00000153572
17446994	4930566F21Rik	3.51	3.33	3.53	3.44	3.47	1.15	0.287598	1.08	0.603105	1.1	0.560763	AK016234; ENSMUST00000130898
17411414	4930566N20Rik	2.38	2.76	2.54	2.59	2.49	-1.17	0.395444	-1.13	0.499638	-1.21	0.284545	ENSMUST00000067993; AK016239
17506884	4930567H12Rik	5.44	5.41	5.39	5.62	5.47	-1.01	0.436824	1.15	0.661517	1.04	0.651013	AK016240; AK016332; AK131761
17542163	4930567H17Rik	2.46	2.87	2.49	3.03	2.84	-1.3	0.253449	1.11	0.176886	-1.02	0.27774	NM_001033807; ENSMUST00000092405
17326598	4930567J20Rik	3.18	3.27	3.19	3.19	3.51	-1.06	0.448125	-1.06	0.26268	1.18	0.577696	AK019789
17231621	4930567K20Rik	2.07	2.26	2.24	2.39	2.42	-1.01	0.512697	1.1	0.368481	1.12	0.630767	AK019790
17384469	4930568D16Rik	2.47	2.59	2.84	2.89	2.89	1.18	0.34381	1.23	0.325302	1.23	0.312745	AK016248; NM_029463; ENSMUST00000028243
17523985	4930568E12Rik	4.18	4.1	4.07	4.16	4.18	-1.03	0.562716	1.04	0.258562	1.06	0.936147	AK019792; NR_040755
17229192	4930568G15Rik	3.74	4.2	3.98	4.06	4.19	-1.17	0.234712	-1.1	0.478049	-1.01	0.977287	AK036349; NR_040480
17442491	4930568K20Rik	3.99	3.97	3.83	3.96	4.19	-1.1	0.900518	-1.01	0.795149	1.16	0.576417	AK016253; NR_045369; ENSMUST00000161697
17441357	4930569F06Rik	3.66	3.91	3.84	4.16	3.84	-1.05	0.742491	1.18	0.098787	-1.06	0.408193	XR_168859; AK019794; ENSMUST00000036821
17544396	4930570D08Rik	2.95	3.04	3.07	2.96	3	1.02	0.497237	-1.06	0.517597	-1.03	0.795003	AK019796; ENSMUST00000130431
17326731	4930570E03Rik	3.21	3.13	3.16	3.14	2.9	1.02	0.393868	1.01	0.8431	-1.17	0.187516	AK019797
17411401	4930570G19Rik	2.93	3.81	3.48	3.39	3.74	-1.26	0.070156	-1.34	0.046123	-1.05	0.570025	AK016265; AK083124; NR_040398; NR_040399; NR_040400; ENSMUST00000149387; ENSMUST00000148224; ENSMUST00000139363; ENSMUST00000140941
17220934	4930570N18Rik	3.97	4.08	4.2	4.11	4.1	1.09	0.277842	1.02	0.359972	1.01	0.993415	AK019800; ENSMUST00000159273
17304235	4930570N19Rik	3.8	4.19	4.44	4.41	4.38	1.19	0.173558	1.16	0.560668	1.14	0.119666	AK076950; ENSMUST00000166902
17338612	4930571B16Rik	3.78	3.8	3.65	3.79	3.79	-1.11	0.108626	-1.01	0.679795	-1.01	0.278868	AK016268
17482928	4930571K23Rik	4.58	4.19	4.29	4.11	4.19	1.08	0.601516	-1.05	0.234424	1	0.35887	NM_001145759; AK016274; BC048566; ENSMUST00000166958
17312657	4930571N24Rik	3.86	3.87	4.13	3.87	4.06	1.2	0.186334	-1	0.981682	1.14	0.095919	ENSMUST00000132871
17442759	4930572K03Rik	2.94	3.48	3.3	3.23	3.2	-1.13	0.905078	-1.19	0.759938	-1.21	0.77115	AK016281; NR_045371
17445682	4930572O03Rik	3.15	2.85	3.02	2.98	3.5	1.12	0.881957	1.1	0.761604	1.57	0.120847	NR_073011; ENSMUST00000092696
17304127	4930572O13Rik	3.24	3.65	3.63	3.54	3.7	-1.02	0.268493	-1.08	0.514875	1.04	0.599772	AK016284; NR_045718
17317710	4930573C08Rik	3.09	2.63	2.81	2.74	2.65	1.13	0.117033	1.08	0.124439	1.01	0.586562	AK016287
17370789	4930573O16Rik	2.72	2.72	2.73	2.77	2.95	1.01	0.483819	1.03	0.518706	1.17	0.380934	AK019812
17411492	4930573O21Rik	2.46	2.48	2.19	2.17	2.33	-1.23	0.28873	-1.24	0.287787	-1.11	0.408983	AK016293; AK085606; ENSMUST00000141405; ENSMUST00000136306; ENSMUST00000133960; ENSMUST00000144933
17427185	4930577H14Rik	3.83	4.06	3.87	3.8	3.91	-1.14	0.605316	-1.2	0.524039	-1.11	0.582648	AK019813; ENSMUST00000151367
17397434	4930577N17Rik	3.41	3.38	3.43	3.35	3.51	1.04	0.133799	-1.02	0.516589	1.09	0.087003	AK016297; AK017883; NR_073429; ENSMUST00000139771
17540436	4930578C19Rik	3.06	3.07	3.2	3.16	3.12	1.1	0.949052	1.07	0.86858	1.03	0.514551	AK016298; BC118515; NM_175228; ENSMUST00000147039; ENSMUST00000044188
17353206	4930578E11Rik	2.87	3.07	3.18	3.08	3.14	1.07	0.554796	1	0.920406	1.05	0.717552	AK132929; NR_045391
17424384	4930578G10Rik	4.72	3.03	3.37	3.36	3.61	1.27	0.895925	1.26	0.806083	1.49	0.292276	AK006581; ENSMUST00000145453; ENSMUST00000107984; ENSMUST00000068158; ENSMUST00000142990; ENSMUST00000133644
17413162	4930578G10Rik	5.49	4.22	4.43	4.15	4.42	1.15	0.234466	-1.05	0.175266	1.15	0.902605	ENSMUST00000107984; ENSMUST00000068158; AK016301
17307666	4930578I06Rik	3.91	4.35	4.69	4.36	4.52	1.27	0.073944	1.01	0.668838	1.13	0.590103	BC048583; NM_026359; ENSMUST00000022532; AK016302
17301530	4930578I07Rik	3.12	3.32	3.06	3.1	2.99	-1.2	0.627327	-1.17	0.77242	-1.26	0.995572	AK016303; ENSMUST00000052898
17548059	4930578L24Rik	3.04	3.21	2.97	2.98	3.04	-1.18	0.067734	-1.17	0.536489	-1.12	0.139299	AK016306; AK028578
17314686	4930578M01Rik	4.27	4.25	4.28	4.22	4.27	1.02	0.345118	-1.02	0.445438	1.01	0.414585	AK013878; AK016307
17326654	4930578N18Rik	3.01	3.14	3.09	2.84	3.13	-1.03	0.841709	-1.23	0.600175	-1.01	0.992254	AK019818
17529592	4930579C12Rik	2.66	3.04	3.04	3.01	3.02	1	0.962567	-1.02	0.988651	-1.02	0.992255	XR_105310; XM_001473330; AK029815; AK156665
17340482	4930579D07Rik	3.82	3.92	3.6	3.79	3.86	-1.25	0.031499	-1.1	0.504402	-1.05	0.430427	AK016314
17472632	4930579D09Rik	6.15	6.53	6.58	6.64	6.61	1.03	0.930046	1.07	0.754237	1.05	0.84097	AK016315; ENSMUST00000132321
17410660	4930579F01Rik	4.96	5.17	5.03	5.2	5.13	-1.11	0.334132	1.02	0.918177	-1.03	0.844613	BC150693; NM_001163385; ENSMUST00000012186; AK006190
17300321	4930579G18Rik	5.27	5.43	5.34	5.38	5.13	-1.07	0.759565	-1.03	0.969437	-1.23	0.082461	NR_038053; ENSMUST00000167763
17398399	4930579G24Rik	7.25	6.76	6.65	6.76	6.72	-1.08	0.381401	1	0.983927	-1.03	0.621762	BC096378; AK137776; NM_029482; ENSMUST00000029388; AK016321
17529962	4930579K19Rik	4.91	4.85	4.84	4.83	4.85	-1.01	0.896484	-1.02	0.72085	-1	0.83333	AK016329; AK087620; NR_029444; ENSMUST00000058992; AK077474
17262387	4930579K21	5.6	5.8	5.82	5.8	5.82	1.01	0.575851	-1	0.948104	1.01	0.801659	AK076967; ENSMUST00000144876
17509212	4930579M01Rik	3.68	3.77	3.69	4.05	3.82	-1.05	0.390083	1.21	0.834334	1.03	0.429912	AK016330; AK131783; ENSMUST00000130943
17510850	4930579O11Rik	2.2	2.39	2.37	2.53	2.48	-1.01	0.837518	1.1	0.586181	1.07	0.229867	AK016331; ENSMUST00000168243; ENSMUST00000164687
17390833	4930580A09Rik	3.55	3.96	3.91	3.9	4.16	-1.03	0.772995	-1.04	0.914873	1.15	0.136106	AK016335; ENSMUST00000150154
17515871	4930581F22Rik	3.72	3.68	3.71	3.88	3.58	1.02	0.352426	1.15	0.727854	-1.07	0.404381	BC038320; BC064126; NR_029475; ENSMUST00000093873; ENSMUST00000159933; ENSMUST00000162566; ENSMUST00000161823; ENSMUST00000159363; ENSMUST00000161136; AK157006
17346707	4930583I09Rik	4.06	3.72	3.59	3.74	3.6	-1.09	0.452394	1.01	0.674384	-1.09	0.888753	XM_915248; AK019827; ENSMUST00000024896
17482128	4930583K01Rik	4.27	4.38	4.03	4.04	3.89	-1.28	0.733184	-1.27	0.716933	-1.4	0.304625	AK015785; NR_027879; ENSMUST00000138180
17390840	4930583P06Rik	2.16	2.38	2.53	2.33	2.57	1.11	0.573007	-1.04	0.316956	1.14	0.828162	AK016345; NR_040612; ENSMUST00000136658
17446515	4930584F24Rik	2.64	2.6	2.86	2.9	2.75	1.2	0.145051	1.23	0.052339	1.1	0.170181	AK005600; AK015867; BC049642; ENSMUST00000030910
17285810	4930586N03Rik	2.93	2.9	2.61	2.89	3.05	-1.22	0.434553	-1.01	0.62903	1.11	0.718637	AK016358; ENSMUST00000122940
17223646	4930587A21Rik	3.76	3.59	3.66	3.46	3.55	1.05	0.483143	-1.09	0.94166	-1.02	0.360775	AK016360; ENSMUST00000128588
17320690	4930588J15Rik	2.86	2.86	2.79	3.02	3.03	-1.05	0.350394	1.12	0.620742	1.13	0.198217	AK005807
17323753	4930588K23Rik	4.64	4.54	4.34	4.57	4.48	-1.15	0.323925	1.03	0.960208	-1.04	0.661198	XR_107007; AK133126; ENSMUST00000156827
17398380	4930589L23Rik	3.53	3.69	3.92	3.68	3.62	1.17	0.802198	-1.01	0.913528	-1.05	0.26597	XR_140605; AK016374; ENSMUST00000091023
17422012	4930589P08Rik	3.94	3.84	3.81	3.75	3.67	-1.02	0.649312	-1.07	0.5222	-1.13	0.823949	AK016376; AK017048; ENSMUST00000129097
17460974	4930590J08Rik	4.94	4.97	4.96	4.94	4.89	-1.01	0.388724	-1.02	0.29736	-1.06	0.479117	NM_198668; ENSMUST00000059318
17227722	4930590L20Rik	2	2.13	2.1	2.22	2.24	-1.02	0.876102	1.07	0.347005	1.08	0.609369	AK016382
17380631	4930591A17Rik	4.7	4.44	4.69	4.78	4.63	1.19	0.137915	1.26	0.056563	1.14	0.200959	NM_026596; ENSMUST00000041998
17316358	4930592A05Rik	2.65	2.63	2.74	2.64	2.6	1.08	0.242618	1	0.423294	-1.03	0.674966	AK016384; NR_045070
17355776	4930592I03Rik	3.68	3.13	3.47	3.35	3.33	1.27	0.153524	1.16	0.514013	1.15	0.501654	AK016386; AK077183; NR_033307
17397812	4930593A02Rik	2.88	2.73	3.01	2.71	3.02	1.21	0.136705	-1.02	0.572459	1.22	0.102355	AK016388; AK017132; NR_045167; ENSMUST00000181694; ENSMUST00000181771
17532284	4930593C16Rik	3.96	4.03	4.19	4.23	4.1	1.12	0.192172	1.15	0.054151	1.05	0.32282	AK019838; NR_040753; ENSMUST00000140589
17222354	4930594C11Rik	3.12	3.31	3.34	3.02	3.08	1.03	0.880603	-1.22	0.414284	-1.17	0.615812	AK019839; NR_024017; ENSMUST00000151866
17302919	4930594M22Rik	3.55	4.1	3.96	4.2	3.86	-1.1	0.219441	1.07	0.891282	-1.18	0.186659	XR_035097; AK019841; ENSMUST00000100291; ENSMUST00000161599; ENSMUST00000162218; AK157947
17309688	4930594M22Rik	6.85	6.85	6.83	6.78	6.72	-1.01	0.598962	-1.05	0.848222	-1.09	0.366586	AK080939; BC006662; BC080839; NM_145466; ENSMUST00000110679; ENSMUST00000038075; ENSMUST00000161322; ENSMUST00000160401; ENSMUST00000162164
17397165	4930594O21Rik	5.32	5.29	5.15	5.5	5.2	-1.1	0.479279	1.16	0.58638	-1.06	0.53748	AK016393; ENSMUST00000144981; ENSMUST00000129750
17284060	4930595D18Rik	5.59	5.97	5.68	5.79	5.94	-1.22	0.382921	-1.13	0.156386	-1.02	0.924484	AK019842; ENSMUST00000121608
17543027	4930595M18Rik	2.94	3.13	3.24	3.44	3.64	1.08	0.974979	1.24	0.416038	1.42	0.24566	BC131910; BC132591; NM_173435; ENSMUST00000080083
17305105	4930596D02Rik	3.61	3.6	3.81	3.64	3.54	1.15	0.220016	1.02	0.282565	-1.05	0.713113	BC147602; BC147613; NM_001033766; ENSMUST00000043266
17217887	4930596I21Rik	2.33	2.48	2.54	2.45	2.47	1.04	0.26748	-1.02	0.881429	-1.01	0.570244	AK019844; ENSMUST00000152856
17523303	4930596M17Rik	4.05	4.08	3.98	4.1	4.2	-1.07	0.403196	1.01	0.308555	1.09	0.866872	AK016372; AK016399; NR_040740; ENSMUST00000128080; ENSMUST00000156364
17248686	4930597A21Rik	3.22	3.23	3.23	3.24	3.27	1	0.243075	1.01	0.378203	1.03	0.869966	AK016402; ENSMUST00000128652
17306108	4930597G03Rik	2.75	2.78	2.78	2.73	2.62	1	0.241789	-1.03	0.954001	-1.11	0.977601	AK016405; NR_045736
17467310	4930597O21Rik	4.1	4.14	4.29	4.39	4.41	1.11	0.437164	1.19	0.207145	1.2	0.323597	AK016408; ENSMUST00000065878; AK159053
17423597	4930598A11Rik	3.9	4.51	4.19	4.11	4.25	-1.24	0.123657	-1.32	0.077843	-1.2	0.164986	AK143554
17225824	4930598F16Rik	2.11	2.4	2.45	2.28	2.17	1.03	0.262854	-1.09	0.725488	-1.18	0.022914	AK016410; NR_040479
17457498	4930599N23Rik	3.5	3.85	3.72	3.75	3.7	-1.09	0.404924	-1.07	0.779149	-1.11	0.913969	NR_045813; ENSMUST00000146981; ENSMUST00000101511; AK042039
17535159	4931400O07Rik	1.69	2.19	2.28	2.08	2.26	1.07	0.792915	-1.08	0.288531	1.05	0.475984	XR_141405; ENSMUST00000033537; AK016421
17390212	4931402G19Rik	4.69	5.08	4.98	4.87	5.02	-1.07	0.549817	-1.16	0.755188	-1.04	0.674306	AK016423
17363675	4931403E22Rik	3.67	3.98	3.84	3.69	3.82	-1.11	0.839197	-1.23	0.241117	-1.12	0.296659	AK016426; NR_045306; ENSMUST00000177048
17275950	4931403G20Rik	5.01	4.6	4.75	4.63	4.65	1.11	0.860024	1.02	0.873454	1.03	0.887212	AK016427; NR_038172; NR_038173; ENSMUST00000180861
17297700	4931403M11Rik	3.88	3.91	4.11	4.11	4.09	1.15	0.681563	1.14	0.329671	1.13	0.866712	XR_141729; ENSMUST00000038250; AK016429
17490135	4931406B18Rik	3	3.41	3.39	3.39	3.46	-1.01	0.440773	-1.01	0.453889	1.04	0.54959	AK015992; AK016431; BC132158; BC145054; NM_028737; ENSMUST00000013497; ENSMUST00000168213; ENSMUST00000171174; ENSMUST00000163474; ENSMUST00000168636; ENSMUST00000163619; ENSMUST00000168883; AK077119
17524156	4931406C07Rik	7.53	6.43	6.15	6.27	6.4	-1.22	0.31885	-1.11	0.26443	-1.02	0.514871	AK016432; AK088123; AK135434; BC011540; BC016078; CT010296; NM_001199485; NM_001199484; NM_133732; ENSMUST00000180339; ENSMUST00000178977; ENSMUST00000034414
17327025	4931406G06Rik	3.62	4.29	4.43	4.24	4.3	1.1	0.907159	-1.04	0.200477	1.01	0.444928	ENSMUST00000147848
17297748	4931406H21Rik	4.76	5.37	4.23	4.73	4.94	-2.19	0.298905	-1.56	0.228371	-1.34	0.418727	BC147211; BC147212; NR_033492
17489645	4931406P16Rik	6.87	6.27	6.09	6.43	6.17	-1.14	0.311864	1.11	0.15719	-1.07	0.963279	AK170198; BC060233; NM_172741; ENSMUST00000108074; ENSMUST00000132975; ENSMUST00000146025; ENSMUST00000085592; AK134699
17548573	4931406P16Rik	5.42	5.11	4.77	5.06	5.01	-1.26	0.242423	-1.03	0.64776	-1.07	0.87817	AK170198; BC060233; NM_172741; ENSMUST00000108074; ENSMUST00000085592
17221918	4931408C20Rik	2.13	2.24	2.3	2.38	2.15	1.05	0.595523	1.11	0.248395	-1.06	0.728381	NM_001033764; ENSMUST00000097801
17364246	4931408D14Rik	3.62	4.13	4.01	4.19	3.94	-1.09	0.306831	1.04	0.620021	-1.14	0.290929	AK016444; AK040817; AK168860; NR_040298; NR_040299
17446231	4931409K22Rik	4.36	4.75	4.88	4.94	4.9	1.09	0.577968	1.13	0.539367	1.11	0.491497	BC137999; BC145792; NM_177676; NR_033188; ENSMUST00000088302
17343640	4931413I07Rik	5.19	5.46	5.35	4.99	5.13	-1.08	0.744568	-1.39	0.127593	-1.25	0.807355	AK016453; ENSMUST00000173637
17266004	4931413K12Rik	5.19	5.33	5.6	5.43	5.52	1.2	0.448351	1.07	0.804195	1.14	0.746799	AK006915; AK016455; ENSMUST00000142068
17306407	4931414P19Rik	5.45	5.78	5.48	5.62	5.7	-1.23	0.30721	-1.12	0.736897	-1.06	0.940083	BC034212; AK016457; BC029624; ENSMUST00000022786
17499113	4931415C17Rik	4.71	4.45	4.46	4.45	4.47	1.01	0.69016	-1	0.688919	1.02	0.401205	AK016458; AK088235; ENSMUST00000131064; ENSMUST00000068194
17467923	4931417E11Rik	4.66	4.54	4.58	4.73	4.38	1.03	0.440359	1.14	0.808123	-1.12	0.437355	AK005631; BC048456; NM_025737; ENSMUST00000070163
17397654	4931419H13Rik	3.86	4	4.24	4.12	4.05	1.18	0.695836	1.09	0.896368	1.03	0.486802	AK016464
17326594	4931420L22Rik	2.98	3.31	3.19	3.02	3.1	-1.09	0.820582	-1.22	0.359427	-1.16	0.994466	AK016468
17388888	4931422A03Rik	4.24	4.43	4.29	4.19	4.32	-1.11	0.038854	-1.19	0.020936	-1.09	0.072657	XR_104697; AK016472; ENSMUST00000123966; ENSMUST00000056170; ENSMUST00000138867; AK076716
17367622	4931423N10Rik	3.14	3	2.99	3.24	3.13	-1.01	0.345425	1.18	0.793325	1.09	0.939861	NM_027635; ENSMUST00000028113; ENSMUST00000114505
17512350	4931428F04Rik	5.74	5.77	5.78	5.94	5.77	1.01	0.877597	1.13	0.323691	1	0.987238	AK016481; BC043046; BC059045; NM_028888; NM_001166394; ENSMUST00000171788; ENSMUST00000014981
17221980	4931428L18Rik	3.11	3.63	3.35	3.35	3.47	-1.22	0.02125	-1.21	0.018317	-1.12	0.354742	AK016212; BC147514; BC147546; BC172083; NR_033445; ENSMUST00000127775; ENSMUST00000135245; AK162175
17525845	4931429I11Rik	3.16	3.45	3.72	3.42	3.48	1.2	0.506451	-1.02	0.20122	1.02	0.404902	NM_001081121; ENSMUST00000034521; ENSMUST00000162122; ENSMUST00000160120; AK169524
17526636	4931429L15Rik	4.12	4.32	4.35	4.42	4.23	1.02	0.776618	1.07	0.245053	-1.06	0.232681	NM_183104; ENSMUST00000159565; ENSMUST00000160795; ENSMUST00000172280
17292296	4931429P17Rik	3.82	4.11	3.95	3.81	4.02	-1.12	0.77398	-1.23	0.699638	-1.06	0.59883	NR_038004; ENSMUST00000061899
17462226	4931430N09Rik	2.82	3.13	2.97	3.15	2.95	-1.12	0.045701	1.01	0.907682	-1.13	0.016339	AK016492; NR_046053
17496853	4931431B13Rik	3.27	3.4	3.29	3.26	3.3	-1.08	0.156914	-1.1	0.196827	-1.08	0.479242	AK007137; AK016494; NR_045183
17447360	4931431C16Rik	4.56	4.64	4.55	4.68	4.44	-1.07	0.869092	1.03	0.337382	-1.15	0.855042	NR_045807; ENSMUST00000124643
17494292	4931431F19Rik	4.02	4.29	4.08	3.93	3.8	-1.16	0.49153	-1.28	0.06248	-1.41	0.053973	NM_027634; ENSMUST00000053743
17514621	4931433A09Rik	4.62	5.04	4.84	4.81	5.03	-1.15	0.541031	-1.17	0.31341	-1	0.87261	AK029902; AK086296; NR_035437; ENSMUST00000122798
17261335	4931440F15Rik	2.92	3.24	2.93	3.73	3.64	-1.24	0.973479	1.41	0.212173	1.32	0.126324	AK029918; NM_176829; ENSMUST00000104962
17301168	4931440J10Rik	3.6	3.72	4.03	3.86	3.98	1.25	0.328864	1.1	0.763565	1.2	0.409849	AK016511
17227149	4931440L10Rik	3.88	4.08	3.82	3.85	3.93	-1.2	0.247443	-1.17	0.211363	-1.11	0.265142	AK016512; BC145149; BC145786; NM_001145300; NR_026896; ENSMUST00000172898; ENSMUST00000052911
17405677	4931440P22Rik	4.81	4.94	5.1	4.91	5.14	1.12	0.445008	-1.02	0.790009	1.15	0.418007	AK016513; AK136269; AK161073; AK171113; NR_027955; ENSMUST00000147424; ENSMUST00000136206; ENSMUST00000099076
17342940	4932407I05	4.13	4.13	4.11	4.11	4	-1.01	0.410132	-1.02	0.720341	-1.1	0.189483	AK029928; ENSMUST00000146779
17267660	4932411E22Rik	4.09	4.32	4.06	4.08	3.89	-1.2	0.141058	-1.18	0.174428	-1.35	0.120752	BC140961; NM_172534; ENSMUST00000050983
17544345	4932411N23Rik	2.24	2.37	2.24	2.14	2.23	-1.09	0.156711	-1.17	0.100199	-1.1	0.822063	AK029976; BC117864; BC117865; NM_177705; ENSMUST00000081074; ENSMUST00000180241
17330456	4932412D23Rik	2.22	2.29	2.37	2.31	2.29	1.06	0.708746	1.02	0.833506	-1	0.961647	NR_040522; ENSMUST00000099759; ENSMUST00000147181
17330451	4932412D23Rik	2.92	3.38	3.55	3.37	3.37	1.13	0.320314	-1	0.788917	-1	0.939299	AK016521; NR_040521; ENSMUST00000142270
17330461	4932412D23Rik	4.07	4.16	4.18	4.04	4.34	1.02	0.806618	-1.08	0.396471	1.14	0.423945	AK016521; NR_040521; ENSMUST00000130331; ENSMUST00000142270
17520979	4932413F04Rik	3.07	3.08	3.1	3.03	3.04	1.02	0.820991	-1.03	0.651376	-1.03	0.753904	AK077024; BC048598; NR_040764
17260933	4932414J04Rik	2.92	3.25	3.14	3.43	3.04	-1.08	0.304457	1.13	0.524699	-1.16	0.531682	NR_028259; ENSMUST00000152483
17371340	4932414N04Rik	3.25	3.41	3.57	3.85	3.67	1.12	0.874682	1.35	0.192502	1.19	0.621481	NM_183113; ENSMUST00000175917; ENSMUST00000128259; ENSMUST00000177001; ENSMUST00000055930
17243475	4932415D10Rik	4.01	4.28	4.15	4.2	3.96	-1.09	0.938324	-1.06	0.94019	-1.25	0.671412	ENSMUST00000171401
17244435	4932415G12Rik	5.5	4.23	4.33	4.42	4.45	1.07	0.644447	1.14	0.364377	1.17	0.277039	AK015136; AK016525; AK085032; AK144701; AK154718; AK155868; AK164080; NR_015524; ENSMUST00000181906
17338595	4932415M13Rik	5.18	4.37	4.63	4.74	4.59	1.2	0.502947	1.29	0.137954	1.17	0.136794	BC109354; BC116728; NR_073205; ENSMUST00000077153
17391596	4932416H05Rik	4.93	4.86	5.19	5.17	5.01	1.26	0.153687	1.24	0.359979	1.11	0.232466	AK016906; AK030036; NR_029452
17427459	4932416J16Rik	4.43	4.18	4.17	4.18	4.07	-1.01	0.458676	-1	0.354254	-1.08	0.185244	AK016528
17504493	4932416K20Rik	3.8	4.19	4.41	4.14	4.22	1.16	0.268778	-1.04	0.709383	1.02	0.973748	NM_001002775; ENSMUST00000093229
17382900	4932418E24Rik	4.91	5.19	5.04	4.86	5.06	-1.11	0.320915	-1.25	0.029931	-1.09	0.303365	NM_177841; ENSMUST00000057224; ENSMUST00000155409
17548422	4932422M17Rik	5.9	5.69	5.68	5.93	5.62	-1.01	0.995318	1.18	0.409013	-1.06	0.795762	AK016534
17548420	4932422M17Rik	4.29	4.36	4.38	4.35	4.36	1.01	0.632459	-1.01	0.665622	-1	0.244552	XR_140744; AK016534
17536208	4932429P05Rik	2.9	3.26	3.04	2.91	3.04	-1.17	0.840488	-1.28	0.764003	-1.17	0.801301	NM_001085511; ENSMUST00000113958
17449795	4932430I15Rik	3.38	3.71	3.64	3.67	3.83	-1.05	0.536008	-1.02	0.947471	1.09	0.409672	AK133290
17546647	4932431L22RIK	7.23	3.19	3.26	3.31	3.22	1.05	0.496698	1.08	0.722084	1.02	0.630233	ENSMUST00000181626
17546654	4932431L22RIK	2.45	2.45	2.33	2.33	2.39	-1.09	0.269971	-1.09	0.369347	-1.04	0.294762	ENSMUST00000181626
17476143	4932431P20Rik	3.88	4	4.08	4.01	4.03	1.06	0.121479	1.01	0.452449	1.02	0.217686	XR_035401; AK133138; ENSMUST00000141713; ENSMUST00000098602
17271695	4932435O22Rik	2.92	3.02	3.03	3.02	3.07	1.01	0.448185	1	0.458572	1.04	0.970795	NR_027643; ENSMUST00000148405; ENSMUST00000141088
17396996	4932438A13Rik	6.68	5.62	5.35	5.84	6.05	-1.21	0.623595	1.16	0.326501	1.34	0.265196	AK028716; AK148181; AK164468; AK173100; BC027125; BC064036; BC079623; NM_172679; ENSMUST00000123916; ENSMUST00000136287; ENSMUST00000152881; ENSMUST00000108145; ENSMUST00000152564; ENSMUST00000129721; ENSMUST00000128061; ENSMUST00000143675; ENSMUST00000146948; ENSMUST00000141740; ENSMUST00000138950; ENSMUST00000138152; ENSMUST00000148698; ENSMUST00000136746; ENSMUST00000057272; AK086976
17404877	4932438A13Rik	2.36	2.68	2.31	2.62	2.32	-1.29	0.11654	-1.04	0.612072	-1.28	0.086832	AK029633; ENSMUST00000126099; ENSMUST00000139667
17332107	4932438H23Rik	4.59	4.94	4.85	4.71	4.68	-1.07	0.437385	-1.17	0.214616	-1.2	0.068406	AK016554; AK035767; AK043035; BC032975; NM_001163695; NM_028905; ENSMUST00000035689; ENSMUST00000114076; ENSMUST00000146047
17448150	4932441J04Rik	2.75	3.03	2.85	2.74	2.93	-1.13	0.499941	-1.22	0.26268	-1.07	0.584875	AK030094; AK034221; AK039574; AK044558; ENSMUST00000180708
17237596	4932442E05Rik	4.6	4.44	4.58	4.76	4.59	1.11	0.157069	1.25	0.387038	1.11	0.250903	ENSMUST00000059966; AK016565
17543246	4932442L08Rik	3.2	3.29	3.23	3.29	3.37	-1.04	0.700454	-1	0.691765	1.05	0.536613	XM_001477581; BC115707; ENSMUST00000044989; ENSMUST00000113903; ENSMUST00000113902; ENSMUST00000150601
17499347	4932443I19Rik	4.68	5.26	5.09	5.12	5.19	-1.12	0.134801	-1.1	0.380289	-1.05	0.88878	AK030127; AK038767; NM_001101519; ENSMUST00000166277
17507236	4932443L11Rik	3.77	3.64	3.85	3.64	3.67	1.16	0.276578	-1	0.718745	1.02	0.625412	XR_107981; AK019856; ENSMUST00000177130
17286046	4932702P03Rik	4.07	4.77	4.28	4.59	4.38	-1.41	0.138136	-1.13	0.638427	-1.31	0.33041	AK006712; ENSMUST00000151220; ENSMUST00000138447
17546205	4933400A11Rik	2.13	2.26	2.34	2.25	2.35	1.06	0.440281	-1	0.376575	1.07	0.224875	AK015979; AK016585; NR_003635; ENSMUST00000068894; ENSMUST00000068874; ENSMUST00000112102
17340377	4933400B14Rik	3.14	3.45	3.68	3.83	3.7	1.18	0.304392	1.31	0.21406	1.19	0.087578	AK016587; NR_045432
17520386	4933400C23Rik	3.3	3.45	3.42	3.34	3.56	-1.02	0.633709	-1.08	0.633715	1.08	0.723944	AK077069; NR_040770
17237496	4933400F03Rik	3.84	3.85	3.91	3.8	3.87	1.04	0.511642	-1.03	0.214931	1.02	0.909666	XR_105383; AK016591; ENSMUST00000144020; ENSMUST00000127070; ENSMUST00000123348; ENSMUST00000080943; AK165712
17225368	4933400F21Rik	3.3	3.85	3.44	3.61	3.72	-1.32	0.067324	-1.18	0.570698	-1.09	0.937632	AK007030; AK016229; AK016592; AK029704; NR_015540
17504393	4933400L20Rik	3.41	3.71	3.42	3.56	3.59	-1.22	0.609925	-1.11	0.565759	-1.08	0.622171	AK016594; NR_045730
17537144	4933401B06Rik	2.16	2.09	2.37	2.2	2.13	1.22	0.367756	1.08	0.228969	1.03	0.300917	AK016598; NR_033580; ENSMUST00000142024; ENSMUST00000139758; ENSMUST00000069427
17410572	4933401H06Rik	3.74	3.82	4.36	3.93	3.85	1.45	0.474757	1.08	0.884933	1.02	0.959442	AK016602; NR_040540
17447540	4933401P06Rik	3.76	4.33	4.26	4.11	4	-1.04	0.985415	-1.16	0.565048	-1.26	0.967091	AK016607; NR_045505; ENSMUST00000152862
17476906	4933402C06Rik	3.34	3.55	3.56	3.5	3.51	1.01	0.470388	-1.04	0.427888	-1.03	0.250437	AK016610; NR_045504
17223760	4933402D24Rik	4.18	4.32	4.47	4.31	4.26	1.11	0.522633	-1.01	0.769034	-1.04	0.297587	NM_001256158; ENSMUST00000027102
17535152	4933402E13Rik	2.68	2.57	2.84	2.43	2.6	1.21	0.883176	-1.1	0.291062	1.02	0.577722	BC132156; NM_001199996; NM_001199997; ENSMUST00000051414; ENSMUST00000178085
17503546	4933402J07Rik	3.65	3.81	3.74	3.59	3.72	-1.05	0.686796	-1.17	0.130849	-1.06	0.54875	BC117078; BC120779; NM_177901; ENSMUST00000093342
17448160	4933402J10Rik	1.74	1.79	1.73	1.75	1.74	-1.04	0.221688	-1.03	0.619034	-1.03	0.953912	AK016620; BC099582; NR_040682; NR_040683
17301920	4933402J15Rik	3.58	3.61	3.34	3.46	3.72	-1.2	0.887691	-1.11	0.533123	1.08	0.085534	AK016621; NR_046059
17434724	4933402N22Rik	1.97	2.02	2.44	1.88	2.15	1.34	0.092094	-1.1	0.743619	1.09	0.378938	BC133658; NM_001177510; ENSMUST00000168329; ENSMUST00000170301
17264975	4933402P03Rik	4.53	4.99	5.04	4.89	4.99	1.04	0.799666	-1.07	0.559645	-1	0.96812	BC137961; NM_175368; ENSMUST00000056941
17537241	4933403O08Rik	2.79	3.04	2.9	2.78	2.98	-1.1	0.064582	-1.19	0.068756	-1.05	0.459927	AK016644; NM_001177389; ENSMUST00000152343; ENSMUST00000132037; ENSMUST00000164272
17328543	4933404G15Rik	3.27	3.3	3.25	3.44	3.26	-1.03	0.573252	1.11	0.847518	-1.03	0.21884	AK016605; NR_045920
17285805	4933404K08Rik	3.35	3.49	3.44	3.21	3.38	-1.04	0.32214	-1.22	0.205684	-1.08	0.102694	AK016652; NR_046038; ENSMUST00000156977
17443468	4933404O12Rik	6.2	6.23	6.06	6.26	6.23	-1.13	0.125875	1.02	0.600333	1	0.888681	AK006082; AK016656; AK085506; NR_015555; ENSMUST00000181045; ENSMUST00000181190
17409986	4933405D12Rik	3.85	3.53	3.89	3.85	3.78	1.28	0.401234	1.25	0.212552	1.19	0.346896	AK016661; AK045097; ENSMUST00000180557
17262812	4933405E24Rik	2.9	3.29	2.91	3.35	3.17	-1.3	0.22429	1.05	0.585163	-1.08	0.36764	AK016664; NR_045506; ENSMUST00000131019
17504928	4933405L10Rik	3.33	3.95	3.77	4.08	3.74	-1.13	0.455457	1.09	0.844021	-1.15	0.355313	BC125412; BC138007; BC145093; ENSMUST00000013302
17478431	4933405O20Rik	3.85	3.97	3.93	3.85	3.9	-1.03	0.196437	-1.09	0.274614	-1.05	0.378138	AK077105; BC060958; NM_172901; ENSMUST00000119710
17280626	4933406C10Rik	3.68	3.36	3.59	3.64	3.83	1.17	0.817283	1.21	0.509613	1.39	0.118475	AK016682; AK041289; NR_044986; ENSMUST00000180391; ENSMUST00000181670
17377263	4933406D12Rik	3.57	3.84	3.84	3.81	3.94	1	0.73355	-1.02	0.286482	1.07	0.310726	AK016684; NR_040502; ENSMUST00000147212
17297003	4933406F09Rik	3.31	3.06	2.96	2.81	3.08	-1.07	0.691608	-1.18	0.46535	1.02	0.692523	AK005712; AK016686; ENSMUST00000180944; ENSMUST00000181013; ENSMUST00000181701; ENSMUST00000181787; ENSMUST00000180508; ENSMUST00000163303; ENSMUST00000181409; ENSMUST00000180633
17247509	4933406G16Rik	2.73	2.71	2.79	2.71	2.87	1.05	0.515683	-1	0.874154	1.12	0.992933	AK016692; NR_046037; ENSMUST00000144854
17495309	4933406I18Rik	2.76	2.94	2.94	2.89	2.78	-1	0.544626	-1.04	0.611918	-1.12	0.591514	AK016630; AK016693; NR_029438; ENSMUST00000163996; ENSMUST00000124673
17375387	4933406J08Rik	2.71	3.12	2.99	2.98	3.12	-1.1	0.157995	-1.11	0.247059	-1	0.758193	NM_028914; ENSMUST00000028661; ENSMUST00000149861
17492885	4933406J10Rik	4.33	4.75	4.8	4.64	4.86	1.04	0.669513	-1.08	0.170298	1.08	0.687762	AK016697; AK020838; NR_046004; ENSMUST00000144828
17283837	4933406K04Rik	4.05	4.22	4.08	4.05	3.88	-1.1	0.833565	-1.12	0.351302	-1.27	0.072313	AK015208; AK015628; AK016698; AK016950; ENSMUST00000135423; ENSMUST00000149382; ENSMUST00000124068; ENSMUST00000124363
17217434	4933406M09Rik	3.18	3.58	3.53	3.52	3.49	-1.04	0.290133	-1.04	0.285462	-1.06	0.957414	AK030161; BC116694; BC116697; NM_173771; ENSMUST00000162187
17239634	4933406P04Rik	4.01	4.07	4.19	4.15	4.07	1.09	0.278995	1.06	0.391198	1	0.937321	XR_141521; AK016707; ENSMUST00000092680
17418264	4933407E24Rik	4.13	4.48	4.73	4.63	4.65	1.19	0.169731	1.11	0.589983	1.12	0.412491	NR_045819; ENSMUST00000133499
17234363	4933407G14Rik	2.81	3.31	3.41	3.03	3.21	1.07	0.786584	-1.21	0.271158	-1.07	0.808814	AK016719; NR_045841
17517244	4933407I05Rik	3.82	3.84	3.85	3.96	3.78	1.01	0.419957	1.08	0.967599	-1.04	0.924034	AK016723; AK076937; NR_040731
17350163	4933407I08Rik	3.48	3.39	3.55	3.48	3.46	1.12	0.530719	1.07	0.268156	1.05	0.523416	AK016724; ENSMUST00000151215
17518021	4933407I18Rik	5.12	5.32	5.2	5.28	5.29	-1.09	0.780037	-1.03	0.558423	-1.02	0.709932	XR_108093; BC064463; AK132182; BC138948; BC138949; NM_001033498; ENSMUST00000123914; ENSMUST00000128944; ENSMUST00000098661; ENSMUST00000133822; ENSMUST00000129129; ENSMUST00000143224; AK040545
17548721	4933407I18Rik	3.97	4.24	4.06	4.08	4.03	-1.14	0.15302	-1.12	0.271851	-1.15	0.230171	XR_108093; AK132182
17542836	4933407K13Rik	5.68	4.73	4.88	4.9	4.82	1.11	0.498371	1.12	0.809731	1.06	0.945453	AK030939; AK036260; AK053637; AK089098; AK163097; NR_029443; ENSMUST00000138943; ENSMUST00000130744
17215008	4933407L21Rik	3.56	3.46	3.46	3.06	3.05	-1	0.591712	-1.32	0.113927	-1.32	0.137891	AK016730; NR_037692; ENSMUST00000027426
17353453	4933408B17Rik	3.05	3.08	3.28	3.03	2.98	1.14	0.543381	-1.04	0.700691	-1.07	0.148667	BC172130; NM_177773; ENSMUST00000056932; ENSMUST00000129566
17236599	4933408J17Rik	3.49	3.88	3.69	3.61	3.63	-1.15	0.761064	-1.21	0.397623	-1.2	0.344665	NR_045810; ENSMUST00000181835
17448682	4933408M05Rik	3.14	3.24	3.31	3.24	3.25	1.05	0.429218	1	0.861282	1.01	0.680564	AK016741; BC085319; BC141261; M84742; U19716; U19717; NM_007723; ENSMUST00000087213; ENSMUST00000126799; ENSMUST00000135701; ENSMUST00000169997
17513270	4933408N05Rik	4.84	4.97	4.81	4.93	5	-1.12	0.835783	-1.03	0.109492	1.02	0.889454	AK016745; ENSMUST00000139864
17227509	4933409D19Rik	3.36	3.5	3.54	3.54	3.62	1.03	0.405846	1.03	0.966494	1.09	0.760543	AK016750
17371320	4933409G03Rik	2.33	2.75	2.9	2.82	2.77	1.11	0.926167	1.05	0.909369	1.02	0.866303	NM_177651; ENSMUST00000102713; ENSMUST00000137117
17237559	4933411E08Rik	2.71	2.69	2.86	2.78	2.71	1.12	0.141957	1.06	0.544501	1.01	0.848553	AK016769; NR_045342
17240746	4933411G06Rik	3.44	3.89	3.92	3.81	3.88	1.02	0.865216	-1.05	0.72258	-1.01	0.697813	AK016770; NR_045158; ENSMUST00000075909
17444280	4933411G11Rik	4.13	4.42	4.29	4.29	4.14	-1.1	0.954933	-1.1	0.803313	-1.22	0.896129	BC115568; BC115569; NM_177880; ENSMUST00000031574; ENSMUST00000159781
17359516	4933411K16Rik	4.88	4.49	4.66	4.64	4.51	1.13	0.535475	1.12	0.329276	1.02	0.743788	AK006374; AK016775; BC049703; NM_025752; ENSMUST00000164518
17500975	4933411K20Rik	7.43	6.12	6.22	6.37	6.26	1.08	0.469537	1.19	0.095638	1.11	0.157719	AK003274; AK016776; AK020776; AK020894; AK045291; BC049135; BC058092; ENSMUST00000154040; ENSMUST00000034048; ENSMUST00000145080; ENSMUST00000145229; ENSMUST00000110376; ENSMUST00000164504; AK082519
17326555	4933411O13Rik	3.21	3.41	3.94	3.62	3.71	1.45	0.351187	1.16	0.04535	1.23	0.118614	ENSMUST00000146849; ENSMUST00000140815; ENSMUST00000050665; AK016780
17237510	4933412E12Rik	5.22	5.73	5.65	5.62	5.59	-1.06	0.713375	-1.08	0.864729	-1.11	0.926285	AK016788; AK084517; NR_038025; NR_038026
17317388	4933412E24Rik	5.11	5.42	5.19	5.4	5.28	-1.18	0.228246	-1.02	0.811227	-1.11	0.273787	NM_027668; ENSMUST00000096421
17290777	4933412O06Rik	1.93	2.2	2.18	2.31	1.96	-1.02	0.614891	1.08	0.264008	-1.19	0.772026	AK016796
17363749	4933413C19Rik	3.29	3.15	3.12	2.93	2.92	-1.02	0.466373	-1.16	0.18375	-1.17	0.422333	AK016799; ENSMUST00000162380
17463416	4933413G19Rik	4.45	4.71	4.58	4.72	4.58	-1.1	0.17782	1.01	0.545678	-1.09	0.222813	AK016804; NM_027697; ENSMUST00000130785; ENSMUST00000100926
17297865	4933413J09Rik	3.75	3.83	3.46	4.03	3.73	-1.29	0.209576	1.15	0.264984	-1.07	0.69446	AK016807; HM015003; NR_038005; ENSMUST00000160661; ENSMUST00000059648; ENSMUST00000159700; ENSMUST00000022427; ENSMUST00000168234; ENSMUST00000170881
17262452	4933414I15Rik	3.45	3.79	3.62	3.73	3.59	-1.12	0.989897	-1.04	0.628978	-1.15	0.469955	AK016600; AK016813; ENSMUST00000109123; ENSMUST00000156329
17248631	4933415A04Rik	4.44	4.41	4.17	4.44	4.44	-1.19	0.336371	1.02	0.509371	1.02	0.754878	XR_168611; ENSMUST00000056256; AK016814
17464184	4933415D12Rik	2.71	3.09	3.05	2.92	3.25	-1.03	0.337334	-1.12	0.490656	1.12	0.8138	AK016816; ENSMUST00000156994
17221751	4933415F23Rik	2.88	3.14	3.13	3.14	3.16	-1.01	0.945202	1	0.985688	1.02	0.976194	NM_025746; AK005938; AK016819; BC115556; ENSMUST00000073179
17245081	4933416C03Rik	5.05	5.56	5.58	5.57	5.4	1.01	0.899958	1	0.999294	-1.12	0.022918	NM_001161855; ENSMUST00000099261
17378995	4933416E03Rik	3.24	3.29	3.02	3.1	3.25	-1.21	0.023211	-1.14	0.191719	-1.02	0.473028	AK016829; NR_040498; ENSMUST00000133091
17540232	4933416E14Rik	4.45	4.62	4.76	4.7	4.59	1.1	0.04042	1.06	0.332006	-1.02	0.707825	AK016831; ENSMUST00000130841; ENSMUST00000137955
17541769	4933416I08Rik	3.58	3.05	3.21	2.83	3.24	1.12	0.871283	-1.16	0.413144	1.14	0.756927	ENSMUST00000129769
17289516	4933416M06Rik	4.05	4.02	4.3	4.22	4.08	1.21	0.173933	1.15	0.096268	1.04	0.936897	AK016834
17500322	4933416M07Rik	4.12	4.32	4.07	4.27	4.24	-1.19	0.665535	-1.03	0.638239	-1.06	0.608382	AK016835; ENSMUST00000181424
17288420	4933416O17Rik	3.63	4.04	3.99	4.1	4.03	-1.03	0.388782	1.04	0.239431	-1.01	0.290382	AK006848; AK015718; AK016836
17286532	4933417A18Rik	2.98	3.52	3.1	3.22	3.25	-1.34	0.151088	-1.23	0.594654	-1.2	0.184109	BC100450; BC145747; NM_025750; ENSMUST00000160279; ENSMUST00000160905
17506567	4933417D19Rik	4.22	4.43	4.57	4.15	4.47	1.1	0.238768	-1.21	0.047807	1.03	0.514687	AK016841; NR_045849; ENSMUST00000181432
17224121	4933417E11Rik	2.34	3.13	2.6	2.64	2.87	-1.45	0.09798	-1.4	0.453328	-1.2	0.419859	AK016843; NR_040454
17397744	4933417G07Rik	3.46	3.73	3.45	3.72	4.21	-1.21	0.246699	-1.01	0.785075	1.4	0.247446	AK016844; NR_033592
17498241	4933417O13Rik	3.33	3.53	3.51	3.52	3.41	-1.02	0.279451	-1.01	0.22066	-1.09	0.668567	AK016851; NR_045842
17418116	4933421A08Rik	5.64	5.53	5.13	5.55	5.43	-1.32	0.703011	1.01	0.354854	-1.07	0.614676	AK016855; ENSMUST00000135313
17490043	4933421I07Rik	4.25	3.43	4.11	3.73	3.9	1.61	0.167928	1.23	0.565681	1.39	0.295208	BC147587; BC147628; NM_027702; ENSMUST00000032648
17423778	4933421O10Rik	5.82	6.22	6.27	6.18	6.15	1.03	0.223198	-1.03	0.679925	-1.05	0.6237	AK016866; AK076922; NR_036602; ENSMUST00000155691
17515915	4933422A05Rik	2.92	2.88	2.79	2.88	2.96	-1.06	0.918593	1	0.804529	1.05	0.246803	AK016867; NR_040715
17258210	4933422H20Rik	4.65	4.74	4.91	4.96	4.89	1.12	0.305372	1.17	0.073057	1.11	0.169329	BC147608; BC157912; NM_001033775; ENSMUST00000093914
17372979	4933423P22Rik	4.35	4.5	4.41	4.42	4.17	-1.06	0.34271	-1.06	0.7465	-1.26	0.428237	AK016880; AK077042; ENSMUST00000126219; ENSMUST00000126953
17348666	4933424G05Rik	4.38	4.37	4.59	4.44	4.67	1.17	0.637229	1.05	0.465564	1.24	0.373192	AK016892; NR_045372
17348672	4933424G05Rik	6.77	7.41	7.35	7.52	7.35	-1.04	0.638966	1.08	0.338266	-1.04	0.678176	NR_045372; ENSMUST00000096579
17211857	4933424G06Rik	4.01	4.32	4.23	4.14	4.89	-1.06	0.842252	-1.13	0.821165	1.48	0.097268	AK016893; NR_040290
17263050	4933424L21Rik	2.96	3.24	3.21	3.16	3.17	-1.02	0.731782	-1.06	0.533728	-1.05	0.651727	ENSMUST00000142486
17416537	4933424M12Rik	3.34	3.72	3.74	3.79	3.36	1.01	0.555376	1.05	0.769374	-1.29	0.539749	AK016731; AK016899; ENSMUST00000132609
17464192	4933425H06Rik	3.36	3.38	3.57	3.38	3.38	1.14	0.258131	-1	0.285009	-1	0.373901	ENSMUST00000154167
17289645	4933425L06Rik	2.76	2.87	2.92	3	2.94	1.04	0.09756	1.1	0.315033	1.06	0.105064	AK016761; BC119576; BC119577; NM_025751; ENSMUST00000022232
17435443	4933426D04Rik	3.37	3.38	3.43	3.43	3.42	1.04	0.526472	1.04	0.381464	1.03	0.24997	NR_040684; ENSMUST00000134633
17263055	4933426K07Rik	3.8	3.63	3.64	3.52	3.4	1	0.591377	-1.08	0.721563	-1.18	0.30483	AK016935; ENSMUST00000143009
17276884	4933426M11Rik	6.51	6.45	6.25	6.59	6.64	-1.15	0.873997	1.1	0.130347	1.14	0.107328	BC040401; NM_178682; NM_001242419; ENSMUST00000068519
17460707	4933427D06Rik	4.1	4.3	4.33	4.36	4.35	1.02	0.953331	1.04	0.874169	1.04	0.69904	BC098480; NM_175017; ENSMUST00000153517; ENSMUST00000068968; ENSMUST00000153981; ENSMUST00000168837
17265596	4933427D14Rik	6.12	5.27	5.32	4.91	5.39	1.03	0.788859	-1.29	0.819329	1.09	0.779244	AK016946; AK043241; BC043106; BC059269; ENSMUST00000142530; ENSMUST00000131546; ENSMUST00000108506; ENSMUST00000156696; ENSMUST00000108505; ENSMUST00000144553; AK041396
17312183	4933427E11Rik	4.71	5.02	5.06	5.39	5.11	1.03	0.770147	1.28	0.095141	1.06	0.269354	AK006089; AK006985; NR_033197; ENSMUST00000056711
17247886	4933427E13Rik	2.88	3.12	3.04	2.96	3.07	-1.06	0.885696	-1.12	0.310534	-1.04	0.825176	NR_045853; ENSMUST00000125234; ENSMUST00000125309; ENSMUST00000044347
17482613	4933427G17Rik	3.58	3.87	3.74	3.57	3.56	-1.1	0.393332	-1.24	0.077408	-1.25	0.081394	NM_028955; ENSMUST00000033166; ENSMUST00000149535; ENSMUST00000138177; ENSMUST00000133939
17548440	4933427G23Rik	9.28	9.82	9.9	9.89	9.63	1.06	0.752348	1.05	0.437495	-1.14	0.943342	XR_002344; ENSMUST00000126393; ENSMUST00000122963; AK030236
17431924	4933427I22Rik	4.18	4.31	4.15	4.34	4.27	-1.12	0.911949	1.02	0.731856	-1.03	0.812789	AK016955; NR_045159; NR_045160; ENSMUST00000153921; ENSMUST00000138672
17391503	4933427J07Rik	3.4	3.43	3.51	3.34	3.59	1.06	0.283944	-1.06	0.94097	1.12	0.271482	AK016956; ENSMUST00000156275
17424034	4933428C19Rik	2.81	3.04	3.08	3.25	3.12	1.03	0.78434	1.16	0.717185	1.06	0.660994	AK016961; ENSMUST00000146043
17268536	4933428G20Rik	4.44	4.66	4.58	4.69	4.62	-1.06	0.173692	1.02	0.994159	-1.03	0.751169	XR_106594; AK016967; ENSMUST00000056955
17538056	4933428M09Rik	3.49	3.97	4.03	4.01	3.66	1.04	0.821244	1.03	0.511091	-1.24	0.004034	XR_141415; AK016974; ENSMUST00000113046
17365229	4933429K18Rik	3.68	3.99	3.92	3.95	4.09	-1.05	0.685894	-1.03	0.399808	1.07	0.825648	AK016983; NR_045307
17299449	4933429O19Rik	2.53	2.7	2.6	2.84	2.43	-1.06	0.277166	1.1	0.183081	-1.2	0.080633	AK006575; AK015198; AK016985; AK044555; NR_033783
17492892	4933430H16Rik	2.83	3.1	2.87	2.88	2.82	-1.18	0.218878	-1.17	0.830443	-1.22	0.060821	AK016994; NR_045855
17414583	4933430I17Rik	3.86	3.87	3.87	3.88	3.9	1	0.599856	1.01	0.364224	1.03	0.68453	BC116650; NM_177607; ENSMUST00000062145
17247877	4933430M04Rik	3.5	3.05	2.85	2.81	2.61	-1.14	0.540093	-1.18	0.356383	-1.36	0.057773	AK016999; ENSMUST00000152726
17507342	4933430N04Rik	3.54	3.6	3.83	3.72	3.74	1.18	0.158195	1.09	0.555268	1.11	0.376559	AK017000; NR_045854
17409090	4933431E20Rik	5.44	4.78	4.39	4.49	4.42	-1.31	0.554384	-1.22	0.350977	-1.28	0.497107	AK030251; AK043835; AK147824; NR_015459; ENSMUST00000131345; ENSMUST00000144591; ENSMUST00000152663; ENSMUST00000146337; ENSMUST00000133570; ENSMUST00000137800; ENSMUST00000137970; ENSMUST00000145191; ENSMUST00000163675; ENSMUST00000138472; ENSMUST00000135512
17467700	4933431G14Rik	3.13	2.84	3.29	3.32	3.22	1.37	0.434403	1.39	0.312825	1.31	0.749817	AK016225; NR_045163
17502665	4933431K23Rik	3.99	4.18	4.12	4.11	4.18	-1.04	0.829975	-1.05	0.462669	1	0.901522	AK017010; AK135599; ENSMUST00000139140; ENSMUST00000153937; ENSMUST00000133139
17522870	4933432G23Rik	2.97	2.59	2.71	2.71	2.75	1.08	0.965796	1.08	0.827986	1.12	0.989526	AK017021; NR_040716
17309157	4933432I03Rik	3.45	3.97	3.89	3.79	3.89	-1.06	0.651996	-1.13	0.479917	-1.05	0.80267	AK017023; NR_045657
17328866	4933432I09Rik	3.31	3.34	3.37	3.34	3.34	1.03	0.797094	-1	0.308108	-1	0.576609	AK005656; AK016380; AK017024; NR_015575; NR_027843
17495847	4933432K03Rik	3.28	3.45	3.4	3.62	3.53	-1.03	0.528763	1.12	0.282536	1.06	0.358266	AK005578; AK017025; NR_102286; AK015302
17382410	4933433C11Rik	4.01	3.86	4.22	4.16	3.94	1.28	0.111354	1.23	0.432744	1.06	0.730486	AK029738; BC050147; BC132286; BC138006; ENSMUST00000155706; ENSMUST00000124661; ENSMUST00000114363; ENSMUST00000149509; ENSMUST00000043774
17500375	4933433F19Rik	3.76	3.7	3.42	3.38	3.73	-1.21	0.272695	-1.24	0.042618	1.02	0.539134	AK017038; NR_045856; ENSMUST00000180571
17527914	4933433G08Rik	3.39	3.49	3.13	3.38	3.44	-1.28	0.138802	-1.07	0.475155	-1.03	0.569491	AK017039; AK018968
17519503	4933433G15Rik	3.37	3.74	3.87	3.82	3.72	1.09	0.130833	1.05	0.426542	-1.01	0.781698	AK014947; AK017040; NR_040719; ENSMUST00000180574; ENSMUST00000180533
17293887	4933433G19Rik	3.4	3.28	3.33	3.21	3.28	1.03	0.86254	-1.05	0.986768	-1	0.6222	AK017041; NR_045851
17340043	4933433H22Rik	3.72	3.74	3.94	4.07	3.93	1.15	0.221646	1.25	0.057652	1.14	0.134681	AK017043; NR_045458
17370475	4933433P16Rik	3.06	3.23	3.56	3.42	3.4	1.25	0.673692	1.14	0.513741	1.13	0.59745	AK017050; ENSMUST00000146954
17399549	4933434E20Rik	4.68	4.1	4.24	3.75	4.38	1.1	0.830108	-1.27	0.163197	1.22	0.96606	AK017833; AK034749; AK051238; AK077215; BC018438; NM_027500; NM_025762; ENSMUST00000159064; ENSMUST00000160640; ENSMUST00000159202; ENSMUST00000029552; ENSMUST00000162114; ENSMUST00000161918; ENSMUST00000068798
17502908	4933434I20Rik	2.77	3.12	3.18	3.2	3.04	1.04	0.984275	1.06	0.712824	-1.06	0.560216	HM067443; NM_026233; ENSMUST00000038692; ENSMUST00000139692
17257954	4933434M16Rik	3.5	3.51	3.5	3.5	3.52	-1.01	0.87066	-1	0.487104	1.01	0.321541	AK015526; AK017060; ENSMUST00000149136; ENSMUST00000153429
17429840	4933435F18Rik	3.59	3.88	3.77	3.79	3.8	-1.08	0.533927	-1.06	0.082072	-1.05	0.351208	AK017068; AK077986; ENSMUST00000154878; ENSMUST00000125578
17511639	4933436C20Rik	12.96	12.92	12.86	13	12.91	-1.04	0.487297	1.06	0.539954	-1	0.908329	ENSMUST00000179222; AK199531; AK203045; BC092267; BC092294; ENSMUST00000181336; ENSMUST00000166539; ENSMUST00000118417; ENSMUST00000119418; ENSMUST00000120886; ENSMUST00000180966; ENSMUST00000104945; ENSMUST00000113842; ENSMUST00000119246; ENSMUST00000076317; ENSMUST00000106443; ENSMUST00000181051; ENSMUST00000098560; ENSMUST00000117933; ENSMUST00000105222; ENSMUST00000145057; ENSMUST00000093496;…
17511630	4933436C20Rik	5.84	5.76	5.77	5.8	5.64	1	0.740916	1.03	0.172817	-1.09	0.147582	NR_033641; ENSMUST00000178064; ENSMUST00000179421; ENSMUST00000034183; ENSMUST00000179029; ENSMUST00000180102; ENSMUST00000179400; ENSMUST00000179222
17217891	4933436E23Rik	3.78	3.76	3.98	3.7	3.76	1.17	0.943576	-1.04	0.695264	1	0.972665	AK017079; NR_040455
17479138	4933436H12Rik	2.77	2.51	2.66	2.64	2.9	1.11	0.601791	1.1	0.356645	1.31	0.04117	AK017082; NR_046208
17542110	4933436I01Rik	2.29	2.6	2.35	2.46	2.37	-1.19	0.134531	-1.1	0.767707	-1.17	0.232416	AK016292; BC125317; BC138016; NM_025763; ENSMUST00000026325
17414756	4933437N03Rik	2.68	3.18	3.1	3.31	3.06	-1.05	0.814516	1.1	0.218355	-1.08	0.460268	AK018846; ENSMUST00000144095
17314256	4933438A12Rik	3.23	3.39	3.37	3.4	3.49	-1.01	0.545507	1.01	0.842124	1.07	0.817337	ENSMUST00000144579
17442751	4933438B17Rik	3.78	3.66	3.56	3.6	3.69	-1.08	0.543618	-1.04	0.66436	1.02	0.659699	AK017106
17432745	4933438K21Rik	2.07	2.08	2.02	1.97	2.2	-1.04	0.813067	-1.08	0.13621	1.09	0.524656	AK017111; NR_045446; ENSMUST00000175787
17250236	4933439C10Rik	5.6	5.25	5.39	5.39	5.25	1.1	0.344691	1.1	0.279232	1	0.472794	AK011602; AK017115; AK030920; AK051100; AK163429; BC065402; BC099591; ENSMUST00000138763; ENSMUST00000145533; ENSMUST00000123388; ENSMUST00000137442; ENSMUST00000132226; ENSMUST00000130570; AK169756
17243456	4933439G19Rik	11.28	11.06	11.21	11.22	11.23	1.11	0.153243	1.11	0.323951	1.12	0.132682	AK047840; AK028387; AK152095; AF452721; ENSMUST00000104925; ENSMUST00000099431; ENSMUST00000096020; ENSMUST00000105087; ENSMUST00000120313; ENSMUST00000148102
17243450	4933439G19Rik	5.86	5.7	5.59	5.55	5.87	-1.08	0.543967	-1.11	0.185653	1.13	0.279238	AK047840
17229923	4933439K11Rik	3.63	3.88	3.89	3.97	3.86	1.01	0.563006	1.07	0.773931	-1.01	0.753598	AK153637; NR_040558; ENSMUST00000132370; ENSMUST00000140307; ENSMUST00000169111
17244937	4933440J02Rik	2.54	3.26	2.9	2.86	3.08	-1.28	0.682236	-1.32	0.133569	-1.14	0.431628	AK017133; NR_045344; ENSMUST00000181547
17496041	4933440M02Rik	3.33	3.67	3.68	3.58	3.57	1.01	0.823179	-1.06	0.232805	-1.07	0.565286	AK017137; NR_045803; NR_045804; ENSMUST00000061823
17470093	4933440N22Rik	5.22	6.32	6.54	6.41	6.28	1.16	0.942695	1.06	0.759392	-1.03	0.346759	AK017138; ENSMUST00000035534
17301951	5031414D18Rik	4.05	4.14	4.19	4.31	4.39	1.03	0.227639	1.12	0.0273	1.19	0.729438	AK030303; BC052668; NM_198642; ENSMUST00000036072
17346932	5031415H12Rik	4.27	4.35	4.39	4.37	4.27	1.03	0.335075	1.01	0.444768	-1.06	0.426843	AK145139
17446031	5031425E22Rik	5.97	6.46	6.48	6.29	6.55	1.01	0.796399	-1.12	0.367386	1.06	0.987878	NR_040469; ENSMUST00000101522
17379750	5031425F14Rik	3.27	3.43	3.41	3.68	3.34	-1.01	0.942112	1.19	0.346966	-1.06	0.554852	AK040780; AK077251; AK147988; ENSMUST00000127920
17381509	5031426D15Rik	2.96	3.22	3.31	3.2	3.37	1.06	0.93343	-1.02	0.309137	1.11	0.973883	AK019879; AK028985; AK032294; NR_027890
17469607	5031434C07Rik	3.5	3.76	3.75	3.83	3.76	-1	0.906909	1.06	0.920558	1.01	0.958747	NR_045986; NR_045987; ENSMUST00000053559
17397467	5031434O11Rik	4.22	4.34	4.14	4.3	4.24	-1.15	0.731716	-1.03	0.78261	-1.08	0.716251	AK017144; AK048747; NR_033624; ENSMUST00000181303; ENSMUST00000180404; ENSMUST00000180616
17320019	5031439G07Rik	7.31	8.05	7.84	8.2	8.15	-1.15	0.371496	1.11	0.151193	1.07	0.757836	AK173065; NM_001033273; ENSMUST00000047144; ENSMUST00000124308; ENSMUST00000170863; ENSMUST00000165743
17320035	5031439G07Rik	4.25	4.67	4.82	4.66	4.98	1.1	0.299982	-1.01	0.44155	1.23	0.162683	AK173065; NR_037206; ENSMUST00000124308; ENSMUST00000116791
17286695	5033403F01Rik	3.7	3.01	3.48	3.54	3.42	1.39	0.180834	1.45	0.147162	1.33	0.438889	AK017147
17448099	5033403H07Rik	3.17	3.31	3.33	3.38	3.52	1.02	0.301906	1.05	0.301416	1.16	0.212442	AK017148; NR_040413
17220591	5033404E19Rik	3.54	3.64	3.48	3.7	3.61	-1.12	0.681958	1.04	0.580075	-1.02	0.201203	AK017151; NR_033600
17284166	5033406O09Rik	5.69	6.04	5.92	6.03	5.92	-1.09	0.995357	-1	0.284258	-1.08	0.687161	AK017159; AK020272; AK079861; NR_029464
17290781	5033411D12Rik	3.21	3.04	3.02	3	3	-1.01	0.522011	-1.03	0.452992	-1.03	0.838588	AK160265; BC055852; NM_138654; ENSMUST00000068545
17225624	5033417F24Rik	4.34	4.34	4.04	4.49	4.39	-1.23	0.180449	1.11	0.825413	1.03	0.929737	AK018199; ENSMUST00000181575; AK017177
17501277	5033428I22Rik	3.6	3.75	3.82	3.25	3.6	1.05	0.465746	-1.42	0.004182	-1.11	0.168209	AK017203; AK034688
17286986	5033430I15Rik	4.65	5.27	5.29	5.3	5.2	1.01	0.824556	1.02	0.656519	-1.05	0.543469	XR_141159; AK017206; ENSMUST00000038032
17262464	5133400J02Rik	4.15	4.7	4.79	4.71	4.68	1.07	0.618002	1.01	0.2653	-1.01	0.803836	AK017220; ENSMUST00000143209; ENSMUST00000137964
17385478	5330411J11Rik	2.97	3.16	3.06	3	3.31	-1.07	0.805085	-1.11	0.131589	1.11	0.707509	AK017239; NR_040510; ENSMUST00000137162; ENSMUST00000155111
17391909	5330413P13Rik	4.29	4.15	4.28	4.22	4.45	1.1	0.290357	1.05	0.775213	1.24	0.128725	AK030453; AK089122; AK134994; NR_029381; ENSMUST00000143453; ENSMUST00000150466; ENSMUST00000140443
17295295	5330416C01Rik	4.48	4.15	4.13	4.23	4.38	-1.02	0.898606	1.05	0.968686	1.17	0.018776	XR_106821; AK030468; AK045624; ENSMUST00000144993; ENSMUST00000123535; ENSMUST00000125960
17409343	5330417C22Rik	3.63	4.16	3.88	3.9	3.92	-1.21	0.284412	-1.19	0.337047	-1.18	0.362195	BC051424; NM_001033304; ENSMUST00000106625; ENSMUST00000106626; ENSMUST00000148493; ENSMUST00000148237; ENSMUST00000048012
17494735	5330417H12Rik	3.58	4	4.22	3.87	4.05	1.17	0.428669	-1.09	0.873927	1.04	0.286885	XR_140864; AK017242; ENSMUST00000060348
17330905	5330426P16Rik	3.72	3.61	3.61	3.9	3.74	-1	0.797011	1.22	0.248072	1.09	0.35268	AK035047; AK040285; NR_028300; ENSMUST00000169791; AK019912; AK137010; AK151508
17547829	5330427O13Rik	3.18	3.17	3.23	3.18	3.43	1.04	0.376983	1.01	0.296878	1.19	0.365698	XR_141214; AK036170
17287552	5330429C05Rik	3.07	3.66	3.85	3.75	3.55	1.14	0.267801	1.07	0.389986	-1.08	0.521143	AK019918; ENSMUST00000154615
17270724	5330430P22Rik	4.17	4.64	4.9	4.65	4.56	1.2	0.830731	1.01	0.903369	-1.06	0.394993	AK019365; AK019925; ENSMUST00000140736
17548260	5330432E05Rik	4.22	3.87	3.99	3.74	4.11	1.09	0.399683	-1.09	0.209501	1.18	0.62914	XR_106108; AK030563
17543920	5330434G04Rik	3.15	3.15	3.15	3.19	2.9	-1	0.376556	1.03	0.373261	-1.19	0.978752	AK032201; AK047193; AK134610; AK163556; ENSMUST00000136406; ENSMUST00000142109; ENSMUST00000150604; ENSMUST00000130264
17237502	5330438D12Rik	3.31	3.53	3.39	3.19	3.35	-1.11	0.97539	-1.27	0.351325	-1.14	0.571889	ENSMUST00000064101; AK077360
17229330	5330438I03Rik	5.34	5.81	6.09	5.83	5.67	1.21	0.106241	1.01	0.765554	-1.1	0.117369	ENSMUST00000168347
17509385	5330439A09Rik	4.2	4.3	4.27	4.22	4.48	-1.02	0.292657	-1.06	0.696973	1.13	0.117045	AK019937; ENSMUST00000162770
17464143	5330439B14Rik	4.13	4.17	4.29	4.15	4.17	1.09	0.593975	-1.01	0.446132	-1	0.75525	BC147438; BC147456; NR_037679
17321711	5330439K02Rik	3.5	3.76	3.85	3.85	3.97	1.07	0.948823	1.07	0.649578	1.16	0.398098	AK019939
17479482	5430400D12Rik	5.71	5.84	5.69	5.71	5.7	-1.11	0.308065	-1.1	0.34115	-1.1	0.294219	AK017243; ENSMUST00000181717
17463597	5430401F13Rik	3.71	3.77	3.65	3.67	3.58	-1.08	0.829886	-1.07	0.668823	-1.14	0.136077	NM_001244628; ENSMUST00000161385; ENSMUST00000075020; ENSMUST00000179562; ENSMUST00000159229
17280606	5430401H09Rik	2.48	2.96	2.96	2.9	2.86	-1	0.537417	-1.04	0.981843	-1.07	0.321151	AK017255; AK028422
17542925	5430402E10Rik	2.13	2.13	2.52	2.03	2.3	1.31	0.620939	-1.07	0.430666	1.13	0.509217	AK017258; NM_027768; ENSMUST00000063127
17458537	5430402O13Rik	3.6	4.04	4.15	4.24	3.99	1.08	0.776726	1.15	0.527998	-1.04	0.247206	AK014187; AK017262; AK088092; AK139045; NR_027892; NR_015581; ENSMUST00000147260; ENSMUST00000126537
17450931	5430403G16Rik	4.44	3.38	2.99	3.69	3.18	-1.31	0.126222	1.24	0.811846	-1.15	0.363563	ENSMUST00000092720
17508783	5430403N17Rik	3.91	3.84	3.71	3.74	3.73	-1.09	0.917849	-1.07	0.160159	-1.08	0.433856	AK030654; NR_046181
17393569	5430405H02Rik	4.84	5.11	5.02	5.04	4.84	-1.07	0.821556	-1.05	0.605074	-1.2	0.610714	AK012005; AK013541; AK017271; AK160296
17550364	5430416N02Rik	7.16	6.92	7.17	6.54	6.79	1.19	0.823384	-1.3	0.089208	-1.09	0.327767	NR_034038
17450091	5430416N02Rik	7.45	6.95	7.07	6.72	6.95	1.08	0.080455	-1.17	0.012433	-1	0.382769	AK017316; AK034784; NR_034038
17550366	5430416N02Rik	6.25	5.52	5.15	4.74	4.99	-1.29	0.336283	-1.72	0.225976	-1.44	0.141843	AK034784
17413463	5430416O09Rik	3.58	3.33	3.41	3.82	3.23	1.05	0.332678	1.41	0.041494	-1.07	0.811005	BC147344; BC147345; NR_033355; ENSMUST00000131248
17374610	5430417L22Rik	6.91	6.5	6.5	6.46	6.41	1	0.596643	-1.02	0.792892	-1.06	0.46229	AK040944; AK077391; NR_030716; ENSMUST00000149978
17483975	5430419D17Rik	4.14	4.24	4.35	4.34	4.34	1.07	0.97498	1.07	0.617283	1.07	0.616927	AK017319; NM_175166; ENSMUST00000050586; ENSMUST00000128522
17508369	5430421F17Rik	4.3	4.22	4.48	4.52	4.36	1.2	0.042867	1.23	0.039079	1.1	0.197782	AK017331; AK142918; NR_040352
17321860	5430421N21Rik	5.02	4.4	4.52	4.22	4.56	1.09	0.732126	-1.13	0.144027	1.11	0.198553	AK133718; M92088; NM_001201323; ENSMUST00000023718; ENSMUST00000159029
17288544	5430425J12Rik	3.61	3.92	3.82	3.65	3.73	-1.07	0.864457	-1.2	0.011699	-1.14	0.627457	NM_027780; ENSMUST00000160958; ENSMUST00000022049
17277760	5430427M07Rik	3.17	3.63	3.54	3.47	3.93	-1.06	0.570283	-1.11	0.053729	1.23	0.304302	AK017349; NR_045858; ENSMUST00000129932
17536191	5430427O19Rik	2.37	2.6	2.82	2.97	2.76	1.16	0.647606	1.29	0.286611	1.12	0.810043	BC115576; BC115577; NM_001163539; ENSMUST00000113976
17539777	5430428K19Rik	2.81	3.1	2.84	2.68	3.1	-1.19	0.620149	-1.34	0.880824	1	0.569791	AK017356; NR_045426
17404941	5430434I15Rik	3.16	3.5	3.67	3.52	3.48	1.12	0.095971	1.01	0.186966	-1.02	0.799154	AK017391; NR_040541
17217048	5430435G22Rik	2.85	2.89	3.19	3.21	3.09	1.23	0.368147	1.25	0.210943	1.15	0.234814	AK030688; AK036056; AK079999; AK163610; AB232641; JX431303; NM_145509; ENSMUST00000064679; ENSMUST00000064664; ENSMUST00000136247; ENSMUST00000129905; ENSMUST00000130848
17309929	5430437J10Rik	2.67	2.74	2.78	2.71	2.73	1.03	0.718175	-1.02	0.270982	-1.01	0.345492	BC023070; AK017404
17302562	5430440P10Rik	4.59	5.1	4.8	5.39	5.17	-1.22	0.68442	1.22	0.100488	1.05	0.68543	NR_045859
17463656	5530400C23Rik	2.15	2.49	2.3	2.23	2.46	-1.14	0.538871	-1.2	0.301196	-1.03	0.927788	NM_027784; ENSMUST00000048459
17254028	5530401A14Rik	2.81	2.69	2.79	2.78	2.92	1.07	0.938211	1.06	0.626622	1.18	0.675713	AK029248; NR_038010; ENSMUST00000126433; ENSMUST00000021044
17344453	5530401N12Rik	3.44	4.11	4.08	3.96	3.85	-1.02	0.487284	-1.11	0.31743	-1.19	0.086351	AK035015; ENSMUST00000145804
17528958	5730403I07Rik	3.69	3.44	3.71	3.41	3.57	1.2	0.070928	-1.02	0.978198	1.09	0.070508	AK017485; AK161639; BC048919; NR_040378
17533357	5730405O15Rik	4.88	4.36	4	4.17	4.22	-1.29	0.101308	-1.15	0.162086	-1.1	0.319098	AK079682; AK134096; ENSMUST00000127521
17362521	5730408K05Rik	7.32	8.87	9.19	8.44	8.64	1.25	0.572876	-1.35	0.26974	-1.18	0.551942	AK011444; AK017527; AK019951; AK043270; NR_039598; NR_027866; ENSMUST00000175573
17418625	5730409E04Rik	4.87	5.05	5.42	5.43	5.27	1.29	0.055874	1.3	0.023997	1.17	0.248655	BC051225; NM_001013755; NM_001145950; ENSMUST00000097886; ENSMUST00000164362
17548098	5730409K12Rik	5.16	5.05	4.91	4.99	4.96	-1.1	0.625294	-1.04	0.496697	-1.06	0.980509	XR_105990; AK134852
17537869	5730412P04Rik	3.18	3.32	3.02	3.13	3.02	-1.23	0.012681	-1.14	0.120215	-1.23	0.019578	AK017555; NR_045424; NR_045425; ENSMUST00000147100
17537188	5730416F02Rik	4.33	5.16	4.85	5.39	4.91	-1.24	0.456012	1.17	0.921758	-1.18	0.724077	AK017567; NR_033596; ENSMUST00000120648
17236733	5730420D15Rik	4.23	4.2	4.46	4.08	4.37	1.2	0.267834	-1.09	0.119386	1.12	0.718162	NR_045338; NR_045339; ENSMUST00000181781
17455488	5730422E09Rik	4.77	4.16	4.34	4.45	4.34	1.13	0.099944	1.22	0.076913	1.13	0.930366	AK082086; NR_015478
17232905	5730435O14Rik	5.21	4.84	5.02	5.13	4.89	1.13	0.364847	1.22	0.069777	1.04	0.706244	AK017620; NR_045341; ENSMUST00000170047; ENSMUST00000165647
17408371	5730437C11Rik	3.91	4.15	4.4	4.18	4.29	1.19	0.252937	1.03	0.391121	1.11	0.485501	AK017623; ENSMUST00000155540
17458598	5730446D14Rik	5.32	5.62	5.54	5.71	5.65	-1.06	0.102719	1.06	0.802614	1.02	0.560854	AK017642; BC094279; ENSMUST00000155922; ENSMUST00000114435
17266685	5730455P16Rik	7.01	5.9	5.75	5.98	6.05	-1.11	0.830691	1.06	0.744511	1.11	0.500923	AK017667; AK078548; AK135352; AK153246; AK160515; BC044897; BC055024; NM_027472; ENSMUST00000103225; ENSMUST00000149614; ENSMUST00000134274; ENSMUST00000179332
17466900	5730457N03Rik	3.65	4.2	4.12	4.03	3.9	-1.06	0.749185	-1.13	0.840285	-1.23	0.715117	AK017671; AK031498; NR_038163; ENSMUST00000125305; ENSMUST00000137258
17411268	5730460C07Rik	4.19	4.31	4.21	4.14	4.41	-1.07	0.170846	-1.12	0.053578	1.07	0.352747	NR_045801; ENSMUST00000081193
17437366	5730480H06Rik	2.85	2.81	2.69	2.79	2.82	-1.09	0.223396	-1.01	0.303916	1.01	0.412702	AK017706; NR_045500; ENSMUST00000176521
17274350	5730507C01Rik	7.07	6.92	6.92	6.98	6.95	-1	0.872555	1.04	0.922269	1.02	0.993594	NM_001201330; AK149188; ENSMUST00000101582; ENSMUST00000169148; ENSMUST00000173213; ENSMUST00000180089
17274346	5730507C01Rik	3.09	2.87	2.12	2.66	2.74	-1.68	0.016759	-1.16	0.663136	-1.09	0.940587	AK017753; AK139861; BC150925; NM_001033157; NM_001201330
17410239	5730508B09Rik	6.57	5.86	5.85	5.83	5.47	-1	0.886578	-1.02	0.335399	-1.3	0.072086	BC039568; BC116791; BC116793; BC144728; NM_027482; ENSMUST00000057198
17261187	5730522E02Rik	3.16	3.69	3.72	3.29	3.47	1.02	0.460276	-1.31	0.039912	-1.16	0.368929	AK017784; NR_027973; ENSMUST00000144503; ENSMUST00000125773; ENSMUST00000109511; ENSMUST00000144841; ENSMUST00000125987; AK080999
17227464	5730559C18Rik	5.57	6.18	6.26	6.43	6.28	1.05	0.82035	1.19	0.348881	1.07	0.3898	AK017848; BC052416; BC053100; NM_028872; ENSMUST00000120339; ENSMUST00000150163; ENSMUST00000144464; ENSMUST00000153910; ENSMUST00000048668
17514998	5730577I03Rik	4.12	4.07	3.88	3.57	3.71	-1.14	0.257526	-1.41	0.317883	-1.28	0.072968	AK017871; AK020760; NR_033729; ENSMUST00000136376; ENSMUST00000138471
17368359	5730588L14Rik	4.29	4.48	4.5	4.4	4.19	1.02	0.64457	-1.06	0.924773	-1.22	0.252204	AK030770; ENSMUST00000131841; ENSMUST00000126798; ENSMUST00000147986
17458612	5730596B20Rik	3.9	4.13	4.18	3.88	3.92	1.04	0.955586	-1.19	0.007627	-1.16	0.005074	XR_107795; AK051764; ENSMUST00000070587
17228276	5830403L16Rik	3.55	3.92	3.95	3.97	4.1	1.02	0.345009	1.03	0.268133	1.13	0.153825	AK017892; AK136655; AK136685; BC120491; BC131905; DQ402363; NM_178243; ENSMUST00000123490; ENSMUST00000059607
17439573	5830403M04Rik	3.48	3.43	3.56	3.41	3.36	1.1	0.46254	-1.01	0.493833	-1.05	0.78834	AK017893; AK042097; NR_045993; ENSMUST00000143245; ENSMUST00000154539
17484529	5830411N06Rik	4.32	4.31	4.34	4.36	4.39	1.02	0.772707	1.03	0.165829	1.06	0.126463	AK030813; AK039869; BC139294; EF624462; EF624463; NM_001128145; NM_001128146; NM_175533; ENSMUST00000164583; ENSMUST00000093984; ENSMUST00000059882
17425018	5830415F09Rik	5.6	6.27	6.1	6.34	6.02	-1.12	0.349245	1.05	0.911593	-1.19	0.115945	AK031727; BC092543; NM_029086; ENSMUST00000151903; ENSMUST00000086563; ENSMUST00000030015
17437607	5830416I19Rik	4.67	4.98	4.69	4.89	4.91	-1.23	0.540304	-1.07	0.845823	-1.06	0.980074	AK017934; AK080054; NR_045384
17365700	5830416P10Rik	4.23	4.35	3.89	4.21	4.12	-1.38	0.983581	-1.1	0.674158	-1.17	0.7159	AK017935; AK047177; AK158034; NR_028427; ENSMUST00000181539; ENSMUST00000180667; ENSMUST00000180489; AK042769; AK146072
17399176	5830417I10Rik	6.86	6.11	5.87	6.21	6.39	-1.18	0.859904	1.08	0.361469	1.21	0.267814	AK031583; NR_028359; ENSMUST00000135913
[truncated: 27,721 more rows]
